# Supplementary material for: MGmapper: Reference based mapping and taxonomy annotation of metagenomics sequence reads
Source: PLoS One. 2017 May 3;12(5):e0176469. doi: 10.1371/journal.pone.0176469 (PMC5415185; doi:10.1371/journal.pone.0176469)
Supplement: S1 File — (XLSX) [file pone.0176469.s001.xlsx]

## Sheet: abundance.databases
Mapping mode	database	Percentage	Number of reads mapped
Fullmode	notPhiX	100	300969
Bestmode	Bacteria	91.028	273967
Bestmode	Plasmid	2.398	7218
-	Unmapped	6.573	19784

## Sheet: positive.strain.Bacteria
Database	Name	S_Abundance (%)	R_Abundance (%)	Size (bp)	Seq_count	Nucleotides	Covered_positions	Coverage	Depth	Reads	Reads_uniq	Edit_distance	Description	Superkingdom	SuperkingdomTax	Phylum	PhylumTax	Class	ClassTax	Order	OrderTax	Family	FamilyTax	Genus	GenusTax	Species	SpeciesTax	Strain	StrainTax
Bacteria	CP001312.1	0.537	6.671	3738958	1	4454372	2502340	0.669	1.191	20078	19652	8462	Rhodobacter capsulatus SB 1003, complete genome	Bacteria	2	Proteobacteria	1224	Alphaproteobacteria	28211	Rhodobacterales	204455	Rhodobacteraceae	31989	Rhodobacter	1060	Rhodobacter capsulatus	1061	SB 1003	272942
Bacteria	CP001628.1	0.466	3.873	2501097	1	2522163	1433279	0.573	1.008	11657	353	5619	Micrococcus luteus NCTC 2665, complete genome	Bacteria	2	Actinobacteria	201174	Actinobacteria	1760	Micrococcales	85006	Micrococcaceae	1268	Micrococcus	1269	Micrococcus luteus	1270	NCTC 2665	465515
Bacteria	CP007437.1	0.458	3.807	2501300	1	2482360	1424251	0.569	0.992	11458	60	5292	Micrococcus luteus strain trpE16 genome	Bacteria	2	Actinobacteria	201174	Actinobacteria	1760	Micrococcales	85006	Micrococcaceae	1268	Micrococcus	1269	Micrococcus luteus	1270	-	-
Bacteria	CP000249.1	0.405	7.308	5433628	1	4683736	3029786	0.558	0.862	21996	21402	10432	Frankia sp. CcI3, complete genome	Bacteria	2	Actinobacteria	201174	Actinobacteria	1760	Frankiales	85013	Frankiaceae	74712	Frankia	1854	Frankia sp. CcI3	106370	-	-
Bacteria	CP000076.1	0.375	8.825	7074893	1	6051575	3926465	0.555	0.855	26562	21757	9917	Pseudomonas protegens Pf-5, complete genome	Bacteria	2	Proteobacteria	1224	Gammaproteobacteria	1236	Pseudomonadales	72274	Pseudomonadaceae	135621	Pseudomonas	286	Pseudomonas protegens	380021	Pf-5	220664
Bacteria	AE015451.1	0.355	7.292	6181863	1	4996169	3353685	0.543	0.808	21947	20573	8418	Pseudomonas putida KT2440 complete genome	Bacteria	2	Proteobacteria	1224	Gammaproteobacteria	1236	Pseudomonadales	72274	Pseudomonadaceae	135621	Pseudomonas	286	Pseudomonas putida	303	KT2440	160488
Bacteria	AM747722.1	0.208	0.606	875977	1	411504	310877	0.355	0.47	1825	1448	839	Burkholderia cenocepacia J2315 chromosome 3, complete genome	Bacteria	2	Proteobacteria	1224	Betaproteobacteria	28216	Burkholderiales	80840	Burkholderiaceae	119060	Burkholderia	32008	Burkholderia cenocepacia	95486	J2315	216591
Bacteria	FN597644.1	0.191	2.532	3980199	1	1728837	1236623	0.311	0.434	7620	3588	3012	Bacillus amyloliquefaciens DSM7 complete genome	Bacteria	2	Firmicutes	1239	Bacilli	91061	Bacillales	1385	Bacillaceae	186817	Bacillus	1386	Bacillus amyloliquefaciens	1390	DSM 7	692420
Bacteria	AM747721.1	0.186	1.99	3217062	1	1358244	1057282	0.329	0.422	5990	4228	2413	Burkholderia cenocepacia J2315 chromosome 2, complete genome	Bacteria	2	Proteobacteria	1224	Betaproteobacteria	28216	Burkholderiales	80840	Burkholderiaceae	119060	Burkholderia	32008	Burkholderia cenocepacia	95486	J2315	216591
Bacteria	AM747720.1	0.16	2.054	3870082	1	1400762	1109545	0.287	0.362	6182	4192	2575	Burkholderia cenocepacia J2315 chromosome 1, complete genome	Bacteria	2	Proteobacteria	1224	Betaproteobacteria	28216	Burkholderiales	80840	Burkholderiaceae	119060	Burkholderia	32008	Burkholderia cenocepacia	95486	J2315	216591
Bacteria	AL645882.2	0.13	3.733	8667507	1	2474885	2031415	0.234	0.286	11234	8347	5095	Streptomyces coelicolor A3(2) complete genome	Bacteria	2	Actinobacteria	201174	Actinobacteria	1760	Streptomycetales	85011	Streptomycetaceae	2062	Streptomyces	1883	Streptomyces coelicolor	1902	A3(2)	100226
Bacteria	CP000438.1	0.051	1.118	6537648	1	772524	704169	0.108	0.118	3364	191	1200	Pseudomonas aeruginosa UCBPP-PA14, complete genome	Bacteria	2	Proteobacteria	1224	Gammaproteobacteria	1236	Pseudomonadales	72274	Pseudomonadaceae	135621	Pseudomonas	286	Pseudomonas aeruginosa	287	UCBPP-PA14	208963
Bacteria	CM000726.1	0.049	0.875	5397450	1	609243	558217	0.103	0.113	2633	91	1047	Bacillus cereus BDRD-Cer4 chromosome, whole genome shotgun sequence	Bacteria	2	Firmicutes	1239	Bacilli	91061	Bacillales	1385	Bacillaceae	186817	Bacillus	1386	Bacillus cereus	1396	BDRD-Cer4	526978
Bacteria	AE016877.1	0.046	0.826	5411809	1	575696	531079	0.098	0.106	2487	65	953	Bacillus cereus ATCC 14579, complete genome	Bacteria	2	Firmicutes	1239	Bacilli	91061	Bacillales	1385	Bacillaceae	186817	Bacillus	1386	Bacillus cereus	1396	ATCC 14579	226900
Bacteria	CP008801.1	0.015	0.232	4718545	1	157886	122227	0.026	0.033	698	271	323	Escherichia coli KLY, complete genome	Bacteria	2	Proteobacteria	1224	Gammaproteobacteria	1236	Enterobacteriales	91347	Enterobacteriaceae	543	Escherichia	561	Escherichia coli	562	KLY	1435461

## Sheet: positive.species.Bacteria
Database	Name	S_Abundance (%)	R_Abundance (%)	Size (bp)	Seq_count	Nucleotides	Covered_positions	Coverage	Depth	Reads	Reads_uniq	Edit_distance	Description	Superkingdom	SuperkingdomTax	Phylum	PhylumTax	Class	ClassTax	Order	OrderTax	Family	FamilyTax	Genus	GenusTax	Species	SpeciesTax
Bacteria	Micrococcus luteus	0.924	7.68	5002397	2	5004523	2857530	0.571	1	23115	413	10911	collapsed at species level	Bacteria	2	Actinobacteria	201174	Actinobacteria	1760	Micrococcales	85006	Micrococcaceae	1268	Micrococcus	1269	Micrococcus luteus	1270
Bacteria	Pseudomonas aeruginosa	0.732	15.934	468737557	71	10732747	10318174	0.022	0.023	47957	240	18555	collapsed at species level	Bacteria	2	Proteobacteria	1224	Gammaproteobacteria	1236	Pseudomonadales	72274	Pseudomonadaceae	135621	Pseudomonas	286	Pseudomonas aeruginosa	287
Bacteria	Burkholderia cenocepacia	0.712	6.117	61022616	24	4126860	3357223	0.055	0.068	18409	9876	7690	collapsed at species level	Bacteria	2	Proteobacteria	1224	Betaproteobacteria	28216	Burkholderiales	80840	Burkholderiaceae	119060	Burkholderia	32008	Burkholderia cenocepacia	95486
Bacteria	Rhodobacter capsulatus	0.537	6.671	3738958	1	4454372	2502340	0.669	1.191	20078	19652	8462	collapsed at species level	Bacteria	2	Proteobacteria	1224	Alphaproteobacteria	28211	Rhodobacterales	204455	Rhodobacteraceae	31989	Rhodobacter	1060	Rhodobacter capsulatus	1061
Bacteria	Escherichia coli	0.481	7.521	819841859	167	5150700	5068767	0.006	0.006	22637	291	8646	collapsed at species level	Bacteria	2	Proteobacteria	1224	Gammaproteobacteria	1236	Enterobacteriales	91347	Enterobacteriaceae	543	Escherichia	561	Escherichia coli	562
Bacteria	Pseudomonas protegens	0.463	10.813	20770765	3	7341209	5032435	0.242	0.353	32544	21779	12436	collapsed at species level	Bacteria	2	Proteobacteria	1224	Gammaproteobacteria	1236	Pseudomonadales	72274	Pseudomonadaceae	135621	Pseudomonas	286	Pseudomonas protegens	380021
Bacteria	Bacillus amyloliquefaciens	0.436	5.746	55536811	14	3913012	3142168	0.057	0.07	17295	3635	7121	collapsed at species level	Bacteria	2	Firmicutes	1239	Bacilli	91061	Bacillales	1385	Bacillaceae	186817	Bacillus	1386	Bacillus amyloliquefaciens	1390
Bacteria	Frankia sp. CcI3	0.405	7.308	5433628	1	4683736	3029786	0.558	0.862	21996	21402	10432	collapsed at species level	Bacteria	2	Actinobacteria	201174	Actinobacteria	1760	Frankiales	85013	Frankiaceae	74712	Frankia	1854	Frankia sp. CcI3	106370
Bacteria	Pseudomonas putida	0.388	7.952	85864791	14	5408663	3733258	0.043	0.063	23934	20590	9534	collapsed at species level	Bacteria	2	Proteobacteria	1224	Gammaproteobacteria	1236	Pseudomonadales	72274	Pseudomonadaceae	135621	Pseudomonas	286	Pseudomonas putida	303
Bacteria	Bacillus cereus	0.167	3.021	277632635	51	2081005	1955258	0.007	0.007	9091	162	3629	collapsed at species level	Bacteria	2	Firmicutes	1239	Bacilli	91061	Bacillales	1385	Bacillaceae	186817	Bacillus	1386	Bacillus cereus	1396
Bacteria	Streptomyces coelicolor	0.13	3.733	8667507	1	2474885	2031415	0.234	0.286	11234	8347	5095	collapsed at species level	Bacteria	2	Actinobacteria	201174	Actinobacteria	1760	Streptomycetales	85011	Streptomycetaceae	2062	Streptomyces	1883	Streptomyces coelicolor	1902

## Sheet: positive.strain.Plasmid
Database	Name	S_Abundance (%)	R_Abundance (%)	Size (bp)	Seq_count	Nucleotides	Covered_positions	Coverage	Depth	Reads	Reads_uniq	Edit_distance	Description	Superkingdom	SuperkingdomTax	Phylum	PhylumTax	Class	ClassTax	Order	OrderTax	Family	FamilyTax	Genus	GenusTax	Species	SpeciesTax	Strain	StrainTax
Plasmid	AE016878.2	7.411	0.376	15274	1	254452	15258	0.999	16.659	1132	1132	547	Bacillus cereus ATCC 14579 plasmid pBClin15, complete sequence	Bacteria	2	Firmicutes	1239	Bacilli	91061	Bacillales	1385	Bacillaceae	186817	Bacillus	1386	Bacillus cereus	1396	ATCC 14579	226900
Plasmid	AL589148.1	1.291	1.527	356023	1	1014719	317503	0.892	2.85	4597	2739	1894	Streptomyces coelicolor plasmid SCP1	Bacteria	2	Actinobacteria	201174	Actinobacteria	1760	Streptomycetales	85011	Streptomycetaceae	2062	Streptomyces	1883	Streptomyces coelicolor	1902	A3(2)	100226
Plasmid	AL645771.1	1.162	0.121	31317	1	79898	25662	0.819	2.551	364	305	179	Streptomyces coelicolor A3(2) plasmid SCP2	Bacteria	2	Actinobacteria	201174	Actinobacteria	1760	Streptomycetales	85011	Streptomycetaceae	2062	Streptomyces	1883	Streptomyces coelicolor	1902	A3(2)	100226
Plasmid	CP001313.1	0.549	0.243	132962	1	163876	90944	0.684	1.233	730	730	247	Rhodobacter capsulatus SB 1003 plasmid pRCB133, complete sequence	Bacteria	2	Proteobacteria	1224	Alphaproteobacteria	28211	Rhodobacterales	204455	Rhodobacteraceae	31989	Rhodobacter	1060	Rhodobacter capsulatus	1061	SB 1003	272942
Plasmid	AM747723.1	0.178	0.055	92661	1	37944	31518	0.34	0.409	165	163	41	Burkholderia cenocepacia J2315 pBCJ2315 plasmid, complete genome	Bacteria	2	Proteobacteria	1224	Betaproteobacteria	28216	Burkholderiales	80840	Burkholderiaceae	119060	Burkholderia	32008	Burkholderia cenocepacia	95486	J2315	216591
Plasmid	CP010024.1	0.046	0.066	437218	1	45055	42861	0.098	0.103	199	199	272	Burkholderia fungorum strain ATCC BAA-463 plasmid pBIL, complete sequence	Bacteria	2	Proteobacteria	1224	Betaproteobacteria	28216	Burkholderiales	80840	Burkholderiaceae	119060	Burkholderia	32008	Burkholderia fungorum	134537	-	-

## Sheet: positive.species.Plasmid
Database	Name	S_Abundance (%)	R_Abundance (%)	Size (bp)	Seq_count	Nucleotides	Covered_positions	Coverage	Depth	Reads	Reads_uniq	Edit_distance	Description	Superkingdom	SuperkingdomTax	Phylum	PhylumTax	Class	ClassTax	Order	OrderTax	Family	FamilyTax	Genus	GenusTax	Species	SpeciesTax
Plasmid	Bacillus cereus	7.411	0.376	15274	1	254452	15258	0.999	16.659	1132	1132	547	collapsed at species level	Bacteria	2	Firmicutes	1239	Bacilli	91061	Bacillales	1385	Bacillaceae	186817	Bacillus	1386	Bacillus cereus	1396
Plasmid	Streptomyces coelicolor	2.454	1.648	387340	2	1094617	343165	0.886	2.826	4961	3044	2073	collapsed at species level	Bacteria	2	Actinobacteria	201174	Actinobacteria	1760	Streptomycetales	85011	Streptomycetaceae	2062	Streptomyces	1883	Streptomyces coelicolor	1902
Plasmid	Rhodobacter capsulatus	0.549	0.243	132962	1	163876	90944	0.684	1.233	730	730	247	collapsed at species level	Bacteria	2	Proteobacteria	1224	Alphaproteobacteria	28211	Rhodobacterales	204455	Rhodobacteraceae	31989	Rhodobacter	1060	Rhodobacter capsulatus	1061
Plasmid	Burkholderia cenocepacia	0.179	0.055	257518	2	38138	31712	0.123	0.148	166	163	44	collapsed at species level	Bacteria	2	Proteobacteria	1224	Betaproteobacteria	28216	Burkholderiales	80840	Burkholderiaceae	119060	Burkholderia	32008	Burkholderia cenocepacia	95486
Plasmid	Burkholderia fungorum	0.046	0.066	437218	1	45055	42861	0.098	0.103	199	199	272	collapsed at species level	Bacteria	2	Proteobacteria	1224	Betaproteobacteria	28216	Burkholderiales	80840	Burkholderiaceae	119060	Burkholderia	32008	Burkholderia fungorum	134537
