# Supplementary material for: MGmapper: Reference based mapping and taxonomy annotation of metagenomics sequence reads
Source: PLoS One. 2017 May 3;12(5):e0176469. doi: 10.1371/journal.pone.0176469 (PMC5415185; doi:10.1371/journal.pone.0176469)
Supplement: S2 File — (XLSX) [file pone.0176469.s002.xlsx]

## Sheet: negative.strain.Bacteria
Database	Name	S_Abundance (%)	R_Abundance (%)	Size (bp)	Seq_count	Nucleotides	Covered_positions	Coverage	Depth	Reads	Reads_uniq	Edit_distance	Description	Superkingdom	SuperkingdomTax	Phylum	PhylumTax	Class	ClassTax	Order	OrderTax	Family	FamilyTax	Genus	GenusTax	Species	SpeciesTax	Strain	StrainTax
Bacteria	GG693334.1	0.116	0	860	1	243	243	0.283	0.283	1	0	1	Burkholderia pseudomallei 1106b genomic scaffold scf_singleton_34, whole genome shotgun sequence	Bacteria	2	Proteobacteria	1224	Betaproteobacteria	28216	Burkholderiales	80840	Burkholderiaceae	119060	Burkholderia	32008	Burkholderia pseudomallei	28450	1106b	357347
Bacteria	CP002634.1	0.097	1.29	3995227	1	880444	741321	0.186	0.22	3882	17	1577	Bacillus amyloliquefaciens LL3, complete genome	Bacteria	2	Firmicutes	1239	Bacilli	91061	Bacillales	1385	Bacillaceae	186817	Bacillus	1386	Bacillus amyloliquefaciens	1390	LL3	1001582
Bacteria	CP008884.1	0.081	1.299	4831185	1	860171	576471	0.119	0.178	3910	3782	87347	Dyella japonica A8, complete genome	Bacteria	2	Proteobacteria	1224	Gammaproteobacteria	1236	Xanthomonadales	135614	Rhodanobacteraceae	1775411	Dyella	231454	Dyella japonica	231455	A8	1217721
Bacteria	CP009748.1	0.073	0.94	3876276	1	640797	568270	0.147	0.165	2828	0	1067	Bacillus subtilis strain ATCC 13952, complete genome	Bacteria	2	Firmicutes	1239	Bacilli	91061	Bacillales	1385	Bacillaceae	186817	Bacillus	1386	Bacillus subtilis	1423	-	-
Bacteria	CP002627.1	0.072	0.939	3937511	1	637730	571047	0.145	0.162	2826	0	1117	Bacillus amyloliquefaciens TA208, complete genome	Bacteria	2	Firmicutes	1239	Bacilli	91061	Bacillales	1385	Bacillaceae	186817	Bacillus	1386	Bacillus amyloliquefaciens	1390	TA208	999891
Bacteria	CP002927.1	0.07	0.921	3939203	1	623692	554905	0.141	0.158	2773	1	1089	Bacillus amyloliquefaciens XH7, complete genome	Bacteria	2	Firmicutes	1239	Bacilli	91061	Bacillales	1385	Bacillaceae	186817	Bacillus	1386	Bacillus amyloliquefaciens	1390	XH7	1034836
Bacteria	CP007444.1	0.063	1.126	5396991	1	740813	516419	0.096	0.137	3390	2980	75192	Dyella jiangningensis strain SBZ 3-12, complete genome	Bacteria	2	Proteobacteria	1224	Gammaproteobacteria	1236	Xanthomonadales	135614	Rhodanobacteraceae	1775411	Dyella	231454	Dyella jiangningensis	1379159	-	-
Bacteria	CP003190.1	0.055	1.264	6867980	1	827726	702225	0.102	0.121	3803	15	1604	Pseudomonas protegens CHA0, complete genome	Bacteria	2	Proteobacteria	1224	Gammaproteobacteria	1236	Pseudomonadales	72274	Pseudomonadaceae	135621	Pseudomonas	286	Pseudomonas protegens	380021	CHA0	1124983
Bacteria	CP008862.1	0.047	1.012	6475385	1	696755	636544	0.098	0.108	3047	0	1138	Pseudomonas aeruginosa strain M1608, complete genome	Bacteria	2	Proteobacteria	1224	Gammaproteobacteria	1236	Pseudomonadales	72274	Pseudomonadaceae	135621	Pseudomonas	286	Pseudomonas aeruginosa	287	-	-
Bacteria	CP008863.1	0.047	1.072	6897231	1	740543	678064	0.098	0.107	3226	2	1125	Pseudomonas aeruginosa strain M37351, complete genome	Bacteria	2	Proteobacteria	1224	Gammaproteobacteria	1236	Pseudomonadales	72274	Pseudomonadaceae	135621	Pseudomonas	286	Pseudomonas aeruginosa	287	-	-
Bacteria	CP010027.1	0.039	0.455	3508455	1	311029	297169	0.085	0.089	1368	1357	4668	Burkholderia fungorum strain ATCC BAA-463 chromosome 2, complete sequence	Bacteria	2	Proteobacteria	1224	Betaproteobacteria	28216	Burkholderiales	80840	Burkholderiaceae	119060	Burkholderia	32008	Burkholderia fungorum	134537	-	-
Bacteria	CP010026.1	0.036	0.53	4463161	1	357278	339896	0.076	0.08	1595	1574	4800	Burkholderia fungorum strain ATCC BAA-463 chromosome 1, complete sequence	Bacteria	2	Proteobacteria	1224	Betaproteobacteria	28216	Burkholderiales	80840	Burkholderiaceae	119060	Burkholderia	32008	Burkholderia fungorum	134537	-	-
Bacteria	CP009124.1	0.034	0.939	8345283	1	590888	547873	0.066	0.071	2827	2	1478	Streptomyces lividans TK24, complete genome	Bacteria	2	Actinobacteria	201174	Actinobacteria	1760	Streptomycetales	85011	Streptomycetaceae	2062	Streptomyces	1883	Streptomyces lividans	1916	TK24	457428
Bacteria	AP014522.1	0.032	0.724	6827892	1	461908	403745	0.059	0.068	2179	7	915	Pseudomonas protegens Cab57 DNA, complete genome	Bacteria	2	Proteobacteria	1224	Gammaproteobacteria	1236	Pseudomonadales	72274	Pseudomonadaceae	135621	Pseudomonas	286	Pseudomonas protegens	380021	unknown	1420599
Bacteria	CM001889.1	0.032	0.891	8496762	1	566145	529081	0.062	0.067	2682	0	1252	Streptomyces lividans 1326 chromosome, whole genome shotgun sequence	Bacteria	2	Actinobacteria	201174	Actinobacteria	1760	Streptomycetales	85011	Streptomycetaceae	2062	Streptomyces	1883	Streptomyces lividans	1916	1326	1200984
Bacteria	HG938371.2	0.031	0.316	3102677	1	207919	188351	0.061	0.067	951	2	392	Burkholderia cenocepacia H111 chromosome 2, complete genome	Bacteria	2	Proteobacteria	1224	Betaproteobacteria	28216	Burkholderiales	80840	Burkholderiaceae	119060	Burkholderia	32008	Burkholderia cenocepacia	95486	H111	1055524
Bacteria	HG938370.1	0.03	0.352	3572953	1	232043	214482	0.06	0.065	1058	0	390	Burkholderia cenocepacia H111 chromosome 1 complete genome	Bacteria	2	Proteobacteria	1224	Betaproteobacteria	28216	Burkholderiales	80840	Burkholderiaceae	119060	Burkholderia	32008	Burkholderia cenocepacia	95486	H111	1055524
Bacteria	CP007787.1	0.029	0.361	3760231	1	238797	221305	0.059	0.064	1086	4	431	Burkholderia cepacia strain DDS 7H-2 chromosome 1, complete sequence	Bacteria	2	Proteobacteria	1224	Betaproteobacteria	28216	Burkholderiales	80840	Burkholderiaceae	119060	Burkholderia	32008	Burkholderia cepacia	292	-	-
Bacteria	CP006831.1	0.028	0.581	6265484	1	395184	373850	0.06	0.063	1750	0	660	Pseudomonas aeruginosa PAO1-VE2 genome	Bacteria	2	Proteobacteria	1224	Gammaproteobacteria	1236	Pseudomonadales	72274	Pseudomonadaceae	135621	Pseudomonas	286	Pseudomonas aeruginosa	287	PAO1-VE2	1367493
Bacteria	CP006705.1	0.028	0.561	6043974	1	385520	370053	0.061	0.064	1688	0	589	Pseudomonas aeruginosa PAO581 genome	Bacteria	2	Proteobacteria	1224	Gammaproteobacteria	1236	Pseudomonadales	72274	Pseudomonadaceae	135621	Pseudomonas	286	Pseudomonas aeruginosa	287	PAO581	1352354
Bacteria	CP007786.1	0.028	0.296	3206581	1	192579	178211	0.056	0.06	891	0	371	Burkholderia cepacia strain DDS 7H-2 chromosome 2, complete sequence	Bacteria	2	Proteobacteria	1224	Betaproteobacteria	28216	Burkholderiales	80840	Burkholderiaceae	119060	Burkholderia	32008	Burkholderia cepacia	292	-	-
Bacteria	CP006832.1	0.028	0.578	6265484	1	392902	374297	0.06	0.063	1740	0	641	Pseudomonas aeruginosa PAO1-VE13 genome	Bacteria	2	Proteobacteria	1224	Gammaproteobacteria	1236	Pseudomonadales	72274	Pseudomonadaceae	135621	Pseudomonas	286	Pseudomonas aeruginosa	287	PAO1-VE13	1367494
Bacteria	LN871187.1	0.028	0.579	6276469	1	398585	377745	0.06	0.064	1742	2	578	Pseudomonas aeruginosa genome assembly PAO1OR, chromosome : I	Bacteria	2	Proteobacteria	1224	Gammaproteobacteria	1236	Pseudomonadales	72274	Pseudomonadaceae	135621	Pseudomonas	286	Pseudomonas aeruginosa	287	-	-
Bacteria	AE004091.2	0.028	0.575	6264404	1	393872	375267	0.06	0.063	1730	5	658	Pseudomonas aeruginosa PAO1, complete genome	Bacteria	2	Proteobacteria	1224	Gammaproteobacteria	1236	Pseudomonadales	72274	Pseudomonadaceae	135621	Pseudomonas	286	Pseudomonas aeruginosa	287	PAO1	208964
Bacteria	CP011918.1	0.027	0.279	3086109	1	181023	166297	0.054	0.059	839	0	345	Burkholderia cenocepacia strain ST32 chromosome 2, complete sequence	Bacteria	2	Proteobacteria	1224	Betaproteobacteria	28216	Burkholderiales	80840	Burkholderiaceae	119060	Burkholderia	32008	Burkholderia cenocepacia	95486	-	-
Bacteria	CP011917.1	0.026	0.332	3822749	1	219218	201172	0.053	0.057	999	1	401	Burkholderia cenocepacia strain ST32 chromosome 1, complete sequence	Bacteria	2	Proteobacteria	1224	Betaproteobacteria	28216	Burkholderiales	80840	Burkholderiaceae	119060	Burkholderia	32008	Burkholderia cenocepacia	95486	-	-
Bacteria	HG938372.1	0.019	0.067	1039263	1	42788	40460	0.039	0.041	202	0	90	Burkholderia cenocepacia H111 chromosome 3, complete genome	Bacteria	2	Proteobacteria	1224	Betaproteobacteria	28216	Burkholderiales	80840	Burkholderiaceae	119060	Burkholderia	32008	Burkholderia cenocepacia	95486	H111	1055524
Bacteria	CP011919.1	0.019	0.061	989585	1	39240	35687	0.036	0.04	184	0	71	Burkholderia cenocepacia strain ST32 chromosome 3, complete sequence	Bacteria	2	Proteobacteria	1224	Betaproteobacteria	28216	Burkholderiales	80840	Burkholderiaceae	119060	Burkholderia	32008	Burkholderia cenocepacia	95486	-	-
Bacteria	CP007785.1	0.015	0.06	1180302	1	37906	35112	0.03	0.032	180	0	62	Burkholderia cepacia strain DDS 7H-2 chromosome 3, complete sequence	Bacteria	2	Proteobacteria	1224	Betaproteobacteria	28216	Burkholderiales	80840	Burkholderiaceae	119060	Burkholderia	32008	Burkholderia cepacia	292	-	-
Bacteria	CM000723.1	0.014	0.246	5436173	1	168161	162839	0.03	0.031	740	0	302	Bacillus cereus BDRD-ST24 chromosome, whole genome shotgun sequence	Bacteria	2	Firmicutes	1239	Bacilli	91061	Bacillales	1385	Bacillaceae	186817	Bacillus	1386	Bacillus cereus	1396	BDRD-ST24	526974
Bacteria	CP011145.1	0.012	0.214	5418913	1	147092	141018	0.026	0.027	643	1	249	Bacillus cereus strain FORC_013, complete sequence	Bacteria	2	Firmicutes	1239	Bacilli	91061	Bacillales	1385	Bacillaceae	186817	Bacillus	1386	Bacillus cereus	1396	-	-
Bacteria	CP001903.1	0.012	0.207	5330088	1	142351	136110	0.026	0.027	622	2	256	Bacillus thuringiensis BMB171, complete genome	Bacteria	2	Firmicutes	1239	Bacilli	91061	Bacillales	1385	Bacillaceae	186817	Bacillus	1386	Bacillus thuringiensis	1428	BMB171	714359
Bacteria	CM000738.1	0.012	0.214	5594747	1	145166	139174	0.025	0.026	645	0	246	Bacillus cereus AH676 chromosome, whole genome shotgun sequence	Bacteria	2	Firmicutes	1239	Bacilli	91061	Bacillales	1385	Bacillaceae	186817	Bacillus	1386	Bacillus cereus	1396	AH676	526991
Bacteria	CM000729.1	0.011	0.211	5766278	1	143767	137601	0.024	0.025	634	2	264	Bacillus cereus Rock1-15 chromosome, whole genome shotgun sequence	Bacteria	2	Firmicutes	1239	Bacilli	91061	Bacillales	1385	Bacillaceae	186817	Bacillus	1386	Bacillus cereus	1396	Rock1-15	526982
Bacteria	CP003470.1	0.011	0.153	4225490	1	96380	73064	0.017	0.023	460	441	10444	Rhodanobacter denitrificans strain 2APBS1, complete genome	Bacteria	2	Proteobacteria	1224	Gammaproteobacteria	1236	Xanthomonadales	135614	Rhodanobacteraceae	1775411	Rhodanobacter	75309	Rhodanobacter denitrificans	666685	-	-
Bacteria	AP014864.1	0.01	0.201	5896839	1	136450	131801	0.022	0.023	604	0	257	Bacillus thuringiensis serovar tolworthi DNA, complete genome, strain: Pasteur Institute Standard strain	Bacteria	2	Firmicutes	1239	Bacilli	91061	Bacillales	1385	Bacillaceae	186817	Bacillus	1386	Bacillus thuringiensis	1428	Pasteur Institute Standard strain	1442
Bacteria	AP017302.1	0.01	0.228	6897018	1	152089	149300	0.022	0.022	687	0	389	Pseudomonas aeruginosa DNA, complete genome, strain: IOMTU 133	Bacteria	2	Proteobacteria	1224	Gammaproteobacteria	1236	Pseudomonadales	72274	Pseudomonadaceae	135621	Pseudomonas	286	Pseudomonas aeruginosa	287	-	-
Bacteria	CP013144.1	0.01	0.201	6123018	1	132198	127151	0.021	0.022	606	2	259	Pseudomonas aeruginosa strain Cu1510, complete genome	Bacteria	2	Proteobacteria	1224	Gammaproteobacteria	1236	Pseudomonadales	72274	Pseudomonadaceae	135621	Pseudomonas	286	Pseudomonas aeruginosa	287	-	-
Bacteria	AP014651.1	0.01	0.229	7090694	1	152683	148956	0.021	0.022	690	3	293	Pseudomonas aeruginosa DNA, complete genome, strain: NCGM257	Bacteria	2	Proteobacteria	1224	Gammaproteobacteria	1236	Pseudomonadales	72274	Pseudomonadaceae	135621	Pseudomonas	286	Pseudomonas aeruginosa	287	-	-
Bacteria	CP006853.1	0.01	0.209	6580038	1	140089	136674	0.021	0.021	629	1	255	Pseudomonas aeruginosa MTB-1, complete genome	Bacteria	2	Proteobacteria	1224	Gammaproteobacteria	1236	Pseudomonadales	72274	Pseudomonadaceae	135621	Pseudomonas	286	Pseudomonas aeruginosa	287	MTB-1	1415629
Bacteria	CP004061.1	0.01	0.203	6421010	1	134599	131939	0.021	0.021	612	3	232	Pseudomonas aeruginosa B136-33, complete genome	Bacteria	2	Proteobacteria	1224	Gammaproteobacteria	1236	Pseudomonadales	72274	Pseudomonadaceae	135621	Pseudomonas	286	Pseudomonas aeruginosa	287	B136-33	1280938
Bacteria	CP006728.1	0.009	0.189	6262305	1	125381	121640	0.019	0.02	569	1	220	Pseudomonas aeruginosa c7447m genome	Bacteria	2	Proteobacteria	1224	Gammaproteobacteria	1236	Pseudomonadales	72274	Pseudomonadaceae	135621	Pseudomonas	286	Pseudomonas aeruginosa	287	C7447m	1352355
Bacteria	HG974234.1	0.009	0.204	6762448	1	136084	132568	0.02	0.02	613	0	308	Pseudomonas aeruginosa strain PSE305, genome	Bacteria	2	Proteobacteria	1224	Gammaproteobacteria	1236	Pseudomonadales	72274	Pseudomonadaceae	135621	Pseudomonas	286	Pseudomonas aeruginosa	287	-	-
Bacteria	CP008869.1	0.009	0.201	6829406	1	134558	131992	0.019	0.02	606	0	245	Pseudomonas aeruginosa strain W16407, complete genome	Bacteria	2	Proteobacteria	1224	Gammaproteobacteria	1236	Pseudomonadales	72274	Pseudomonadaceae	135621	Pseudomonas	286	Pseudomonas aeruginosa	287	-	-
Bacteria	CP010445.1	0.009	0.135	4682086	1	92132	89287	0.019	0.02	405	0	177	Escherichia coli K-12 strain ER3435, complete genome	Bacteria	2	Proteobacteria	1224	Gammaproteobacteria	1236	Enterobacteriales	91347	Enterobacteriaceae	543	Escherichia	561	Escherichia coli	562	ER3435	83333
Bacteria	AP014622.1	0.009	0.194	6814936	1	128347	125559	0.018	0.019	584	1	261	Pseudomonas aeruginosa DNA, complete genome, strain: NCGM 1900	Bacteria	2	Proteobacteria	1224	Gammaproteobacteria	1236	Pseudomonadales	72274	Pseudomonadaceae	135621	Pseudomonas	286	Pseudomonas aeruginosa	287	-	-
Bacteria	CP011369.1	0.008	0.2	7099963	1	133529	129770	0.018	0.019	601	1	233	Pseudomonas aeruginosa strain S04 90 genome	Bacteria	2	Proteobacteria	1224	Gammaproteobacteria	1236	Pseudomonadales	72274	Pseudomonadaceae	135621	Pseudomonas	286	Pseudomonas aeruginosa	287	-	-
Bacteria	CP008739.2	0.008	0.191	6818030	1	127738	124803	0.018	0.019	575	1	213	Pseudomonas aeruginosa VRFPA04, complete genome	Bacteria	2	Proteobacteria	1224	Gammaproteobacteria	1236	Pseudomonadales	72274	Pseudomonadaceae	135621	Pseudomonas	286	Pseudomonas aeruginosa	287	VRFPA04	1400868
Bacteria	CP014272.1	0.008	0.132	4745255	1	91944	90875	0.019	0.019	398	0	128	Escherichia coli K-12 strain C3026, complete genome	Bacteria	2	Proteobacteria	1224	Gammaproteobacteria	1236	Enterobacteriales	91347	Enterobacteriaceae	543	Escherichia	561	Escherichia coli	562	C3026	83333
Bacteria	CP010442.1	0.008	0.129	4660432	1	88025	84652	0.018	0.019	388	0	157	Escherichia coli K-12 strain ER3466, complete genome	Bacteria	2	Proteobacteria	1224	Gammaproteobacteria	1236	Enterobacteriales	91347	Enterobacteriaceae	543	Escherichia	561	Escherichia coli	562	ER3466	83333
Bacteria	AP014646.1	0.008	0.189	6850954	1	125912	122648	0.018	0.018	570	0	206	Pseudomonas aeruginosa DNA, complete genome, strain: NCGM 1984	Bacteria	2	Proteobacteria	1224	Gammaproteobacteria	1236	Pseudomonadales	72274	Pseudomonadaceae	135621	Pseudomonas	286	Pseudomonas aeruginosa	287	-	-
Bacteria	CP012868.1	0.008	0.124	4641665	1	85134	84677	0.018	0.018	373	0	147	Escherichia coli str. K-12 substr. MG1655, complete genome	Bacteria	2	Proteobacteria	1224	Gammaproteobacteria	1236	Enterobacteriales	91347	Enterobacteriaceae	543	Escherichia	561	Escherichia coli	562	K-12 substr. MG1655	511145
Bacteria	CP008749.1	0.008	0.166	6264404	1	111983	108505	0.017	0.018	501	1	205	Pseudomonas aeruginosa PAO1H2O genome	Bacteria	2	Proteobacteria	1224	Gammaproteobacteria	1236	Pseudomonadales	72274	Pseudomonadaceae	135621	Pseudomonas	286	Pseudomonas aeruginosa	287	PAO1H2O	1147787
Bacteria	CP013989.1	0.008	0.166	6364583	1	111208	108955	0.017	0.017	501	2	188	Pseudomonas aeruginosa strain USDA-ARS-USMARC-41639, complete genome	Bacteria	2	Proteobacteria	1224	Gammaproteobacteria	1236	Pseudomonadales	72274	Pseudomonadaceae	135621	Pseudomonas	286	Pseudomonas aeruginosa	287	-	-
Bacteria	CP012001.1	0.008	0.163	6317050	1	110148	107720	0.017	0.017	491	0	171	Pseudomonas aeruginosa DSM 50071, complete genome	Bacteria	2	Proteobacteria	1224	Gammaproteobacteria	1236	Pseudomonadales	72274	Pseudomonadaceae	135621	Pseudomonas	286	Pseudomonas aeruginosa	287	DSM 50071	1123015
Bacteria	CP013993.1	0.008	0.182	7055752	1	121174	117974	0.017	0.017	547	0	240	Pseudomonas aeruginosa DHS01, complete genome	Bacteria	2	Proteobacteria	1224	Gammaproteobacteria	1236	Pseudomonadales	72274	Pseudomonadaceae	135621	Pseudomonas	286	Pseudomonas aeruginosa	287	DHS01	1411700
Bacteria	CP002496.1	0.008	0.163	6327754	1	108212	106961	0.017	0.017	490	0	208	Pseudomonas aeruginosa M18, complete genome	Bacteria	2	Proteobacteria	1224	Gammaproteobacteria	1236	Pseudomonadales	72274	Pseudomonadaceae	135621	Pseudomonas	286	Pseudomonas aeruginosa	287	M18	941193
Bacteria	AFXJ01000001.1	0.008	0.17	6742964	1	113962	111624	0.017	0.017	513	1	190	Pseudomonas aeruginosa 19BR chromosome, whole genome shotgun sequence	Bacteria	2	Proteobacteria	1224	Gammaproteobacteria	1236	Pseudomonadales	72274	Pseudomonadaceae	135621	Pseudomonas	286	Pseudomonas aeruginosa	287	19BR	1051003
Bacteria	LN832404.1	0.008	0.117	4638126	1	81732	80297	0.017	0.018	352	0	111	Escherichia coli K-12 genome assembly EcoliK12AG100, chromosome : I	Bacteria	2	Proteobacteria	1224	Gammaproteobacteria	1236	Enterobacteriales	91347	Enterobacteriaceae	543	Escherichia	561	Escherichia coli	562	K-12 substr. AG100	83333
Bacteria	AP012030.1	0.008	0.116	4621430	1	80193	79163	0.017	0.017	350	0	139	Escherichia coli DH1 (ME8569) DNA, complete genome	Bacteria	2	Proteobacteria	1224	Gammaproteobacteria	1236	Enterobacteriales	91347	Enterobacteriaceae	543	Escherichia	561	Escherichia coli	562	DH1	536056
Bacteria	CP008856.1	0.008	0.163	6535112	1	109250	107522	0.016	0.017	492	0	164	Pseudomonas aeruginosa strain F23197, complete genome	Bacteria	2	Proteobacteria	1224	Gammaproteobacteria	1236	Pseudomonadales	72274	Pseudomonadaceae	135621	Pseudomonas	286	Pseudomonas aeruginosa	287	-	-
Bacteria	CP011324.1	0.008	0.115	4605301	1	79172	78545	0.017	0.017	346	1	124	Escherichia coli strain SQ2203, complete genome	Bacteria	2	Proteobacteria	1224	Gammaproteobacteria	1236	Enterobacteriales	91347	Enterobacteriaceae	543	Escherichia	561	Escherichia coli	562	-	-
Bacteria	CP011495.1	0.008	0.117	4678046	1	80711	79661	0.017	0.017	351	1	132	Escherichia coli strain NCM3722, complete genome	Bacteria	2	Proteobacteria	1224	Gammaproteobacteria	1236	Enterobacteriales	91347	Enterobacteriaceae	543	Escherichia	561	Escherichia coli	562	-	-
Bacteria	CP013245.1	0.007	0.159	6400418	1	105646	103985	0.016	0.017	478	1	170	Pseudomonas aeruginosa strain VA-134, complete genome	Bacteria	2	Proteobacteria	1224	Gammaproteobacteria	1236	Pseudomonadales	72274	Pseudomonadaceae	135621	Pseudomonas	286	Pseudomonas aeruginosa	287	-	-
Bacteria	CP007399.1	0.007	0.163	6603099	1	108436	106904	0.016	0.016	492	0	200	Pseudomonas aeruginosa strain F22031, complete genome	Bacteria	2	Proteobacteria	1224	Gammaproteobacteria	1236	Pseudomonadales	72274	Pseudomonadaceae	135621	Pseudomonas	286	Pseudomonas aeruginosa	287	-	-
Bacteria	CP011322.1	0.007	0.114	4605135	1	77717	77091	0.017	0.017	342	0	133	Escherichia coli strain SQ110, complete genome	Bacteria	2	Proteobacteria	1224	Gammaproteobacteria	1236	Enterobacteriales	91347	Enterobacteriaceae	543	Escherichia	561	Escherichia coli	562	-	-
Bacteria	CP011113.1	0.007	0.113	4587291	1	77450	77086	0.017	0.017	340	0	129	Escherichia coli strain RR1, complete genome	Bacteria	2	Proteobacteria	1224	Gammaproteobacteria	1236	Enterobacteriales	91347	Enterobacteriaceae	543	Escherichia	561	Escherichia coli	562	-	-
Bacteria	CP010439.1	0.007	0.113	4604543	1	78521	78110	0.017	0.017	341	0	122	Escherichia coli K-12 strain ER3440, complete genome	Bacteria	2	Proteobacteria	1224	Gammaproteobacteria	1236	Enterobacteriales	91347	Enterobacteriaceae	543	Escherichia	561	Escherichia coli	562	ER3440	83333
Bacteria	CP008861.1	0.007	0.168	6836415	1	110030	106131	0.016	0.016	506	1	224	Pseudomonas aeruginosa strain H47921, complete genome	Bacteria	2	Proteobacteria	1224	Gammaproteobacteria	1236	Pseudomonadales	72274	Pseudomonadaceae	135621	Pseudomonas	286	Pseudomonas aeruginosa	287	-	-
Bacteria	CP008859.1	0.007	0.156	6351710	1	103700	101362	0.016	0.016	470	2	187	Pseudomonas aeruginosa strain H5708, complete genome	Bacteria	2	Proteobacteria	1224	Gammaproteobacteria	1236	Pseudomonadales	72274	Pseudomonadaceae	135621	Pseudomonas	286	Pseudomonas aeruginosa	287	-	-
Bacteria	CP003149.1	0.007	0.157	6402658	1	105713	103857	0.016	0.017	473	2	186	Pseudomonas aeruginosa DK2, complete genome	Bacteria	2	Proteobacteria	1224	Gammaproteobacteria	1236	Pseudomonadales	72274	Pseudomonadaceae	135621	Pseudomonas	286	Pseudomonas aeruginosa	287	DK2	1093787
Bacteria	CP008860.1	0.007	0.162	6598021	1	107578	106106	0.016	0.016	487	0	167	Pseudomonas aeruginosa strain H27930, complete genome	Bacteria	2	Proteobacteria	1224	Gammaproteobacteria	1236	Pseudomonadales	72274	Pseudomonadaceae	135621	Pseudomonas	286	Pseudomonas aeruginosa	287	-	-
Bacteria	AP012280.1	0.007	0.165	6764661	1	110438	108603	0.016	0.016	498	0	244	Pseudomonas aeruginosa NCGM2.S1 DNA, complete genome	Bacteria	2	Proteobacteria	1224	Gammaproteobacteria	1236	Pseudomonadales	72274	Pseudomonadaceae	135621	Pseudomonas	286	Pseudomonas aeruginosa	287	NCGM2.S1	1089456
Bacteria	CP011342.2	0.007	0.113	4622342	1	77281	76832	0.017	0.017	340	0	125	Escherichia coli K-12 GM4792 Lac+, complete genome	Bacteria	2	Proteobacteria	1224	Gammaproteobacteria	1236	Enterobacteriales	91347	Enterobacteriaceae	543	Escherichia	561	Escherichia coli	562	K-12 substr. GM4792	83333
Bacteria	CM000960.1	0.007	0.113	4639637	1	78522	77851	0.017	0.017	341	0	114	Escherichia coli str. K-12 substr. MG1655star chromosome, whole genome shotgun sequence	Bacteria	2	Proteobacteria	1224	Gammaproteobacteria	1236	Enterobacteriales	91347	Enterobacteriaceae	543	Escherichia	561	Escherichia coli	562	K-12 substr. MG1655star	879462
Bacteria	CP010438.1	0.007	0.113	4619729	1	77821	77759	0.017	0.017	339	0	132	Escherichia coli K-12 strain ER3454, complete genome	Bacteria	2	Proteobacteria	1224	Gammaproteobacteria	1236	Enterobacteriales	91347	Enterobacteriaceae	543	Escherichia	561	Escherichia coli	562	ER3454	83333
Bacteria	CP012126.1	0.007	0.112	4612363	1	76346	75109	0.016	0.017	338	0	132	Escherichia coli strain DH1Ec104, complete genome	Bacteria	2	Proteobacteria	1224	Gammaproteobacteria	1236	Enterobacteriales	91347	Enterobacteriaceae	543	Escherichia	561	Escherichia coli	562	-	-
Bacteria	CP002290.1	0.007	0.14	5731541	1	87517	78155	0.014	0.015	420	6	245	Pseudomonas putida BIRD-1, complete genome	Bacteria	2	Proteobacteria	1224	Gammaproteobacteria	1236	Pseudomonadales	72274	Pseudomonadaceae	135621	Pseudomonas	286	Pseudomonas putida	303	BIRD-1	931281
Bacteria	CP008868.1	0.007	0.156	6456866	1	106209	103833	0.016	0.016	471	0	154	Pseudomonas aeruginosa strain T63266, complete genome	Bacteria	2	Proteobacteria	1224	Gammaproteobacteria	1236	Pseudomonadales	72274	Pseudomonadaceae	135621	Pseudomonas	286	Pseudomonas aeruginosa	287	-	-
Bacteria	CP012066.1	0.007	0.154	6368008	1	103143	101317	0.016	0.016	463	0	174	Pseudomonas aeruginosa strain F9676, complete genome	Bacteria	2	Proteobacteria	1224	Gammaproteobacteria	1236	Pseudomonadales	72274	Pseudomonadaceae	135621	Pseudomonas	286	Pseudomonas aeruginosa	287	-	-
Bacteria	CP008872.1	0.007	0.154	6371121	1	102137	101409	0.016	0.016	462	1	196	Pseudomonas aeruginosa strain X78812, complete genome	Bacteria	2	Proteobacteria	1224	Gammaproteobacteria	1236	Pseudomonadales	72274	Pseudomonadaceae	135621	Pseudomonas	286	Pseudomonas aeruginosa	287	-	-
Bacteria	CP012870.1	0.007	0.112	4641689	1	77093	76733	0.017	0.017	336	0	135	Escherichia coli strain K-12 substrain MG1655_TMP32XR2, complete genome	Bacteria	2	Proteobacteria	1224	Gammaproteobacteria	1236	Enterobacteriales	91347	Enterobacteriaceae	543	Escherichia	561	Escherichia coli	562	-	-
Bacteria	CP010025.1	0.007	0.016	650149	1	10362	9468	0.015	0.016	47	46	796	Burkholderia fungorum strain ATCC BAA-463 chromosome 3, complete sequence	Bacteria	2	Proteobacteria	1224	Betaproteobacteria	28216	Burkholderiales	80840	Burkholderiaceae	119060	Burkholderia	32008	Burkholderia fungorum	134537	-	-
Bacteria	CP006931.1	0.007	0.161	6725183	1	108083	107069	0.016	0.016	485	0	201	Pseudomonas aeruginosa SCV20265, complete genome	Bacteria	2	Proteobacteria	1224	Gammaproteobacteria	1236	Pseudomonadales	72274	Pseudomonadaceae	135621	Pseudomonas	286	Pseudomonas aeruginosa	287	SCV20265	1427342
Bacteria	AP012306.1	0.007	0.095	3976195	1	64799	64278	0.016	0.016	286	0	102	Escherichia coli str. K-12 substr. MDS42 DNA, complete genome	Bacteria	2	Proteobacteria	1224	Gammaproteobacteria	1236	Enterobacteriales	91347	Enterobacteriaceae	543	Escherichia	561	Escherichia coli	562	K-12 substr. MDS42	1110693
Bacteria	CP013696.1	0.007	0.154	6431911	1	101064	99067	0.015	0.016	462	3	154	Pseudomonas aeruginosa strain 12-4-4(59), complete genome	Bacteria	2	Proteobacteria	1224	Gammaproteobacteria	1236	Pseudomonadales	72274	Pseudomonadaceae	135621	Pseudomonas	286	Pseudomonas aeruginosa	287	-	-
Bacteria	CP014225.1	0.007	0.111	4659625	1	76286	75838	0.016	0.016	334	0	115	Escherichia coli str. K-12 substr. MG1655, complete genome	Bacteria	2	Proteobacteria	1224	Gammaproteobacteria	1236	Enterobacteriales	91347	Enterobacteriaceae	543	Escherichia	561	Escherichia coli	562	K-12 substr. MG1655	511145
Bacteria	CP000948.1	0.007	0.111	4686137	1	75547	75226	0.016	0.016	335	0	139	Escherichia coli str. K12 substr. DH10B, complete genome	Bacteria	2	Proteobacteria	1224	Gammaproteobacteria	1236	Enterobacteriales	91347	Enterobacteriaceae	543	Escherichia	561	Escherichia coli	562	K-12 substr. DH10B	316385
Bacteria	CP011343.2	0.007	0.109	4621656	1	74904	74119	0.016	0.016	329	0	125	Escherichia coli K-12 GM4792 Lac-, complete genome	Bacteria	2	Proteobacteria	1224	Gammaproteobacteria	1236	Enterobacteriales	91347	Enterobacteriaceae	543	Escherichia	561	Escherichia coli	562	K-12 substr. GM4792	83333
Bacteria	AKBV01000001.1	0.007	0.11	4638970	1	76148	75732	0.016	0.016	330	0	126	Escherichia coli str. K-12 substr. MG1655 chromosome, whole genome shotgun sequence	Bacteria	2	Proteobacteria	1224	Gammaproteobacteria	1236	Enterobacteriales	91347	Enterobacteriaceae	543	Escherichia	561	Escherichia coli	562	K-12 substr. MG1655	511145
Bacteria	CP012679.1	0.007	0.154	6500439	1	99859	98638	0.015	0.015	462	0	184	Pseudomonas aeruginosa strain PA1RG, complete genome	Bacteria	2	Proteobacteria	1224	Gammaproteobacteria	1236	Pseudomonadales	72274	Pseudomonadaceae	135621	Pseudomonas	286	Pseudomonas aeruginosa	287	-	-
Bacteria	CP013253.1	0.007	0.108	4579074	1	76069	75315	0.016	0.017	325	0	101	Escherichia coli strain CQSW20, complete genome	Bacteria	2	Proteobacteria	1224	Gammaproteobacteria	1236	Enterobacteriales	91347	Enterobacteriaceae	543	Escherichia	561	Escherichia coli	562	-	-
Bacteria	CP012127.1	0.007	0.108	4609522	1	74359	73288	0.016	0.016	326	0	129	Escherichia coli strain DH1Ec169, complete genome	Bacteria	2	Proteobacteria	1224	Gammaproteobacteria	1236	Enterobacteriales	91347	Enterobacteriaceae	543	Escherichia	561	Escherichia coli	562	-	-
Bacteria	AP014839.2	0.007	0.155	6613260	1	102816	101392	0.015	0.016	465	4	170	Pseudomonas aeruginosa DNA, complete genome, strain: 8380	Bacteria	2	Proteobacteria	1224	Gammaproteobacteria	1236	Pseudomonadales	72274	Pseudomonadaceae	135621	Pseudomonas	286	Pseudomonas aeruginosa	287	-	-
Bacteria	AP009048.1	0.007	0.108	4646332	1	75027	74403	0.016	0.016	326	0	112	Escherichia coli str. K12 substr. W3110 DNA, complete genome	Bacteria	2	Proteobacteria	1224	Gammaproteobacteria	1236	Enterobacteriales	91347	Enterobacteriaceae	543	Escherichia	561	Escherichia coli	562	K-12 substr. W3110	316407
Bacteria	CP007147.1	0.007	0.15	6433441	1	100733	98967	0.015	0.016	451	1	144	Pseudomonas aeruginosa YL84, complete genome	Bacteria	2	Proteobacteria	1224	Gammaproteobacteria	1236	Pseudomonadales	72274	Pseudomonadaceae	135621	Pseudomonas	286	Pseudomonas aeruginosa	287	YL84	1448140
Bacteria	CP013680.1	0.007	0.148	6343337	1	98578	96566	0.015	0.016	444	0	172	Pseudomonas aeruginosa AES-1R, complete genome	Bacteria	2	Proteobacteria	1224	Gammaproteobacteria	1236	Pseudomonadales	72274	Pseudomonadaceae	135621	Pseudomonas	286	Pseudomonas aeruginosa	287	AES-1R	1000561
Bacteria	CP014270.1	0.007	0.106	4546849	1	73248	72423	0.016	0.016	318	0	105	Escherichia coli K-12 strain DHB4, complete genome	Bacteria	2	Proteobacteria	1224	Gammaproteobacteria	1236	Enterobacteriales	91347	Enterobacteriaceae	543	Escherichia	561	Escherichia coli	562	DHB4	83333
Bacteria	CP010443.1	0.007	0.107	4606859	1	73696	73281	0.016	0.016	321	0	140	Escherichia coli K-12 strain ER3446, complete genome	Bacteria	2	Proteobacteria	1224	Gammaproteobacteria	1236	Enterobacteriales	91347	Enterobacteriaceae	543	Escherichia	561	Escherichia coli	562	ER3446	83333
Bacteria	LN831024.1	0.007	0.146	6316979	1	98260	96755	0.015	0.016	440	0	226	Pseudomonas aeruginosa genome assembly NCTC10332, chromosome : 1	Bacteria	2	Proteobacteria	1224	Gammaproteobacteria	1236	Pseudomonadales	72274	Pseudomonadaceae	135621	Pseudomonas	286	Pseudomonas aeruginosa	287	-	-
Bacteria	CP008867.1	0.007	0.146	6322459	1	95475	93123	0.015	0.015	439	0	166	Pseudomonas aeruginosa strain T52373, complete genome	Bacteria	2	Proteobacteria	1224	Gammaproteobacteria	1236	Pseudomonadales	72274	Pseudomonadaceae	135621	Pseudomonas	286	Pseudomonas aeruginosa	287	-	-
Bacteria	CP010444.1	0.007	0.106	4609629	1	74365	73737	0.016	0.016	320	0	115	Escherichia coli K-12 strain ER3475, complete genome	Bacteria	2	Proteobacteria	1224	Gammaproteobacteria	1236	Enterobacteriales	91347	Enterobacteriaceae	543	Escherichia	561	Escherichia coli	562	ER3475	83333
Bacteria	CP006245.1	0.007	0.146	6342034	1	98054	95739	0.015	0.015	440	0	174	Pseudomonas aeruginosa RP73, complete genome	Bacteria	2	Proteobacteria	1224	Gammaproteobacteria	1236	Pseudomonadales	72274	Pseudomonadaceae	135621	Pseudomonas	286	Pseudomonas aeruginosa	287	RP73	1340851
Bacteria	CP001637.1	0.007	0.107	4630707	1	74182	73582	0.016	0.016	321	0	122	Escherichia coli DH1, complete genome	Bacteria	2	Proteobacteria	1224	Gammaproteobacteria	1236	Enterobacteriales	91347	Enterobacteriaceae	543	Escherichia	561	Escherichia coli	562	DH1	536056
Bacteria	CP010441.1	0.007	0.106	4607634	1	72058	71469	0.016	0.016	318	0	124	Escherichia coli K-12 strain ER3445, complete genome	Bacteria	2	Proteobacteria	1224	Gammaproteobacteria	1236	Enterobacteriales	91347	Enterobacteriaceae	543	Escherichia	561	Escherichia coli	562	ER3445	83333
Bacteria	CP009789.1	0.007	0.104	4558660	1	71504	70079	0.015	0.016	313	0	127	Escherichia coli K-12 strain ER3413, complete genome	Bacteria	2	Proteobacteria	1224	Gammaproteobacteria	1236	Enterobacteriales	91347	Enterobacteriaceae	543	Escherichia	561	Escherichia coli	562	ER3413	83333
Bacteria	CP009685.1	0.007	0.106	4636831	1	72741	72010	0.016	0.016	318	0	121	Escherichia coli str. K-12 substr. MG1655, complete genome	Bacteria	2	Proteobacteria	1224	Gammaproteobacteria	1236	Enterobacteriales	91347	Enterobacteriaceae	543	Escherichia	561	Escherichia coli	562	K-12 substr. MG1655	511145
Bacteria	CP009644.1	0.007	0.104	4558663	1	71739	71499	0.016	0.016	312	0	115	Escherichia coli ER2796, complete genome	Bacteria	2	Proteobacteria	1224	Gammaproteobacteria	1236	Enterobacteriales	91347	Enterobacteriaceae	543	Escherichia	561	Escherichia coli	562	ER2796	1245474
Bacteria	CM001020.1	0.007	0.156	6866064	1	103581	101774	0.015	0.015	469	0	196	Pseudomonas aeruginosa 39016 chromosome, whole genome shotgun sequence	Bacteria	2	Proteobacteria	1224	Gammaproteobacteria	1236	Pseudomonadales	72274	Pseudomonadaceae	135621	Pseudomonas	286	Pseudomonas aeruginosa	287	39016	798130
Bacteria	CP012869.1	0.007	0.105	4641684	1	72339	71603	0.015	0.016	317	0	118	Escherichia coli strain K-12 substrain MG1655_TMP32XR1, complete genome	Bacteria	2	Proteobacteria	1224	Gammaproteobacteria	1236	Enterobacteriales	91347	Enterobacteriaceae	543	Escherichia	561	Escherichia coli	562	-	-
Bacteria	HG738867.1	0.007	0.103	4527247	1	71205	70702	0.016	0.016	309	0	100	Escherichia coli str. K-12 substr. MC4100 complete genome	Bacteria	2	Proteobacteria	1224	Gammaproteobacteria	1236	Enterobacteriales	91347	Enterobacteriaceae	543	Escherichia	561	Escherichia coli	562	K-12 substr. MC4100	1403831
Bacteria	LM993812.1	0.007	0.104	4584860	1	72070	71441	0.016	0.016	312	0	79	Escherichia coli genome assembly EcHMS174Chr, chromosome : 1	Bacteria	2	Proteobacteria	1224	Gammaproteobacteria	1236	Enterobacteriales	91347	Enterobacteriaceae	543	Escherichia	561	Escherichia coli	562	-	-
Bacteria	CP008870.1	0.007	0.154	6804266	1	101563	100448	0.015	0.015	462	0	218	Pseudomonas aeruginosa strain W36662, complete genome	Bacteria	2	Proteobacteria	1224	Gammaproteobacteria	1236	Pseudomonadales	72274	Pseudomonadaceae	135621	Pseudomonas	286	Pseudomonas aeruginosa	287	-	-
Bacteria	CP011321.1	0.007	0.104	4610881	1	72669	71930	0.016	0.016	312	0	125	Escherichia coli strain SQ88, complete genome	Bacteria	2	Proteobacteria	1224	Gammaproteobacteria	1236	Enterobacteriales	91347	Enterobacteriaceae	543	Escherichia	561	Escherichia coli	562	-	-
Bacteria	CP007224.1	0.007	0.145	6444091	1	94630	93170	0.014	0.015	436	1	193	Pseudomonas aeruginosa PA96 genome	Bacteria	2	Proteobacteria	1224	Gammaproteobacteria	1236	Pseudomonadales	72274	Pseudomonadaceae	135621	Pseudomonas	286	Pseudomonas aeruginosa	287	PA96	1457392
Bacteria	AKVX01000001.1	0.007	0.104	4638970	1	71423	70768	0.015	0.015	313	0	119	Escherichia coli str. K-12 substr. MG1655 chromosome, whole genome shotgun sequence	Bacteria	2	Proteobacteria	1224	Gammaproteobacteria	1236	Enterobacteriales	91347	Enterobacteriaceae	543	Escherichia	561	Escherichia coli	562	K-12 substr. MG1655	511145
Bacteria	CP011323.1	0.007	0.103	4599702	1	71399	70592	0.015	0.016	310	0	112	Escherichia coli strain SQ171, complete genome	Bacteria	2	Proteobacteria	1224	Gammaproteobacteria	1236	Enterobacteriales	91347	Enterobacteriaceae	543	Escherichia	561	Escherichia coli	562	-	-
Bacteria	CP008864.1	0.007	0.154	6907606	1	102109	99926	0.014	0.015	463	1	160	Pseudomonas aeruginosa strain W60856, complete genome	Bacteria	2	Proteobacteria	1224	Gammaproteobacteria	1236	Pseudomonadales	72274	Pseudomonadaceae	135621	Pseudomonas	286	Pseudomonas aeruginosa	287	-	-
Bacteria	AAQW01000001.1	0.007	0.145	6492423	1	93594	92260	0.014	0.014	435	1	162	Pseudomonas aeruginosa PACS2 chromosome, whole genome shotgun sequence	Bacteria	2	Proteobacteria	1224	Gammaproteobacteria	1236	Pseudomonadales	72274	Pseudomonadaceae	135621	Pseudomonas	286	Pseudomonas aeruginosa	287	PACS2	388272
Bacteria	CP011320.1	0.007	0.103	4633461	1	70915	70233	0.015	0.015	310	0	119	Escherichia coli strain SQ37, complete genome	Bacteria	2	Proteobacteria	1224	Gammaproteobacteria	1236	Enterobacteriales	91347	Enterobacteriaceae	543	Escherichia	561	Escherichia coli	562	-	-
Bacteria	CP004055.1	0.007	0.14	6309305	1	92180	90353	0.014	0.015	421	0	162	Pseudomonas aeruginosa PA1R, complete genome	Bacteria	2	Proteobacteria	1224	Gammaproteobacteria	1236	Pseudomonadales	72274	Pseudomonadaceae	135621	Pseudomonas	286	Pseudomonas aeruginosa	287	PA1R	1279008
Bacteria	CP009273.1	0.007	0.103	4631469	1	71582	71441	0.015	0.015	309	0	109	Escherichia coli BW25113, complete genome	Bacteria	2	Proteobacteria	1224	Gammaproteobacteria	1236	Enterobacteriales	91347	Enterobacteriaceae	543	Escherichia	561	Escherichia coli	562	K-12 substr. BW25113	679895
Bacteria	CM000750.1	0.007	0.134	6037513	1	90406	86195	0.014	0.015	402	1	158	Bacillus thuringiensis serovar pakistani str. T13001 chromosome, whole genome shotgun sequence	Bacteria	2	Firmicutes	1239	Bacilli	91061	Bacillales	1385	Bacillaceae	186817	Bacillus	1386	Bacillus thuringiensis	1428	T13001	527027
Bacteria	CP001396.1	0.007	0.1	4578159	1	68609	67870	0.015	0.015	302	0	120	Escherichia coli BW2952, complete genome	Bacteria	2	Proteobacteria	1224	Gammaproteobacteria	1236	Enterobacteriales	91347	Enterobacteriaceae	543	Escherichia	561	Escherichia coli	562	K-12 substr. BW2952	595496
Bacteria	CP006980.1	0.007	0.143	6543350	1	94789	93092	0.014	0.014	431	0	185	Pseudomonas aeruginosa LESlike5 sequence	Bacteria	2	Proteobacteria	1224	Gammaproteobacteria	1236	Pseudomonadales	72274	Pseudomonadaceae	135621	Pseudomonas	286	Pseudomonas aeruginosa	287	LESlike5	1408276
Bacteria	CP012125.1	0.007	0.101	4614223	1	69192	68906	0.015	0.015	303	0	115	Escherichia coli strain DH1Ec095, complete genome	Bacteria	2	Proteobacteria	1224	Gammaproteobacteria	1236	Enterobacteriales	91347	Enterobacteriaceae	543	Escherichia	561	Escherichia coli	562	-	-
Bacteria	CP006985.1	0.007	0.142	6524053	1	94053	91627	0.014	0.014	428	0	181	Pseudomonas aeruginosa LESlike4 sequence	Bacteria	2	Proteobacteria	1224	Gammaproteobacteria	1236	Pseudomonadales	72274	Pseudomonadaceae	135621	Pseudomonas	286	Pseudomonas aeruginosa	287	LESlike4	1408275
Bacteria	CP008871.1	0.007	0.148	6803881	1	98613	96992	0.014	0.014	446	1	164	Pseudomonas aeruginosa strain W45909, complete genome	Bacteria	2	Proteobacteria	1224	Gammaproteobacteria	1236	Pseudomonadales	72274	Pseudomonadaceae	135621	Pseudomonas	286	Pseudomonas aeruginosa	287	-	-
Bacteria	CP008866.1	0.007	0.148	6809437	1	99947	98425	0.014	0.015	446	0	179	Pseudomonas aeruginosa strain T38079, complete genome	Bacteria	2	Proteobacteria	1224	Gammaproteobacteria	1236	Pseudomonadales	72274	Pseudomonadaceae	135621	Pseudomonas	286	Pseudomonas aeruginosa	287	-	-
Bacteria	LM995446.1	0.007	0.099	4585620	1	67401	66883	0.015	0.015	299	0	99	Escherichia coli genome assembly EcRV308Chr, chromosome : 1	Bacteria	2	Proteobacteria	1224	Gammaproteobacteria	1236	Enterobacteriales	91347	Enterobacteriaceae	543	Escherichia	561	Escherichia coli	562	-	-
Bacteria	U00096.3	0.006	0.1	4641652	1	70052	69366	0.015	0.015	301	0	95	Escherichia coli str. K-12 substr. MG1655, complete genome	Bacteria	2	Proteobacteria	1224	Gammaproteobacteria	1236	Enterobacteriales	91347	Enterobacteriaceae	543	Escherichia	561	Escherichia coli	562	K-12 substr. MG1655	511145
Bacteria	CP008865.1	0.006	0.149	6951288	1	98507	97549	0.014	0.014	448	0	172	Pseudomonas aeruginosa strain S86968, complete genome	Bacteria	2	Proteobacteria	1224	Gammaproteobacteria	1236	Pseudomonadales	72274	Pseudomonadaceae	135621	Pseudomonas	286	Pseudomonas aeruginosa	287	-	-
Bacteria	CP004054.2	0.006	0.139	6498072	1	92651	91635	0.014	0.014	418	0	149	Pseudomonas aeruginosa PA1, complete genome	Bacteria	2	Proteobacteria	1224	Gammaproteobacteria	1236	Pseudomonadales	72274	Pseudomonadaceae	135621	Pseudomonas	286	Pseudomonas aeruginosa	287	PA1	1279007
Bacteria	CP011317.1	0.006	0.159	7497593	1	106566	104323	0.014	0.014	480	0	166	Pseudomonas aeruginosa strain Carb01 63, complete genome	Bacteria	2	Proteobacteria	1224	Gammaproteobacteria	1236	Pseudomonadales	72274	Pseudomonadaceae	135621	Pseudomonas	286	Pseudomonas aeruginosa	287	-	-
Bacteria	FM209186.1	0.006	0.138	6601757	1	91633	89922	0.014	0.014	416	0	177	Pseudomonas aeruginosa LESB58 complete genome sequence	Bacteria	2	Proteobacteria	1224	Gammaproteobacteria	1236	Pseudomonadales	72274	Pseudomonadaceae	135621	Pseudomonas	286	Pseudomonas aeruginosa	287	LESB58	557722
Bacteria	CP003734.1	0.006	0.131	6260702	1	80523	73126	0.012	0.013	394	3	202	Pseudomonas putida DOT-T1E, complete genome	Bacteria	2	Proteobacteria	1224	Gammaproteobacteria	1236	Pseudomonadales	72274	Pseudomonadaceae	135621	Pseudomonas	286	Pseudomonas putida	303	DOT-T1E	1196325
Bacteria	CP006984.1	0.006	0.136	6509070	1	89159	87115	0.013	0.014	409	0	176	Pseudomonas aeruginosa LESlike1 sequence	Bacteria	2	Proteobacteria	1224	Gammaproteobacteria	1236	Pseudomonadales	72274	Pseudomonadaceae	135621	Pseudomonas	286	Pseudomonas aeruginosa	287	LESlike1	1408274
Bacteria	LN877770.1	0.006	0.104	5027063	1	72095	69484	0.014	0.014	314	1	94	Escherichia coli genome assembly ERS742059, chromosome : I	Bacteria	2	Proteobacteria	1224	Gammaproteobacteria	1236	Enterobacteriales	91347	Enterobacteriaceae	543	Escherichia	561	Escherichia coli	562	-	-
Bacteria	CP008873.1	0.006	0.141	6794354	1	94649	92745	0.014	0.014	424	0	124	Pseudomonas aeruginosa strain F9670, complete genome	Bacteria	2	Proteobacteria	1224	Gammaproteobacteria	1236	Pseudomonadales	72274	Pseudomonadaceae	135621	Pseudomonas	286	Pseudomonas aeruginosa	287	-	-
Bacteria	CP006982.1	0.006	0.135	6591121	1	90180	88927	0.013	0.014	405	0	129	Pseudomonas aeruginosa LES400 sequence	Bacteria	2	Proteobacteria	1224	Gammaproteobacteria	1236	Pseudomonadales	72274	Pseudomonadaceae	135621	Pseudomonas	286	Pseudomonas aeruginosa	287	LES400	1408271
Bacteria	CP006981.1	0.006	0.132	6467914	1	87995	86650	0.013	0.014	396	0	203	Pseudomonas aeruginosa LESlike7 sequence	Bacteria	2	Proteobacteria	1224	Gammaproteobacteria	1236	Pseudomonadales	72274	Pseudomonadaceae	135621	Pseudomonas	286	Pseudomonas aeruginosa	287	LESlike7	1408277
Bacteria	CP006983.1	0.006	0.133	6527005	1	88397	87647	0.013	0.014	399	0	180	Pseudomonas aeruginosa LESB65 sequence	Bacteria	2	Proteobacteria	1224	Gammaproteobacteria	1236	Pseudomonadales	72274	Pseudomonadaceae	135621	Pseudomonas	286	Pseudomonas aeruginosa	287	LESB65	1408273
Bacteria	CP008857.1	0.006	0.148	7273258	1	97811	96794	0.013	0.013	444	0	151	Pseudomonas aeruginosa strain F30658, complete genome	Bacteria	2	Proteobacteria	1224	Gammaproteobacteria	1236	Pseudomonadales	72274	Pseudomonadaceae	135621	Pseudomonas	286	Pseudomonas aeruginosa	287	-	-
Bacteria	CM000722.1	0.006	0.106	5246493	1	70424	69138	0.013	0.013	318	0	140	Bacillus cereus m1550 chromosome, whole genome shotgun sequence	Bacteria	2	Firmicutes	1239	Bacilli	91061	Bacillales	1385	Bacillaceae	186817	Bacillus	1386	Bacillus cereus	1396	m1550	526969
Bacteria	CP010440.1	0.006	0.093	4621164	1	63065	62954	0.014	0.014	279	0	119	Escherichia coli K-12 strain ER3476, complete genome	Bacteria	2	Proteobacteria	1224	Gammaproteobacteria	1236	Enterobacteriales	91347	Enterobacteriaceae	543	Escherichia	561	Escherichia coli	562	ER3476	83333
Bacteria	CP006937.1	0.006	0.131	6550070	1	86395	84852	0.013	0.013	393	1	166	Pseudomonas aeruginosa LES431, complete genome	Bacteria	2	Proteobacteria	1224	Gammaproteobacteria	1236	Pseudomonadales	72274	Pseudomonadaceae	135621	Pseudomonas	286	Pseudomonas aeruginosa	287	LES431	1408272
Bacteria	CP010555.1	0.006	0.132	6712339	1	88344	86424	0.013	0.013	398	1	176	Pseudomonas aeruginosa strain FRD1, complete genome	Bacteria	2	Proteobacteria	1224	Gammaproteobacteria	1236	Pseudomonadales	72274	Pseudomonadaceae	135621	Pseudomonas	286	Pseudomonas aeruginosa	287	-	-
Bacteria	CP009974.1	0.006	0.113	5798534	1	68888	64877	0.011	0.012	339	4	191	Pseudomonas putida S12, complete genome	Bacteria	2	Proteobacteria	1224	Gammaproteobacteria	1236	Pseudomonadales	72274	Pseudomonadaceae	135621	Pseudomonas	286	Pseudomonas putida	303	S12	1215087
Bacteria	CP010371.1	0.006	0.087	4761012	1	60447	59933	0.013	0.013	262	2	99	Escherichia coli strain 6409, complete genome	Bacteria	2	Proteobacteria	1224	Gammaproteobacteria	1236	Enterobacteriales	91347	Enterobacteriaceae	543	Escherichia	561	Escherichia coli	562	-	-
Bacteria	HG530068.1	0.005	0.138	7586152	1	89684	87715	0.012	0.012	415	0	202	Pseudomonas aeruginosa PA38182, complete genome	Bacteria	2	Proteobacteria	1224	Gammaproteobacteria	1236	Pseudomonadales	72274	Pseudomonadaceae	135621	Pseudomonas	286	Pseudomonas aeruginosa	287	PA38182	1407059
Bacteria	CP009686.1	0.005	0.095	5349617	1	65686	63877	0.012	0.012	285	0	117	Bacillus cereus strain FORC_005, complete genome	Bacteria	2	Firmicutes	1239	Bacilli	91061	Bacillales	1385	Bacillaceae	186817	Bacillus	1386	Bacillus cereus	1396	-	-
Bacteria	CP000712.1	0.005	0.105	5959964	1	65513	61826	0.01	0.011	317	1	146	Pseudomonas putida F1, complete genome	Bacteria	2	Proteobacteria	1224	Gammaproteobacteria	1236	Pseudomonadales	72274	Pseudomonadaceae	135621	Pseudomonas	286	Pseudomonas putida	303	F1	351746
Bacteria	CP001176.1	0.005	0.096	5419036	1	64294	61987	0.011	0.012	288	1	117	Bacillus cereus B4264, complete genome	Bacteria	2	Firmicutes	1239	Bacilli	91061	Bacillales	1385	Bacillaceae	186817	Bacillus	1386	Bacillus cereus	1396	B4264	405532
Bacteria	CP009166.1	0.005	0.082	4948797	1	56519	56092	0.011	0.011	246	1	94	Escherichia coli 1303, complete genome	Bacteria	2	Proteobacteria	1224	Gammaproteobacteria	1236	Enterobacteriales	91347	Enterobacteriaceae	543	Escherichia	561	Escherichia coli	562	1303	745156
Bacteria	CP003588.1	0.005	0.1	6085449	1	62024	58344	0.01	0.01	301	3	163	Pseudomonas putida ND6, complete genome	Bacteria	2	Proteobacteria	1224	Gammaproteobacteria	1236	Pseudomonadales	72274	Pseudomonadaceae	135621	Pseudomonas	286	Pseudomonas putida	303	ND6	231023
Bacteria	CP011134.1	0.005	0.081	5000386	1	55901	55789	0.011	0.011	243	1	95	Escherichia coli VR50, complete genome	Bacteria	2	Proteobacteria	1224	Gammaproteobacteria	1236	Enterobacteriales	91347	Enterobacteriaceae	543	Escherichia	561	Escherichia coli	562	VR50	941323
Bacteria	AGTD01000001.1	0.004	0.07	5239207	1	47542	47452	0.009	0.009	212	1	81	Escherichia coli UMNF18 chromosome, whole genome shotgun sequence	Bacteria	2	Proteobacteria	1224	Gammaproteobacteria	1236	Enterobacteriales	91347	Enterobacteriaceae	543	Escherichia	561	Escherichia coli	562	UMNF18	1050617
Bacteria	CP014269.1	0.004	0.056	4569185	1	38560	38028	0.008	0.008	170	0	64	Escherichia coli B strain C3029, complete genome	Bacteria	2	Proteobacteria	1224	Gammaproteobacteria	1236	Enterobacteriales	91347	Enterobacteriaceae	543	Escherichia	561	Escherichia coli	562	C3029	37762
Bacteria	FN649414.1	0.004	0.062	5153435	1	43067	43019	0.008	0.008	187	0	68	Escherichia coli ETEC H10407, complete genome	Bacteria	2	Proteobacteria	1224	Gammaproteobacteria	1236	Enterobacteriales	91347	Enterobacteriaceae	543	Escherichia	561	Escherichia coli	562	ETEC H10407	316401
Bacteria	CP002291.1	0.004	0.058	4935294	1	41420	41093	0.008	0.008	176	0	76	Escherichia coli P12b, complete genome	Bacteria	2	Proteobacteria	1224	Gammaproteobacteria	1236	Enterobacteriales	91347	Enterobacteriaceae	543	Escherichia	561	Escherichia coli	562	P12b	910348
Bacteria	CP010585.1	0.004	0.053	4557511	1	35915	35405	0.008	0.008	160	0	51	Escherichia coli strain C41(DE3), complete genome	Bacteria	2	Proteobacteria	1224	Gammaproteobacteria	1236	Enterobacteriales	91347	Enterobacteriaceae	543	Escherichia	561	Escherichia coli	562	-	-
Bacteria	AM946981.2	0.003	0.051	4558947	1	34887	34822	0.008	0.008	152	0	68	Escherichia coli BL21(DE3), complete genome	Bacteria	2	Proteobacteria	1224	Gammaproteobacteria	1236	Enterobacteriales	91347	Enterobacteriaceae	543	Escherichia	561	Escherichia coli	562	BL21(DE3)	469008
Bacteria	CP014268.1	0.003	0.05	4478948	1	34700	34310	0.008	0.008	149	0	60	Escherichia coli B strain C2566, complete genome	Bacteria	2	Proteobacteria	1224	Gammaproteobacteria	1236	Enterobacteriales	91347	Enterobacteriaceae	543	Escherichia	561	Escherichia coli	562	C2566	37762
Bacteria	CP000819.1	0.003	0.046	4629812	1	30777	30777	0.007	0.007	137	0	53	Escherichia coli B str. REL606, complete genome	Bacteria	2	Proteobacteria	1224	Gammaproteobacteria	1236	Enterobacteriales	91347	Enterobacteriaceae	543	Escherichia	561	Escherichia coli	562	REL606	413997
Bacteria	CP001665.1	0.003	0.045	4570938	1	30269	30113	0.007	0.007	134	0	50	Escherichia coli 'BL21-Gold(DE3)pLysS AG', complete genome	Bacteria	2	Proteobacteria	1224	Gammaproteobacteria	1236	Enterobacteriales	91347	Enterobacteriaceae	543	Escherichia	561	Escherichia coli	562	BL21-Gold(DE3)pLysS AG	866768
Bacteria	CP011938.1	0.003	0.043	4501450	1	30551	30212	0.007	0.007	130	0	42	Escherichia coli strain C43(DE3), complete genome	Bacteria	2	Proteobacteria	1224	Gammaproteobacteria	1236	Enterobacteriales	91347	Enterobacteriaceae	543	Escherichia	561	Escherichia coli	562	-	-
Bacteria	CP006636.1	0.003	0.044	4603777	1	29557	29255	0.006	0.006	132	0	63	Escherichia coli PCN061, complete genome	Bacteria	2	Proteobacteria	1224	Gammaproteobacteria	1236	Enterobacteriales	91347	Enterobacteriaceae	543	Escherichia	561	Escherichia coli	562	PCN061	1358422
Bacteria	CP000946.1	0.003	0.045	4746218	1	29825	29825	0.006	0.006	136	0	71	Escherichia coli ATCC 8739, complete genome	Bacteria	2	Proteobacteria	1224	Gammaproteobacteria	1236	Enterobacteriales	91347	Enterobacteriaceae	543	Escherichia	561	Escherichia coli	562	ATCC 8739	481805
Bacteria	CP007391.1	0.003	0.046	4875682	1	30230	29923	0.006	0.006	138	0	60	Escherichia coli strain ST540, complete genome	Bacteria	2	Proteobacteria	1224	Gammaproteobacteria	1236	Enterobacteriales	91347	Enterobacteriaceae	543	Escherichia	561	Escherichia coli	562	-	-
Bacteria	CP001509.3	0.003	0.042	4558953	1	29294	29069	0.006	0.006	126	0	37	Escherichia coli BL21(DE3), complete genome	Bacteria	2	Proteobacteria	1224	Gammaproteobacteria	1236	Enterobacteriales	91347	Enterobacteriaceae	543	Escherichia	561	Escherichia coli	562	BL21(DE3)	469008
Bacteria	CP000802.1	0.003	0.042	4643538	1	28692	28258	0.006	0.006	125	2	55	Escherichia coli HS, complete genome	Bacteria	2	Proteobacteria	1224	Gammaproteobacteria	1236	Enterobacteriales	91347	Enterobacteriaceae	543	Escherichia	561	Escherichia coli	562	HS	331112
Bacteria	CP007265.1	0.003	0.043	4758629	1	29515	29296	0.006	0.006	128	0	38	Escherichia coli strain ST540, complete genome	Bacteria	2	Proteobacteria	1224	Gammaproteobacteria	1236	Enterobacteriales	91347	Enterobacteriaceae	543	Escherichia	561	Escherichia coli	562	-	-
Bacteria	CP013048.1	0.003	0.042	4689408	1	28311	28013	0.006	0.006	125	0	41	Escherichia coli strain RS76 genome	Bacteria	2	Proteobacteria	1224	Gammaproteobacteria	1236	Enterobacteriales	91347	Enterobacteriaceae	543	Escherichia	561	Escherichia coli	562	-	-
Bacteria	CP007390.1	0.003	0.042	4807977	1	28993	28900	0.006	0.006	125	0	44	Escherichia coli strain ST540, complete genome	Bacteria	2	Proteobacteria	1224	Gammaproteobacteria	1236	Enterobacteriales	91347	Enterobacteriaceae	543	Escherichia	561	Escherichia coli	562	-	-
Bacteria	CP002729.1	0.003	0.045	5186416	1	30543	30385	0.006	0.006	134	0	49	Escherichia coli UMNK88, complete genome	Bacteria	2	Proteobacteria	1224	Gammaproteobacteria	1236	Enterobacteriales	91347	Enterobacteriaceae	543	Escherichia	561	Escherichia coli	562	UMNK88	696406
Bacteria	CP010816.1	0.003	0.038	4528118	1	25908	25908	0.006	0.006	114	0	39	Escherichia coli strain BL21 (TaKaRa), complete genome	Bacteria	2	Proteobacteria	1224	Gammaproteobacteria	1236	Enterobacteriales	91347	Enterobacteriaceae	543	Escherichia	561	Escherichia coli	562	-	-
Bacteria	CP010315.1	0.002	0.033	5017219	1	22221	21992	0.004	0.004	99	0	41	Escherichia coli strain 789, complete genome	Bacteria	2	Proteobacteria	1224	Gammaproteobacteria	1236	Enterobacteriales	91347	Enterobacteriaceae	543	Escherichia	561	Escherichia coli	562	-	-
Bacteria	CP013950.1	0.002	0.027	4134042	1	17106	12784	0.003	0.004	81	37	375	Bacillus sp. SDLI1, complete genome	Bacteria	2	Firmicutes	1239	Bacilli	91061	Bacillales	1385	Bacillaceae	186817	Bacillus	1386	Bacillus sp. SDLI1	1774743	-	-
Bacteria	CP004009.1	0.002	0.027	4798435	1	17811	17811	0.004	0.004	81	0	46	Escherichia coli APEC O78, complete genome	Bacteria	2	Proteobacteria	1224	Gammaproteobacteria	1236	Enterobacteriales	91347	Enterobacteriaceae	543	Escherichia	561	Escherichia coli	562	APEC O78	1274814
Bacteria	CP013112.1	0.002	0.027	4863501	1	18377	18194	0.004	0.004	81	2	33	Escherichia coli strain YD786, complete genome	Bacteria	2	Proteobacteria	1224	Gammaproteobacteria	1236	Enterobacteriales	91347	Enterobacteriaceae	543	Escherichia	561	Escherichia coli	562	-	-
Bacteria	CP007442.1	0.001	0.023	4936576	1	16129	16088	0.003	0.003	70	0	32	Escherichia coli ACN001, complete genome	Bacteria	2	Proteobacteria	1224	Gammaproteobacteria	1236	Enterobacteriales	91347	Enterobacteriaceae	543	Escherichia	561	Escherichia coli	562	ACN001	1311757
Bacteria	CP009106.2	0.001	0.023	4884464	1	15747	15747	0.003	0.003	69	0	30	Escherichia coli strain 94-3024, complete genome	Bacteria	2	Proteobacteria	1224	Gammaproteobacteria	1236	Enterobacteriales	91347	Enterobacteriaceae	543	Escherichia	561	Escherichia coli	562	-	-
Bacteria	CP000958.1	0.001	0.016	3532883	1	9136	8866	0.003	0.003	49	1	40	Burkholderia cenocepacia MC0-3 chromosome 1, complete sequence	Bacteria	2	Proteobacteria	1224	Betaproteobacteria	28216	Burkholderiales	80840	Burkholderiaceae	119060	Burkholderia	32008	Burkholderia cenocepacia	95486	MC0-3	406425
Bacteria	CP011018.1	0.001	0.022	4885378	1	14815	14815	0.003	0.003	67	0	20	Escherichia coli strain CI5, complete genome	Bacteria	2	Proteobacteria	1224	Gammaproteobacteria	1236	Enterobacteriales	91347	Enterobacteriaceae	543	Escherichia	561	Escherichia coli	562	-	-
Bacteria	HG328254.1	0.001	0.018	3889532	1	12095	9545	0.002	0.003	53	0	16	Bacillus amyloliquefaciens subsp. plantarum UCMB5113, complete genome	Bacteria	2	Firmicutes	1239	Bacilli	91061	Bacillales	1385	Bacillaceae	186817	Bacillus	1386	Bacillus methylotrophicus	492670	UCMB5113	1150476
Bacteria	CP012483.1	0.001	0.024	5370032	1	16123	16123	0.003	0.003	72	1	28	Bacillus cereus strain NJ-W, complete genome	Bacteria	2	Firmicutes	1239	Bacilli	91061	Bacillales	1385	Bacillaceae	186817	Bacillus	1386	Bacillus cereus	1396	-	-
Bacteria	CP002970.1	0.001	0.022	5021812	1	14462	14462	0.003	0.003	67	0	18	Escherichia coli KO11FL, complete genome	Bacteria	2	Proteobacteria	1224	Gammaproteobacteria	1236	Enterobacteriales	91347	Enterobacteriaceae	543	Escherichia	561	Escherichia coli	562	KO11FL	595495
Bacteria	CP010106.1	0.001	0.024	5429688	1	15855	15346	0.003	0.003	72	1	27	Bacillus thuringiensis serovar indiana strain HD521, complete genome	Bacteria	2	Firmicutes	1239	Bacilli	91061	Bacillales	1385	Bacillaceae	186817	Bacillus	1386	Bacillus thuringiensis	1428	HD521	180850
Bacteria	CP013962.1	0.001	0.024	5610558	1	16559	16559	0.003	0.003	73	0	24	Escherichia coli strain SEC470 genome	Bacteria	2	Proteobacteria	1224	Gammaproteobacteria	1236	Enterobacteriales	91347	Enterobacteriaceae	543	Escherichia	561	Escherichia coli	562	-	-
Bacteria	CP003738.1	0.001	0.025	5875750	1	16612	14559	0.002	0.003	75	0	47	Pseudomonas putida HB3267, complete genome	Bacteria	2	Proteobacteria	1224	Gammaproteobacteria	1236	Pseudomonadales	72274	Pseudomonadaceae	135621	Pseudomonas	286	Pseudomonas putida	303	PC9	1215088
Bacteria	AP010960.1	0.001	0.022	5371077	1	14425	14027	0.003	0.003	67	0	25	Escherichia coli O111:H- str. 11128 DNA, complete genome	Bacteria	2	Proteobacteria	1224	Gammaproteobacteria	1236	Enterobacteriales	91347	Enterobacteriaceae	543	Escherichia	561	Escherichia coli	562	11128	585396
Bacteria	CP002185.1	0.001	0.02	4900968	1	13945	13945	0.003	0.003	61	0	20	Escherichia coli W, complete genome	Bacteria	2	Proteobacteria	1224	Gammaproteobacteria	1236	Enterobacteriales	91347	Enterobacteriaceae	543	Escherichia	561	Escherichia coli	562	W	566546
Bacteria	CP000800.1	0.001	0.02	4979619	1	12945	12726	0.003	0.003	61	0	36	Escherichia coli E24377A, complete genome	Bacteria	2	Proteobacteria	1224	Gammaproteobacteria	1236	Enterobacteriales	91347	Enterobacteriaceae	543	Escherichia	561	Escherichia coli	562	E24377A	331111
Bacteria	CP005998.1	0.001	0.02	4944397	1	13351	13297	0.003	0.003	60	0	28	Escherichia coli B7A, complete genome	Bacteria	2	Proteobacteria	1224	Gammaproteobacteria	1236	Enterobacteriales	91347	Enterobacteriaceae	543	Escherichia	561	Escherichia coli	562	B7A	340184
Bacteria	AP010953.1	0.001	0.023	5697240	1	15357	15357	0.003	0.003	69	0	21	Escherichia coli O26:H11 str. 11368 DNA, complete genome	Bacteria	2	Proteobacteria	1224	Gammaproteobacteria	1236	Enterobacteriales	91347	Enterobacteriaceae	543	Escherichia	561	Escherichia coli	562	11368	573235
Bacteria	AP009240.1	0.001	0.02	4887515	1	13432	13226	0.003	0.003	59	0	17	Escherichia coli SE11 DNA, complete genome	Bacteria	2	Proteobacteria	1224	Gammaproteobacteria	1236	Enterobacteriales	91347	Enterobacteriaceae	543	Escherichia	561	Escherichia coli	562	SE11	409438
Bacteria	CP007512.1	0.001	0.021	5295783	1	13612	13399	0.003	0.003	63	0	27	Bacillus bombysepticus str. Wang, complete genome	Bacteria	2	Firmicutes	1239	Bacilli	91061	Bacillales	1385	Bacillaceae	186817	Bacillus	1386	Bacillus bombysepticus	658666	unknown	1330043
Bacteria	CP006584.1	0.001	0.019	4835601	1	12389	12389	0.003	0.003	57	0	28	Escherichia coli LY180, complete genome	Bacteria	2	Proteobacteria	1224	Gammaproteobacteria	1236	Enterobacteriales	91347	Enterobacteriaceae	543	Escherichia	561	Escherichia coli	562	LY180	1335916
Bacteria	CP003301.1	0.001	0.021	5312586	1	13408	13218	0.002	0.003	62	0	26	Escherichia coli O104:H4 str. 2009EL-2071, complete genome	Bacteria	2	Proteobacteria	1224	Gammaproteobacteria	1236	Enterobacteriales	91347	Enterobacteriaceae	543	Escherichia	561	Escherichia coli	562	2009EL-2071	1133853
Bacteria	CP002516.1	0.001	0.019	4920168	1	12422	12248	0.002	0.003	57	0	31	Escherichia coli KO11, complete genome	Bacteria	2	Proteobacteria	1224	Gammaproteobacteria	1236	Enterobacteriales	91347	Enterobacteriaceae	543	Escherichia	561	Escherichia coli	562	KO11	595495
Bacteria	CU928160.2	0.001	0.018	4700560	1	12367	12367	0.003	0.003	54	0	14	Escherichia coli IAI1 chromosome, complete genome	Bacteria	2	Proteobacteria	1224	Gammaproteobacteria	1236	Enterobacteriales	91347	Enterobacteriaceae	543	Escherichia	561	Escherichia coli	562	IAI1	585034
Bacteria	CP013029.1	0.001	0.02	5202850	1	13661	13661	0.003	0.003	59	0	18	Escherichia coli strain 2012C-4227, complete genome	Bacteria	2	Proteobacteria	1224	Gammaproteobacteria	1236	Enterobacteriales	91347	Enterobacteriaceae	543	Escherichia	561	Escherichia coli	562	-	-
Bacteria	CP010344.1	0.001	0.018	4803751	1	12106	11879	0.002	0.003	54	0	18	Escherichia coli ECC-1470, complete genome	Bacteria	2	Proteobacteria	1224	Gammaproteobacteria	1236	Enterobacteriales	91347	Enterobacteriaceae	543	Escherichia	561	Escherichia coli	562	ECC-1470	758831
Bacteria	CP003297.1	0.001	0.02	5253138	1	13666	13481	0.003	0.003	59	0	15	Escherichia coli O104:H4 str. 2009EL-2050, complete genome	Bacteria	2	Proteobacteria	1224	Gammaproteobacteria	1236	Enterobacteriales	91347	Enterobacteriaceae	543	Escherichia	561	Escherichia coli	562	2009EL-2050	1134782
Bacteria	CP000458.1	0.001	0.013	3483902	1	7933	7663	0.002	0.002	39	0	17	Burkholderia cenocepacia HI2424 chromosome 1, complete sequence	Bacteria	2	Proteobacteria	1224	Betaproteobacteria	28216	Burkholderiales	80840	Burkholderiaceae	119060	Burkholderia	32008	Burkholderia cenocepacia	95486	HI2424	331272
Bacteria	AP010958.1	0.001	0.02	5449314	1	13319	13279	0.002	0.002	61	0	43	Escherichia coli O103:H2 str. 12009 DNA, complete genome	Bacteria	2	Proteobacteria	1224	Gammaproteobacteria	1236	Enterobacteriales	91347	Enterobacteriaceae	543	Escherichia	561	Escherichia coli	562	12009	585395
Bacteria	CP003289.1	0.001	0.02	5273097	1	13685	13344	0.003	0.003	59	0	14	Escherichia coli O104:H4 str. 2011C-3493, complete genome	Bacteria	2	Proteobacteria	1224	Gammaproteobacteria	1236	Enterobacteriales	91347	Enterobacteriaceae	543	Escherichia	561	Escherichia coli	562	2011C-3493	1133852
Bacteria	CP009104.1	0.001	0.018	4827630	1	12189	12153	0.003	0.003	54	1	31	Escherichia coli strain RM9387, complete genome	Bacteria	2	Proteobacteria	1224	Gammaproteobacteria	1236	Enterobacteriales	91347	Enterobacteriaceae	543	Escherichia	561	Escherichia coli	562	-	-
Bacteria	CP005935.1	0.001	0.022	6002284	1	13310	13310	0.002	0.002	65	0	34	Bacillus thuringiensis YBT-1518, complete genome	Bacteria	2	Firmicutes	1239	Bacilli	91061	Bacillales	1385	Bacillaceae	186817	Bacillus	1386	Bacillus thuringiensis	1428	YBT-1518	529122
Bacteria	CP014092.1	0.001	0.019	5363962	1	12727	12727	0.002	0.002	57	0	22	Escherichia coli strain 268-78-1, complete genome	Bacteria	2	Proteobacteria	1224	Gammaproteobacteria	1236	Enterobacteriales	91347	Enterobacteriaceae	543	Escherichia	561	Escherichia coli	562	-	-
Bacteria	CP009578.1	0.001	0.017	4874804	1	10992	10992	0.002	0.002	51	0	27	Escherichia coli FAP1 genome	Bacteria	2	Proteobacteria	1224	Gammaproteobacteria	1236	Enterobacteriales	91347	Enterobacteriaceae	543	Escherichia	561	Escherichia coli	562	FAP1	1412834
Bacteria	CP002967.1	0.001	0.017	4897452	1	11189	11016	0.002	0.002	51	0	18	Escherichia coli W, complete genome	Bacteria	2	Proteobacteria	1224	Gammaproteobacteria	1236	Enterobacteriales	91347	Enterobacteriaceae	543	Escherichia	561	Escherichia coli	562	W	566546
Bacteria	CP007592.1	0.001	0.018	5104557	1	11198	10989	0.002	0.002	53	2	23	Escherichia coli O157:H16 strain Santai, complete genome	Bacteria	2	Proteobacteria	1224	Gammaproteobacteria	1236	Enterobacteriales	91347	Enterobacteriaceae	543	Escherichia	561	Escherichia coli	562	Santai	930406
Bacteria	CP014197.1	0.001	0.016	4827745	1	10907	10907	0.002	0.002	49	1	9	Escherichia coli strain MRE600, complete genome	Bacteria	2	Proteobacteria	1224	Gammaproteobacteria	1236	Enterobacteriales	91347	Enterobacteriaceae	543	Escherichia	561	Escherichia coli	562	-	-
Bacteria	CM000756.1	0.001	0.021	6231196	1	13065	12547	0.002	0.002	63	2	33	Bacillus thuringiensis serovar huazhongensis BGSC 4BD1 chromosome, whole genome shotgun sequence	Bacteria	2	Firmicutes	1239	Bacilli	91061	Bacillales	1385	Bacillaceae	186817	Bacillus	1386	Bacillus thuringiensis	1428	BGSC 4BD1	527030
Bacteria	CP011331.1	0.001	0.018	5292862	1	12218	12218	0.002	0.002	53	0	27	Escherichia coli O104:H4 str. C227-11, complete genome	Bacteria	2	Proteobacteria	1224	Gammaproteobacteria	1236	Enterobacteriales	91347	Enterobacteriaceae	543	Escherichia	561	Escherichia coli	562	C227-11	1048254
Bacteria	CP003889.1	0.001	0.018	5500501	1	11578	11345	0.002	0.002	55	0	27	Bacillus thuringiensis Bt407, complete genome	Bacteria	2	Firmicutes	1239	Bacilli	91061	Bacillales	1385	Bacillaceae	186817	Bacillus	1386	Bacillus thuringiensis	1428	unknown	527021
Bacteria	CP011416.1	0.001	0.016	4947515	1	10924	10924	0.002	0.002	49	0	21	Escherichia coli strain CFSAN029787, complete genome	Bacteria	2	Proteobacteria	1224	Gammaproteobacteria	1236	Enterobacteriales	91347	Enterobacteriaceae	543	Escherichia	561	Escherichia coli	562	-	-
Bacteria	CP007491.1	0.001	0.016	4879931	1	10626	10626	0.002	0.002	48	0	26	Escherichia coli strain ACN002, complete genome	Bacteria	2	Proteobacteria	1224	Gammaproteobacteria	1236	Enterobacteriales	91347	Enterobacteriaceae	543	Escherichia	561	Escherichia coli	562	-	-
Bacteria	CM000734.1	0.001	0.019	5769987	1	12274	11969	0.002	0.002	56	0	24	Bacillus cereus Rock4-2 chromosome, whole genome shotgun sequence	Bacteria	2	Firmicutes	1239	Bacilli	91061	Bacillales	1385	Bacillaceae	186817	Bacillus	1386	Bacillus cereus	1396	Rock4-2	526987
Bacteria	CP001907.1	0.001	0.018	5486830	1	10884	10884	0.002	0.002	53	0	22	Bacillus thuringiensis serovar chinensis CT-43, complete genome	Bacteria	2	Firmicutes	1239	Bacilli	91061	Bacillales	1385	Bacillaceae	186817	Bacillus	1386	Bacillus thuringiensis	1428	CT-43	541229
Bacteria	CU928145.2	0.001	0.016	5154862	1	10623	10623	0.002	0.002	48	0	32	Escherichia coli 55989 chromosome, complete genome	Bacteria	2	Proteobacteria	1224	Gammaproteobacteria	1236	Enterobacteriales	91347	Enterobacteriaceae	543	Escherichia	561	Escherichia coli	562	55989	585055
Bacteria	CP007607.1	0.001	0.017	5607837	1	11098	10883	0.002	0.002	52	0	22	Bacillus thuringiensis serovar kurstaki str. YBT-1520, complete genome	Bacteria	2	Firmicutes	1239	Bacilli	91061	Bacillales	1385	Bacillaceae	186817	Bacillus	1386	Bacillus thuringiensis	1428	YBT-1520	570416
Bacteria	CP011686.1	0.001	0.012	4009746	1	8528	5530	0.001	0.002	37	28	254	Bacillus amyloliquefaciens strain G341, complete genome	Bacteria	2	Firmicutes	1239	Bacilli	91061	Bacillales	1385	Bacillaceae	186817	Bacillus	1386	Bacillus amyloliquefaciens	1390	-	-
Bacteria	CP004069.1	0.001	0.017	5646799	1	11435	11435	0.002	0.002	52	0	22	Bacillus thuringiensis serovar kurstaki str. HD73, complete genome	Bacteria	2	Firmicutes	1239	Bacilli	91061	Bacillales	1385	Bacillaceae	186817	Bacillus	1386	Bacillus thuringiensis	1428	HD73	1279365
Bacteria	HF572917.2	0.001	0.016	5277676	1	10859	10859	0.002	0.002	48	0	27	Escherichia coli HUSEC2011 complete genome	Bacteria	2	Proteobacteria	1224	Gammaproteobacteria	1236	Enterobacteriales	91347	Enterobacteriaceae	543	Escherichia	561	Escherichia coli	562	-	-
Bacteria	CP010005.1	0.001	0.017	5675189	1	11192	11045	0.002	0.002	51	0	29	Bacillus thuringiensis serovar kurstaki strain HD 1, complete genome	Bacteria	2	Firmicutes	1239	Bacilli	91061	Bacillales	1385	Bacillaceae	186817	Bacillus	1386	Bacillus thuringiensis	1428	HD 1	29339
Bacteria	CP004858.1	0.001	0.017	5602565	1	10282	10282	0.002	0.002	50	0	24	Bacillus thuringiensis serovar kurstaki str. YBT-1520, complete genome	Bacteria	2	Firmicutes	1239	Bacilli	91061	Bacillales	1385	Bacillaceae	186817	Bacillus	1386	Bacillus thuringiensis	1428	YBT-1520	570416
Bacteria	CP006027.1	0.001	0.016	5585613	1	10380	10380	0.002	0.002	49	0	23	Escherichia coli O145:H28 str. RM13514, complete genome	Bacteria	2	Proteobacteria	1224	Gammaproteobacteria	1236	Enterobacteriales	91347	Enterobacteriaceae	543	Escherichia	561	Escherichia coli	562	RM13514	1248902
Bacteria	CP013055.1	0.001	0.016	5674369	1	10893	10843	0.002	0.002	49	0	17	Bacillus thuringiensis strain YWC2-8, complete genome	Bacteria	2	Firmicutes	1239	Bacilli	91061	Bacillales	1385	Bacillaceae	186817	Bacillus	1386	Bacillus thuringiensis	1428	-	-
Bacteria	CP010089.1	0.001	0.016	5701188	1	10320	10320	0.002	0.002	49	0	24	Bacillus thuringiensis serovar galleriae strain HD-29, complete genome	Bacteria	2	Firmicutes	1239	Bacilli	91061	Bacillales	1385	Bacillaceae	186817	Bacillus	1386	Bacillus thuringiensis	1428	HD-29	29338
Bacteria	CP004123.1	0.001	0.016	5491935	1	9786	9786	0.002	0.002	47	0	25	Bacillus thuringiensis serovar thuringiensis str. IS5056, complete genome	Bacteria	2	Firmicutes	1239	Bacilli	91061	Bacillales	1385	Bacillaceae	186817	Bacillus	1386	Bacillus thuringiensis	1428	IS5056	1286404
Bacteria	CP000380.1	0.001	0.003	1196094	1	1850	1606	0.001	0.002	10	0	8	Burkholderia cenocepacia AU 1054 chromosome 3, complete sequence	Bacteria	2	Proteobacteria	1224	Betaproteobacteria	28216	Burkholderiales	80840	Burkholderiaceae	119060	Burkholderia	32008	Burkholderia cenocepacia	95486	AU 1054	331271
Bacteria	CM000736.1	0.001	0.017	6133179	1	10535	10352	0.002	0.002	50	0	24	Bacillus cereus F65185 chromosome, whole genome shotgun sequence	Bacteria	2	Firmicutes	1239	Bacilli	91061	Bacillales	1385	Bacillaceae	186817	Bacillus	1386	Bacillus cereus	1396	F65185	526989
Bacteria	CM000747.1	0.001	0.015	6026843	1	10264	10195	0.002	0.002	46	0	18	Bacillus thuringiensis Bt407 chromosome, whole genome shotgun sequence	Bacteria	2	Firmicutes	1239	Bacilli	91061	Bacillales	1385	Bacillaceae	186817	Bacillus	1386	Bacillus thuringiensis	1428	Bt407	527021
Bacteria	CM000717.1	0.001	0.014	5699545	1	9636	9429	0.002	0.002	43	0	14	Bacillus cereus 172560W chromosome, whole genome shotgun sequence	Bacteria	2	Firmicutes	1239	Bacilli	91061	Bacillales	1385	Bacillaceae	186817	Bacillus	1386	Bacillus cereus	1396	172560W	526967
Bacteria	CP014314.1	0.001	0.014	5478683	1	9036	8832	0.002	0.002	41	0	12	Escherichia coli strain JEONG-1266, complete genome	Bacteria	2	Proteobacteria	1224	Gammaproteobacteria	1236	Enterobacteriales	91347	Enterobacteriaceae	543	Escherichia	561	Escherichia coli	562	-	-
Bacteria	CP003752.1	0.001	0.015	5886036	1	9358	8784	0.001	0.002	44	0	21	Bacillus thuringiensis HD-771, complete genome	Bacteria	2	Firmicutes	1239	Bacilli	91061	Bacillales	1385	Bacillaceae	186817	Bacillus	1386	Bacillus thuringiensis	1428	HD-771	1218175
Bacteria	CP011349.1	0.001	0.014	5675007	1	8589	8589	0.002	0.002	41	0	23	Bacillus thuringiensis strain YC-10, complete genome	Bacteria	2	Firmicutes	1239	Bacilli	91061	Bacillales	1385	Bacillaceae	186817	Bacillus	1386	Bacillus thuringiensis	1428	-	-
Bacteria	CP001164.1	0.001	0.013	5572075	1	8546	8470	0.002	0.002	40	0	21	Escherichia coli O157:H7 str. EC4115, complete genome	Bacteria	2	Proteobacteria	1224	Gammaproteobacteria	1236	Enterobacteriales	91347	Enterobacteriaceae	543	Escherichia	561	Escherichia coli	562	EC4115	444450
Bacteria	CP004065.1	0.001	0.009	3928857	1	5961	5538	0.001	0.002	28	0	15	Bacillus amyloliquefaciens IT-45, complete genome	Bacteria	2	Firmicutes	1239	Bacilli	91061	Bacillales	1385	Bacillaceae	186817	Bacillus	1386	Bacillus amyloliquefaciens	1390	IT-45	1091041
Bacteria	CP004870.1	0.001	0.013	5631672	1	8292	8292	0.001	0.001	40	0	16	Bacillus thuringiensis serovar kurstaki str. HD-1, complete genome	Bacteria	2	Firmicutes	1239	Bacilli	91061	Bacillales	1385	Bacillaceae	186817	Bacillus	1386	Bacillus thuringiensis	1428	HD-1	1261129
Bacteria	CP007136.1	0.001	0.013	5585611	1	8519	8519	0.002	0.002	39	0	15	Escherichia coli O145:H28 str. RM12581, complete genome	Bacteria	2	Proteobacteria	1224	Gammaproteobacteria	1236	Enterobacteriales	91347	Enterobacteriaceae	543	Escherichia	561	Escherichia coli	562	RM12581	1248823
Bacteria	CP000378.1	0.001	0.008	3294563	1	4567	4438	0.001	0.001	23	0	15	Burkholderia cenocepacia AU 1054 chromosome 1, complete sequence	Bacteria	2	Proteobacteria	1224	Betaproteobacteria	28216	Burkholderiales	80840	Burkholderiaceae	119060	Burkholderia	32008	Burkholderia cenocepacia	95486	AU 1054	331271
Bacteria	CP012802.1	0.001	0.012	5332063	1	7600	7600	0.001	0.001	37	0	13	Escherichia coli O157:H7 strain WS4202, complete genome	Bacteria	2	Proteobacteria	1224	Gammaproteobacteria	1236	Enterobacteriales	91347	Enterobacteriaceae	543	Escherichia	561	Escherichia coli	562	WS4202	83334
Bacteria	CM000751.1	0.001	0.013	5527568	1	8161	7970	0.001	0.001	38	0	12	Bacillus thuringiensis serovar kurstaki str. T03a001 chromosome, whole genome shotgun sequence	Bacteria	2	Firmicutes	1239	Bacilli	91061	Bacillales	1385	Bacillaceae	186817	Bacillus	1386	Bacillus thuringiensis	1428	T03a001	527023
Bacteria	CP003838.1	0.001	0.009	3961368	1	5428	4154	0.001	0.001	27	12	55	Bacillus methylotrophicus AS43.3, complete genome	Bacteria	2	Firmicutes	1239	Bacilli	91061	Bacillales	1385	Bacillaceae	186817	Bacillus	1386	Bacillus methylotrophicus	492670	AS43.3	1225788
Bacteria	CP013727.1	0.001	0.009	3966922	1	6316	6316	0.002	0.002	27	1	11	Bacillus amyloliquefaciens strain MBE1283, complete genome	Bacteria	2	Firmicutes	1239	Bacilli	91061	Bacillales	1385	Bacillaceae	186817	Bacillus	1386	Bacillus amyloliquefaciens	1390	-	-
Bacteria	CM000748.1	0.001	0.014	6323123	1	8856	8758	0.001	0.001	43	0	20	Bacillus thuringiensis serovar thuringiensis str. T01001 chromosome, whole genome shotgun sequence	Bacteria	2	Firmicutes	1239	Bacilli	91061	Bacillales	1385	Bacillaceae	186817	Bacillus	1386	Bacillus thuringiensis	1428	T01001	527025
Bacteria	BA000007.2	0.001	0.012	5498450	1	7258	7258	0.001	0.001	37	0	28	Escherichia coli O157:H7 str. Sakai DNA, complete genome	Bacteria	2	Proteobacteria	1224	Gammaproteobacteria	1236	Enterobacteriales	91347	Enterobacteriaceae	543	Escherichia	561	Escherichia coli	562	Sakai substr. RIMD 0509952	386585
Bacteria	CM000715.1	0.001	0.013	5939023	1	8857	8631	0.001	0.001	39	0	26	Bacillus cereus ATCC 10876 chromosome, whole genome shotgun sequence	Bacteria	2	Firmicutes	1239	Bacilli	91061	Bacillales	1385	Bacillaceae	186817	Bacillus	1386	Bacillus cereus	1396	ATCC 10876	526980
Bacteria	CP001846.1	0.001	0.012	5386352	1	7071	6749	0.001	0.001	35	0	12	Escherichia coli O55:H7 str. CB9615, complete genome	Bacteria	2	Proteobacteria	1224	Gammaproteobacteria	1236	Enterobacteriales	91347	Enterobacteriaceae	543	Escherichia	561	Escherichia coli	562	CB9615	701177
Bacteria	CP008957.1	0.001	0.012	5547323	1	7843	7714	0.001	0.001	36	0	19	Escherichia coli O157:H7 str. EDL933, complete genome	Bacteria	2	Proteobacteria	1224	Gammaproteobacteria	1236	Enterobacteriales	91347	Enterobacteriaceae	543	Escherichia	561	Escherichia coli	562	EDL933	155864
Bacteria	CP006979.1	0.001	0.013	5945120	1	8560	7901	0.001	0.001	38	0	12	Pseudomonas monteilii SB3101, complete genome	Bacteria	2	Proteobacteria	1224	Gammaproteobacteria	1236	Pseudomonadales	72274	Pseudomonadaceae	135621	Pseudomonas	286	Pseudomonas monteilii	76759	SB3101	1435058
Bacteria	CP001925.1	0.001	0.011	5386223	1	6845	6845	0.001	0.001	33	0	14	Escherichia coli Xuzhou21, complete genome	Bacteria	2	Proteobacteria	1224	Gammaproteobacteria	1236	Enterobacteriales	91347	Enterobacteriaceae	543	Escherichia	561	Escherichia coli	562	Xuzhou21	741093
Bacteria	CP006978.1	0.001	0.012	6000087	1	8090	7247	0.001	0.001	36	0	13	Pseudomonas monteilii SB3078, complete genome	Bacteria	2	Proteobacteria	1224	Gammaproteobacteria	1236	Pseudomonadales	72274	Pseudomonadaceae	135621	Pseudomonas	286	Pseudomonas monteilii	76759	SB3078	1435044
Bacteria	HG328253.1	0.001	0.008	4071167	1	4572	3777	0.001	0.001	24	0	9	Bacillus amyloliquefaciens subsp. plantarum UCMB5033, complete genome	Bacteria	2	Firmicutes	1239	Bacilli	91061	Bacillales	1385	Bacillaceae	186817	Bacillus	1386	Bacillus methylotrophicus	492670	UCMB-5033	1338518
Bacteria	CP000560.1	0.001	0.008	3918589	1	4619	4551	0.001	0.001	23	0	17	Bacillus amyloliquefaciens subsp. plantarum str. FZB42, complete genome	Bacteria	2	Firmicutes	1239	Bacilli	91061	Bacillales	1385	Bacillaceae	186817	Bacillus	1386	Bacillus amyloliquefaciens	1390	FZB42	326423
Bacteria	HE774679.1	0.001	0.008	4242774	1	5236	5218	0.001	0.001	24	0	8	Bacillus amyloliquefaciens subsp. plantarum YAU B9601-Y2 complete genome	Bacteria	2	Firmicutes	1239	Bacilli	91061	Bacillales	1385	Bacillaceae	186817	Bacillus	1386	Bacillus methylotrophicus	492670	YAU B9601-Y2	1155777
Bacteria	CP006262.1	0.001	0.01	5402276	1	6372	6372	0.001	0.001	30	0	11	Escherichia coli O145:H28 str. RM13516, complete genome	Bacteria	2	Proteobacteria	1224	Gammaproteobacteria	1236	Enterobacteriales	91347	Enterobacteriaceae	543	Escherichia	561	Escherichia coli	562	RM13516	1248915
Bacteria	CP010304.1	0.001	0.01	5488700	1	6722	6722	0.001	0.001	30	0	10	Escherichia coli O157:H7 str. SS52, complete genome	Bacteria	2	Proteobacteria	1224	Gammaproteobacteria	1236	Enterobacteriales	91347	Enterobacteriaceae	543	Escherichia	561	Escherichia coli	562	SS52	1330457
Bacteria	CP007133.1	0.001	0.01	5402281	1	6522	6522	0.001	0.001	29	0	7	Escherichia coli O145:H28 str. RM12761, complete genome	Bacteria	2	Proteobacteria	1224	Gammaproteobacteria	1236	Enterobacteriales	91347	Enterobacteriaceae	543	Escherichia	561	Escherichia coli	562	RM12761	1248903
Bacteria	AP013070.1	0.001	0.011	6156701	1	7077	6004	0.001	0.001	32	0	11	Pseudomonas putida NBRC 14164 DNA, complete genome	Bacteria	2	Proteobacteria	1224	Gammaproteobacteria	1236	Pseudomonadales	72274	Pseudomonadaceae	135621	Pseudomonas	286	Pseudomonas putida	303	NBRC 14164	1211579
Bacteria	CP009938.1	0.001	0.007	4069641	1	4010	3089	0.001	0.001	21	4	13	Bacillus sp. BH072, complete genome	Bacteria	2	Firmicutes	1239	Bacilli	91061	Bacillales	1385	Bacillaceae	186817	Bacillus	1386	Bacillus sp. BH072	1570330	-	-
Bacteria	CP010359.1	0.001	0.011	6233254	1	7674	7606	0.001	0.001	32	0	8	Pseudomonas plecoglossicida strain NyZ12, complete genome	Bacteria	2	Proteobacteria	1224	Gammaproteobacteria	1236	Pseudomonadales	72274	Pseudomonadaceae	135621	Pseudomonas	286	Pseudomonas plecoglossicida	70775	-	-
Bacteria	CM000749.1	0.001	0.01	6107746	1	6405	5974	0.001	0.001	31	0	17	Bacillus thuringiensis serovar sotto str. T04001 chromosome, whole genome shotgun sequence	Bacteria	2	Firmicutes	1239	Bacilli	91061	Bacillales	1385	Bacillaceae	186817	Bacillus	1386	Bacillus thuringiensis	1428	T04001	527026
Bacteria	CU928163.2	0	0.009	5202090	1	5472	5472	0.001	0.001	26	0	6	Escherichia coli UMN026 chromosome, complete genome	Bacteria	2	Proteobacteria	1224	Gammaproteobacteria	1236	Enterobacteriales	91347	Enterobacteriaceae	543	Escherichia	561	Escherichia coli	562	UMN026	585056
Bacteria	CP003350.1	0	0.006	3603458	1	3584	3584	0.001	0.001	18	9	228	Frateuria aurantia DSM 6220, complete genome	Bacteria	2	Proteobacteria	1224	Gammaproteobacteria	1236	Xanthomonadales	135614	Rhodanobacteraceae	1775411	Frateuria	70411	Frateuria aurantia	81475	DSM 6220	767434
Bacteria	CP000959.1	0	0.005	3213911	1	2637	2637	0.001	0.001	16	0	3	Burkholderia cenocepacia MC0-3 chromosome 2, complete sequence	Bacteria	2	Proteobacteria	1224	Betaproteobacteria	28216	Burkholderiales	80840	Burkholderiaceae	119060	Burkholderia	32008	Burkholderia cenocepacia	95486	MC0-3	406425
Bacteria	CM000753.1	0	0.01	6260142	1	6111	5895	0.001	0.001	31	0	14	Bacillus thuringiensis serovar berliner ATCC 10792 chromosome, whole genome shotgun sequence	Bacteria	2	Firmicutes	1239	Bacilli	91061	Bacillales	1385	Bacillaceae	186817	Bacillus	1386	Bacillus thuringiensis	1428	ATCC 10792	527031
Bacteria	AE005174.2	0	0.009	5528445	1	5791	5624	0.001	0.001	27	0	8	Escherichia coli O157:H7 EDL933, complete genome	Bacteria	2	Proteobacteria	1224	Gammaproteobacteria	1236	Enterobacteriales	91347	Enterobacteriaceae	543	Escherichia	561	Escherichia coli	562	EDL933	155864
Bacteria	CP003109.1	0	0.008	5263980	1	5480	5345	0.001	0.001	25	0	13	Escherichia coli O55:H7 str. RM12579, complete genome	Bacteria	2	Proteobacteria	1224	Gammaproteobacteria	1236	Enterobacteriales	91347	Enterobacteriaceae	543	Escherichia	561	Escherichia coli	562	RM12579	1048689
Bacteria	CP009859.1	0	0.008	5310511	1	5048	5048	0.001	0.001	25	0	13	Escherichia coli strain ECONIH1, complete genome	Bacteria	2	Proteobacteria	1224	Gammaproteobacteria	1236	Enterobacteriales	91347	Enterobacteriaceae	543	Escherichia	561	Escherichia coli	562	-	-
Bacteria	AP014628.1	0	0.011	6833117	1	7028	6249	0.001	0.001	32	0	12	Pseudomonas sp. St29 DNA, complete genome	Bacteria	2	Proteobacteria	1224	Gammaproteobacteria	1236	Pseudomonadales	72274	Pseudomonadaceae	135621	Pseudomonas	286	Pseudomonas sp. St29	1500687	-	-
Bacteria	CP002917.1	0	0.005	3433007	1	3207	1202	0	0.001	16	0	8	Corynebacterium variabile DSM 44702, complete genome	Bacteria	2	Actinobacteria	201174	Actinobacteria	1760	Corynebacteriales	85007	Corynebacteriaceae	1653	Corynebacterium	1716	Corynebacterium variabile	1727	DSM 44702	858619
Bacteria	HE617159.1	0	0.006	4019861	1	3969	3799	0.001	0.001	18	0	5	Bacillus amyloliquefaciens subsp. plantarum CAU B946 complete genome	Bacteria	2	Firmicutes	1239	Bacilli	91061	Bacillales	1385	Bacillaceae	186817	Bacillus	1386	Bacillus methylotrophicus	492670	CAU B946	1114958
Bacteria	CP007620.1	0	0.01	6484062	1	6503	5685	0.001	0.001	29	0	80	Pseudomonas putida strain DLL-E4, complete genome	Bacteria	2	Proteobacteria	1224	Gammaproteobacteria	1236	Pseudomonadales	72274	Pseudomonadaceae	135621	Pseudomonas	286	Pseudomonas putida	303	-	-
Bacteria	CP007393.1	0	0.007	4998910	1	4798	4798	0.001	0.001	22	0	9	Escherichia coli strain ST2747, complete genome	Bacteria	2	Proteobacteria	1224	Gammaproteobacteria	1236	Enterobacteriales	91347	Enterobacteriaceae	543	Escherichia	561	Escherichia coli	562	-	-
Bacteria	AP014627.1	0	0.01	6885464	1	6475	6299	0.001	0.001	30	0	10	Pseudomonas sp. Os17 DNA, complete genome	Bacteria	2	Proteobacteria	1224	Gammaproteobacteria	1236	Pseudomonadales	72274	Pseudomonadaceae	135621	Pseudomonas	286	Pseudomonas sp. Os17	1500686	-	-
Bacteria	CP012099.1	0	0.008	5292526	1	4776	4616	0.001	0.001	23	0	8	Bacillus thuringiensis strain HS18-1, complete genome	Bacteria	2	Firmicutes	1239	Bacilli	91061	Bacillales	1385	Bacillaceae	186817	Bacillus	1386	Bacillus thuringiensis	1428	-	-
Bacteria	CM003768.1	0	0.005	3550762	1	3079	3079	0.001	0.001	15	0	4	Burkholderia anthina strain AZ-4-2-10-S1-D7 chromosome 1, complete sequence, whole genome shotgun sequence	Bacteria	2	Proteobacteria	1224	Betaproteobacteria	28216	Burkholderiales	80840	Burkholderiaceae	119060	Burkholderia	32008	Burkholderia anthina	179879	-	-
Bacteria	CP006845.1	0	0.005	3916828	1	3047	2827	0.001	0.001	16	0	7	Bacillus amyloliquefaciens CC178, complete genome	Bacteria	2	Firmicutes	1239	Bacilli	91061	Bacillales	1385	Bacillaceae	186817	Bacillus	1386	Bacillus amyloliquefaciens	1390	CC178	1412898
Bacteria	FN554766.1	0	0.007	5241977	1	4189	4189	0.001	0.001	21	0	5	Escherichia coli 042 complete genome	Bacteria	2	Proteobacteria	1224	Gammaproteobacteria	1236	Enterobacteriales	91347	Enterobacteriaceae	543	Escherichia	561	Escherichia coli	562	42	216592
Bacteria	CP003034.1	0	0.007	5313531	1	4042	4042	0.001	0.001	21	0	12	Escherichia coli O7:K1 str. CE10, complete genome	Bacteria	2	Proteobacteria	1224	Gammaproteobacteria	1236	Enterobacteriales	91347	Enterobacteriaceae	543	Escherichia	561	Escherichia coli	562	CE10	1072459
Bacteria	CP013025.1	0	0.007	5155368	1	4490	4490	0.001	0.001	20	2	11	Escherichia coli strain 2009C-3133, complete genome	Bacteria	2	Proteobacteria	1224	Gammaproteobacteria	1236	Enterobacteriales	91347	Enterobacteriaceae	543	Escherichia	561	Escherichia coli	562	-	-
Bacteria	CP009744.1	0	0.004	3358952	1	2325	2046	0.001	0.001	13	1	26	Burkholderia contaminans strain MS14 chromosome 2, complete sequence	Bacteria	2	Proteobacteria	1224	Betaproteobacteria	28216	Burkholderiales	80840	Burkholderiaceae	119060	Burkholderia	32008	Burkholderia contaminans	488447	-	-
Bacteria	CP010556.1	0	0.005	3905973	1	3082	2900	0.001	0.001	15	0	9	Bacillus amyloliquefaciens strain L-H15, complete genome	Bacteria	2	Firmicutes	1239	Bacilli	91061	Bacillales	1385	Bacillaceae	186817	Bacillus	1386	Bacillus amyloliquefaciens	1390	-	-
Bacteria	CP009684.1	0	0.005	3941446	1	3213	3180	0.001	0.001	15	0	7	Bacillus subtilis strain B-1 genome	Bacteria	2	Firmicutes	1239	Bacilli	91061	Bacillales	1385	Bacillaceae	186817	Bacillus	1386	Bacillus subtilis	1423	-	-
Bacteria	CP006952.1	0	0.005	3942754	1	3252	3252	0.001	0.001	15	0	4	Bacillus amyloliquefaciens LFB112, complete genome	Bacteria	2	Firmicutes	1239	Bacilli	91061	Bacillales	1385	Bacillaceae	186817	Bacillus	1386	Bacillus amyloliquefaciens	1390	LFB112	1415165
Bacteria	CP001368.1	0	0.007	5528136	1	4956	4956	0.001	0.001	21	1	13	Escherichia coli O157:H7 str. TW14359, complete genome	Bacteria	2	Proteobacteria	1224	Gammaproteobacteria	1236	Enterobacteriales	91347	Enterobacteriaceae	543	Escherichia	561	Escherichia coli	562	TW14359	544404
Bacteria	CP000460.1	0	0.001	1055417	1	528	528	0.001	0.001	4	0	3	Burkholderia cenocepacia HI2424 chromosome 3, complete sequence	Bacteria	2	Proteobacteria	1224	Betaproteobacteria	28216	Burkholderiales	80840	Burkholderiaceae	119060	Burkholderia	32008	Burkholderia cenocepacia	95486	HI2424	331272
Bacteria	CM003707.1	0	0.006	5019692	1	3848	3848	0.001	0.001	19	0	6	Escherichia coli strain PPECC42 chromosome PPECC42, whole genome shotgun sequence	Bacteria	2	Proteobacteria	1224	Gammaproteobacteria	1236	Enterobacteriales	91347	Enterobacteriaceae	543	Escherichia	561	Escherichia coli	562	-	-
Bacteria	CP005976.1	0	0.009	6870827	1	5659	5117	0.001	0.001	26	0	7	Pseudomonas putida H8234, complete genome	Bacteria	2	Proteobacteria	1224	Gammaproteobacteria	1236	Pseudomonadales	72274	Pseudomonadaceae	135621	Pseudomonas	286	Pseudomonas putida	303	H8234	1331671
Bacteria	CP013831.1	0	0.006	5073822	1	4016	4016	0.001	0.001	19	0	5	Escherichia coli strain CD306, complete genome	Bacteria	2	Proteobacteria	1224	Gammaproteobacteria	1236	Enterobacteriales	91347	Enterobacteriaceae	543	Escherichia	561	Escherichia coli	562	-	-
Bacteria	LN831040.1	0	0	271036	1	251	251	0.001	0.001	1	0	0	Escherichia coli genome assembly NCTC9001, chromosome : 1	Bacteria	2	Proteobacteria	1224	Gammaproteobacteria	1236	Enterobacteriales	91347	Enterobacteriaceae	543	Escherichia	561	Escherichia coli	562	-	-
Bacteria	CP000459.1	0	0.004	2998664	1	2168	2168	0.001	0.001	11	0	3	Burkholderia cenocepacia HI2424 chromosome 2, complete sequence	Bacteria	2	Proteobacteria	1224	Betaproteobacteria	28216	Burkholderiales	80840	Burkholderiaceae	119060	Burkholderia	32008	Burkholderia cenocepacia	95486	HI2424	331272
Bacteria	CP000926.1	0	0.007	6078430	1	5049	5049	0.001	0.001	22	0	14	Pseudomonas putida GB-1, complete genome	Bacteria	2	Proteobacteria	1224	Gammaproteobacteria	1236	Pseudomonadales	72274	Pseudomonadaceae	135621	Pseudomonas	286	Pseudomonas putida	303	GB-1	76869
Bacteria	HF563562.1	0	0.005	3910324	1	2716	2716	0.001	0.001	14	0	8	Bacillus amyloliquefaciens subsp. plantarum UCMB5036 complete genome	Bacteria	2	Firmicutes	1239	Bacilli	91061	Bacillales	1385	Bacillaceae	186817	Bacillus	1386	Bacillus methylotrophicus	492670	UCMB5036	1150475
Bacteria	CP007392.1	0	0.006	5054509	1	3974	3974	0.001	0.001	18	0	8	Escherichia coli strain ST2747, complete genome	Bacteria	2	Proteobacteria	1224	Gammaproteobacteria	1236	Enterobacteriales	91347	Enterobacteriaceae	543	Escherichia	561	Escherichia coli	562	-	-
Bacteria	CM002271.1	0	0.008	7026038	1	5553	4782	0.001	0.001	25	0	6	Streptomyces sp. GBA 94-10 chromosome, whole genome shotgun sequence	Bacteria	2	Actinobacteria	201174	Actinobacteria	1760	Streptomycetales	85011	Streptomycetaceae	2062	Streptomyces	1883	Streptomyces sp. GBA 94-10	1218177	-	-
Bacteria	CP000970.1	0	0.006	5068389	1	3441	3441	0.001	0.001	18	0	11	Escherichia coli SMS-3-5, complete genome	Bacteria	2	Proteobacteria	1224	Gammaproteobacteria	1236	Enterobacteriales	91347	Enterobacteriaceae	543	Escherichia	561	Escherichia coli	562	SMS-3-5	439855
Bacteria	CP008728.1	0	0.001	1136655	1	856	856	0.001	0.001	4	0	1	Burkholderia multivorans strain DDS 15A-1 chromosome 3, complete sequence	Bacteria	2	Proteobacteria	1224	Betaproteobacteria	28216	Burkholderiales	80840	Burkholderiaceae	119060	Burkholderia	32008	Burkholderia multivorans	87883	-	-
Bacteria	CP007165.1	0	0.005	4052546	1	2888	2622	0.001	0.001	14	0	7	Bacillus amyloliquefaciens subsp. plantarum NJN6, complete genome	Bacteria	2	Firmicutes	1239	Bacilli	91061	Bacillales	1385	Bacillaceae	186817	Bacillus	1386	Bacillus methylotrophicus	492670	NJN-6	1458206
Bacteria	CP008805.1	0	0.006	5523849	1	3904	3904	0.001	0.001	19	0	8	Escherichia coli O157:H7 str. SS17, complete genome	Bacteria	2	Proteobacteria	1224	Gammaproteobacteria	1236	Enterobacteriales	91347	Enterobacteriaceae	543	Escherichia	561	Escherichia coli	562	SS17	1328859
Bacteria	CM000662.1	0	0.006	5578816	1	4189	4189	0.001	0.001	19	0	7	Escherichia coli O157:H7 str. TW14588 chromosome, whole genome shotgun sequence	Bacteria	2	Proteobacteria	1224	Gammaproteobacteria	1236	Enterobacteriales	91347	Enterobacteriaceae	543	Escherichia	561	Escherichia coli	562	TW14588	502346
Bacteria	CP000744.1	0	0.007	6588339	1	4485	4485	0.001	0.001	22	1	9	Pseudomonas aeruginosa PA7, complete genome	Bacteria	2	Proteobacteria	1224	Gammaproteobacteria	1236	Pseudomonadales	72274	Pseudomonadaceae	135621	Pseudomonas	286	Pseudomonas aeruginosa	287	PA7	381754
Bacteria	CP006632.1	0	0.005	4987957	1	3328	3328	0.001	0.001	16	0	6	Escherichia coli PCN033, complete genome	Bacteria	2	Proteobacteria	1224	Gammaproteobacteria	1236	Enterobacteriales	91347	Enterobacteriaceae	543	Escherichia	561	Escherichia coli	562	PCN033	1001989
Bacteria	CP010577.1	0	0.006	5652292	1	3694	3694	0.001	0.001	18	0	15	Bacillus thuringiensis serovar morrisoni strain BGSC 4AA1, complete genome	Bacteria	2	Firmicutes	1239	Bacilli	91061	Bacillales	1385	Bacillaceae	186817	Bacillus	1386	Bacillus thuringiensis	1428	BGSC 4AA1	1441
Bacteria	CU928161.2	0	0.005	5032268	1	3441	3376	0.001	0.001	16	0	15	Escherichia coli S88 chromosome, complete genome	Bacteria	2	Proteobacteria	1224	Gammaproteobacteria	1236	Enterobacteriales	91347	Enterobacteriaceae	543	Escherichia	561	Escherichia coli	562	S88	585035
Bacteria	CP006852.1	0	0.007	7012672	1	5059	4893	0.001	0.001	22	0	6	Pseudomonas sp. TKP, complete genome	Bacteria	2	Proteobacteria	1224	Gammaproteobacteria	1236	Pseudomonadales	72274	Pseudomonadaceae	135621	Pseudomonas	286	Pseudomonas sp. TKP	1415630	-	-
Bacteria	CP003332.1	0	0.004	4238624	1	3147	3001	0.001	0.001	13	0	2	Bacillus amyloliquefaciens Y2, complete genome	Bacteria	2	Firmicutes	1239	Bacilli	91061	Bacillales	1385	Bacillaceae	186817	Bacillus	1386	Bacillus amyloliquefaciens	1390	Y2	1126211
Bacteria	CP009365.1	0	0.006	6247860	1	4580	4498	0.001	0.001	19	0	8	Pseudomonas mosselii SJ10, complete genome	Bacteria	2	Proteobacteria	1224	Gammaproteobacteria	1236	Pseudomonadales	72274	Pseudomonadaceae	135621	Pseudomonas	286	Pseudomonas mosselii	78327	SJ10	1388763
Bacteria	CP000949.1	0	0.006	5774330	1	4071	3773	0.001	0.001	17	0	5	Pseudomonas putida W619, complete genome	Bacteria	2	Proteobacteria	1224	Gammaproteobacteria	1236	Pseudomonadales	72274	Pseudomonadaceae	135621	Pseudomonas	286	Pseudomonas putida	303	W619	390235
Bacteria	HG941718.1	0	0.005	5109767	1	2943	2943	0.001	0.001	15	0	11	Escherichia coli ST131 strain EC958 chromosome, complete genome	Bacteria	2	Proteobacteria	1224	Gammaproteobacteria	1236	Enterobacteriales	91347	Enterobacteriaceae	543	Escherichia	561	Escherichia coli	562	EC958	941322
Bacteria	CP002446.1	0	0.003	3419049	1	2156	1986	0.001	0.001	10	9	199	Pseudoxanthomonas suwonensis 11-1, complete genome	Bacteria	2	Proteobacteria	1224	Gammaproteobacteria	1236	Xanthomonadales	135614	Xanthomonadaceae	32033	Pseudoxanthomonas	83618	Pseudoxanthomonas suwonensis	314722	11-1	743721
Bacteria	CP011346.1	0	0.004	4105955	1	2455	2455	0.001	0.001	12	0	5	Bacillus methylotrophicus strain JJ-D34, complete genome	Bacteria	2	Firmicutes	1239	Bacilli	91061	Bacillales	1385	Bacillaceae	186817	Bacillus	1386	Bacillus methylotrophicus	492670	-	-
Bacteria	CP000379.1	0	0.003	2788459	1	1350	1350	0	0	8	0	4	Burkholderia cenocepacia AU 1054 chromosome 2, complete sequence	Bacteria	2	Proteobacteria	1224	Betaproteobacteria	28216	Burkholderiales	80840	Burkholderiaceae	119060	Burkholderia	32008	Burkholderia cenocepacia	95486	AU 1054	331271
Bacteria	HG514499.1	0	0.004	4196170	1	2539	2539	0.001	0.001	12	0	6	Bacillus amyloliquefaciens subsp. plantarum NAU-B3, complete genome	Bacteria	2	Firmicutes	1239	Bacilli	91061	Bacillales	1385	Bacillaceae	186817	Bacillus	1386	Bacillus methylotrophicus	492670	NAU-B3	1385727
Bacteria	CP012633.1	0	0.005	4910962	1	2979	2979	0.001	0.001	14	0	9	Escherichia coli strain SF-166, complete genome	Bacteria	2	Proteobacteria	1224	Gammaproteobacteria	1236	Enterobacteriales	91347	Enterobacteriaceae	543	Escherichia	561	Escherichia coli	562	-	-
Bacteria	CM001804.1	0	0.005	5628425	1	3182	3017	0.001	0.001	16	0	10	Bacillus thuringiensis DAR 81934 chromosome chromosome, whole genome shotgun sequence	Bacteria	2	Firmicutes	1239	Bacilli	91061	Bacillales	1385	Bacillaceae	186817	Bacillus	1386	Bacillus thuringiensis	1428	DAR 81934	1257079
Bacteria	CP011278.1	0	0.004	3903017	1	2510	2510	0.001	0.001	11	0	4	Bacillus amyloliquefaciens strain L-S60, complete genome	Bacteria	2	Firmicutes	1239	Bacilli	91061	Bacillales	1385	Bacillaceae	186817	Bacillus	1386	Bacillus amyloliquefaciens	1390	-	-
Bacteria	CP003516.1	0	0.001	1082410	1	441	378	0	0	3	0	1	Burkholderia sp. KJ006 chromosome 3, complete sequence	Bacteria	2	Proteobacteria	1224	Betaproteobacteria	28216	Burkholderiales	80840	Burkholderiaceae	119060	Burkholderia	32008	Burkholderia sp. KJ006	416344	-	-
Bacteria	CP007799.1	0	0.005	5441200	1	3134	3134	0.001	0.001	15	0	4	Escherichia coli Nissle 1917, complete genome	Bacteria	2	Proteobacteria	1224	Gammaproteobacteria	1236	Enterobacteriales	91347	Enterobacteriaceae	543	Escherichia	561	Escherichia coli	562	Nissle 1917	316435
Bacteria	CU928164.2	0	0.005	5132068	1	3322	3322	0.001	0.001	14	0	2	Escherichia coli IAI39 chromosome, complete genome	Bacteria	2	Proteobacteria	1224	Gammaproteobacteria	1236	Enterobacteriales	91347	Enterobacteriaceae	543	Escherichia	561	Escherichia coli	562	IAI39	585057
Bacteria	CP009631.1	0	0.003	3317416	1	2047	1666	0.001	0.001	9	0	3	Burkholderia vietnamiensis LMG 10929 chromosome I, complete sequence	Bacteria	2	Proteobacteria	1224	Betaproteobacteria	28216	Burkholderiales	80840	Burkholderiaceae	119060	Burkholderia	32008	Burkholderia vietnamiensis	60552	LMG 10929	1449978
Bacteria	CP010876.1	0	0.004	5010884	1	3016	3016	0.001	0.001	13	0	5	Escherichia coli strain MNCRE44, complete genome	Bacteria	2	Proteobacteria	1224	Gammaproteobacteria	1236	Enterobacteriales	91347	Enterobacteriaceae	543	Escherichia	561	Escherichia coli	562	-	-
Bacteria	LN999829.1	0	0.003	3854619	1	2113	2113	0.001	0.001	10	0	6	Bacillus methylotrophicus strain B25 genome assembly, chromosome : BAMMD1	Bacteria	2	Firmicutes	1239	Bacilli	91061	Bacillales	1385	Bacillaceae	186817	Bacillus	1386	Bacillus methylotrophicus	492670	-	-
Bacteria	CP002211.1	0	0.004	5038386	1	2929	2744	0.001	0.001	13	0	5	Escherichia coli str. 'clone D i2', complete genome	Bacteria	2	Proteobacteria	1224	Gammaproteobacteria	1236	Enterobacteriales	91347	Enterobacteriaceae	543	Escherichia	561	Escherichia coli	562	clone D i2	885276
Bacteria	CP009351.1	0	0.005	5491311	1	3026	3026	0.001	0.001	14	0	7	Bacillus thuringiensis HD1002, complete genome	Bacteria	2	Firmicutes	1239	Bacilli	91061	Bacillales	1385	Bacillaceae	186817	Bacillus	1386	Bacillus thuringiensis	1428	HD1002	1452729
Bacteria	CP003763.1	0	0.005	5495278	1	2911	2911	0.001	0.001	14	0	10	Bacillus thuringiensis HD-789, complete genome	Bacteria	2	Firmicutes	1239	Bacilli	91061	Bacillales	1385	Bacillaceae	186817	Bacillus	1386	Bacillus thuringiensis	1428	HD-789	1217737
Bacteria	CP003514.1	0	0.003	3145156	1	1763	1439	0	0.001	8	0	8	Burkholderia sp. KJ006 chromosome 1, complete sequence	Bacteria	2	Proteobacteria	1224	Betaproteobacteria	28216	Burkholderiales	80840	Burkholderiaceae	119060	Burkholderia	32008	Burkholderia sp. KJ006	416344	-	-
Bacteria	CP012625.1	0	0.004	5142799	1	2950	2950	0.001	0.001	13	0	6	Escherichia coli strain SF-468, complete genome	Bacteria	2	Proteobacteria	1224	Gammaproteobacteria	1236	Enterobacteriales	91347	Enterobacteriaceae	543	Escherichia	561	Escherichia coli	562	-	-
Bacteria	CP009749.1	0	0.003	3959897	1	1973	1973	0	0	10	0	13	Bacillus subtilis strain ATCC 19217, complete genome	Bacteria	2	Firmicutes	1239	Bacilli	91061	Bacillales	1385	Bacillaceae	186817	Bacillus	1386	Bacillus subtilis	1423	-	-
Bacteria	CP009611.1	0	0.003	3981674	1	2280	2280	0.001	0.001	10	0	4	Bacillus subtilis strain Bs-916, complete genome	Bacteria	2	Firmicutes	1239	Bacilli	91061	Bacillales	1385	Bacillaceae	186817	Bacillus	1386	Bacillus subtilis	1423	-	-
Bacteria	CP011347.1	0	0.003	4006637	1	2013	1823	0	0.001	10	1	8	Bacillus methylotrophicus strain YJ11-1-4, complete genome	Bacteria	2	Firmicutes	1239	Bacilli	91061	Bacillales	1385	Bacillaceae	186817	Bacillus	1386	Bacillus methylotrophicus	492670	-	-
Bacteria	LN865164.1	0	0.004	4835345	1	2783	2783	0.001	0.001	12	0	5	Pseudomonas sp. URMO17WK12:I11 genome assembly YEL.embl.gz, chromosome : 1	Bacteria	2	Proteobacteria	1224	Gammaproteobacteria	1236	Pseudomonadales	72274	Pseudomonadaceae	135621	Pseudomonas	286	Pseudomonas sp. URMO17WK12:I11	1283291	-	-
Bacteria	CP003961.1	0	0.005	5644569	1	2982	2982	0.001	0.001	14	0	3	Pseudomonas sp. VLB120, complete genome	Bacteria	2	Proteobacteria	1224	Gammaproteobacteria	1236	Pseudomonadales	72274	Pseudomonadaceae	135621	Pseudomonas	286	Pseudomonas sp. VLB120	69328	-	-
Bacteria	CP009745.1	0	0.001	1627712	1	1002	762	0	0.001	4	0	1	Burkholderia contaminans strain MS14 chromosome 3, complete sequence	Bacteria	2	Proteobacteria	1224	Betaproteobacteria	28216	Burkholderiales	80840	Burkholderiaceae	119060	Burkholderia	32008	Burkholderia contaminans	488447	-	-
Bacteria	CP000960.1	0	0.001	1224595	1	268	268	0	0	3	0	3	Burkholderia cenocepacia MC0-3 chromosome 3, complete sequence	Bacteria	2	Proteobacteria	1224	Betaproteobacteria	28216	Burkholderiales	80840	Burkholderiaceae	119060	Burkholderia	32008	Burkholderia cenocepacia	95486	MC0-3	406425
Bacteria	CP001186.1	0	0.004	5387334	1	2497	2497	0	0	13	0	9	Bacillus cereus G9842, complete genome	Bacteria	2	Firmicutes	1239	Bacilli	91061	Bacillales	1385	Bacillaceae	186817	Bacillus	1386	Bacillus cereus	1396	G9842	405531
Bacteria	CP012635.1	0	0.004	5048243	1	2444	2444	0	0	12	0	5	Escherichia coli strain SF-088, complete genome	Bacteria	2	Proteobacteria	1224	Gammaproteobacteria	1236	Enterobacteriales	91347	Enterobacteriaceae	543	Escherichia	561	Escherichia coli	562	-	-
Bacteria	CP012981.1	0	0.003	3791734	1	2057	2057	0.001	0.001	9	0	2	Burkholderia cepacia ATCC 25416 chromosome 1, complete sequence	Bacteria	2	Proteobacteria	1224	Betaproteobacteria	28216	Burkholderiales	80840	Burkholderiaceae	119060	Burkholderia	32008	Burkholderia cepacia	292	UCB 717	983594
Bacteria	CP000468.1	0	0.004	5082025	1	2752	2752	0.001	0.001	12	0	4	Escherichia coli APEC O1, complete genome	Bacteria	2	Proteobacteria	1224	Gammaproteobacteria	1236	Enterobacteriales	91347	Enterobacteriaceae	543	Escherichia	561	Escherichia coli	562	APEC O1	405955
Bacteria	LNJP01000003.1	0	0.002	2118531	1	775	775	0	0	5	0	4	Burkholderia anthina strain AZ-4-2-10-S1-D7 AZ-4-2-10-S1-D7_4, whole genome shotgun sequence	Bacteria	2	Proteobacteria	1224	Betaproteobacteria	28216	Burkholderiales	80840	Burkholderiaceae	119060	Burkholderia	32008	Burkholderia anthina	179879	-	-
Bacteria	CP007149.1	0	0.004	5087638	1	2053	2053	0	0	12	0	4	Escherichia coli RS218, complete genome	Bacteria	2	Proteobacteria	1224	Gammaproteobacteria	1236	Enterobacteriales	91347	Enterobacteriaceae	543	Escherichia	561	Escherichia coli	562	RS218	439184
Bacteria	CP007394.1	0	0.004	5090442	1	2517	2517	0	0	12	0	4	Escherichia coli strain ST2747, complete genome	Bacteria	2	Proteobacteria	1224	Gammaproteobacteria	1236	Enterobacteriales	91347	Enterobacteriaceae	543	Escherichia	561	Escherichia coli	562	-	-
Bacteria	CP013835.1	0	0.004	5128614	1	2326	2088	0	0	12	0	5	Escherichia coli strain JJ2434, complete genome	Bacteria	2	Proteobacteria	1224	Gammaproteobacteria	1236	Enterobacteriales	91347	Enterobacteriaceae	543	Escherichia	561	Escherichia coli	562	-	-
Bacteria	CP006784.1	0	0.004	5129938	1	2373	2373	0	0	12	0	15	Escherichia coli JJ1886, complete genome	Bacteria	2	Proteobacteria	1224	Gammaproteobacteria	1236	Enterobacteriales	91347	Enterobacteriaceae	543	Escherichia	561	Escherichia coli	562	JJ1886	1355100
Bacteria	CP002015.1	0	0.001	1282816	1	747	747	0.001	0.001	3	3	68	Burkholderia sp. CCGE1002 chromosome 3, complete sequence	Bacteria	2	Proteobacteria	1224	Betaproteobacteria	28216	Burkholderiales	80840	Burkholderiaceae	119060	Burkholderia	32008	Burkholderia sp. CCGE1002	640511	-	-
Bacteria	CU651637.1	0	0.004	4773108	1	2049	2049	0	0	11	0	4	Escherichia coli LF82 chromosome, complete sequence	Bacteria	2	Proteobacteria	1224	Gammaproteobacteria	1236	Enterobacteriales	91347	Enterobacteriaceae	543	Escherichia	561	Escherichia coli	562	LF82	591946
Bacteria	CP007242.1	0	0.003	3953361	1	1847	1847	0	0	9	0	3	Bacillus amyloliquefaciens subsp. amyloliquefaciens KHG19, complete genome	Bacteria	2	Firmicutes	1239	Bacilli	91061	Bacillales	1385	Bacillaceae	186817	Bacillus	1386	Bacillus amyloliquefaciens	1390	KHG19	1292358
Bacteria	AE003849.1	0	0.002	2679306	1	1441	534	0	0.001	6	6	108	Xylella fastidiosa 9a5c, complete genome	Bacteria	2	Proteobacteria	1224	Gammaproteobacteria	1236	Xanthomonadales	135614	Xanthomonadaceae	32033	Xylella	2370	Xylella fastidiosa	2371	9a5c	160492
Bacteria	CM000758.1	0	0.005	6731790	1	2999	2999	0	0	15	0	8	Bacillus thuringiensis IBL 200 chromosome, whole genome shotgun sequence	Bacteria	2	Firmicutes	1239	Bacilli	91061	Bacillales	1385	Bacillaceae	186817	Bacillus	1386	Bacillus thuringiensis	1428	IBL 200	527019
Bacteria	CP000247.1	0	0.004	4938920	1	2262	2262	0	0	11	0	5	Escherichia coli 536, complete genome	Bacteria	2	Proteobacteria	1224	Gammaproteobacteria	1236	Enterobacteriales	91347	Enterobacteriaceae	543	Escherichia	561	Escherichia coli	562	536	362663
Bacteria	CP010409.1	0	0.003	4497453	1	2081	1436	0	0	10	10	215	Xanthomonas sacchari strain R1, complete genome	Bacteria	2	Proteobacteria	1224	Gammaproteobacteria	1236	Xanthomonadales	135614	Xanthomonadaceae	32033	Xanthomonas	338	Xanthomonas sacchari	56458	-	-
Bacteria	FM180568.1	0	0.004	4965553	1	2331	2331	0	0	11	1	3	Escherichia coli 0127:H6 E2348/69 complete genome, strain E2348/69	Bacteria	2	Proteobacteria	1224	Gammaproteobacteria	1236	Enterobacteriales	91347	Enterobacteriaceae	543	Escherichia	561	Escherichia coli	562	E2348/69	574521
Bacteria	CP002797.2	0	0.004	4971461	1	2474	2474	0	0	11	0	1	Escherichia coli NA114, complete genome	Bacteria	2	Proteobacteria	1224	Gammaproteobacteria	1236	Enterobacteriales	91347	Enterobacteriaceae	543	Escherichia	561	Escherichia coli	562	NA114	1033813
Bacteria	CP008714.1	0	0.003	4561137	1	2397	1685	0	0.001	10	8	248	Xanthomonas translucens pv. undulosa strain Xtu 4699, complete genome	Bacteria	2	Proteobacteria	1224	Gammaproteobacteria	1236	Xanthomonadales	135614	Xanthomonadaceae	32033	Xanthomonas	338	Xanthomonas translucens	343	Xtu 4699	487909
Bacteria	CP000614.1	0	0.003	3652814	1	1859	1560	0	0.001	8	0	1	Burkholderia vietnamiensis G4 chromosome 1, complete sequence	Bacteria	2	Proteobacteria	1224	Betaproteobacteria	28216	Burkholderiales	80840	Burkholderiaceae	119060	Burkholderia	32008	Burkholderia vietnamiensis	60552	G4	269482
Bacteria	LNJU01000004.1	0	0.001	916684	1	495	495	0.001	0.001	2	0	34	Burkholderia ubonensis strain MSMB1157 MSMB1157WGS_5, whole genome shotgun sequence	Bacteria	2	Proteobacteria	1224	Betaproteobacteria	28216	Burkholderiales	80840	Burkholderiaceae	119060	Burkholderia	32008	Burkholderia ubonensis	101571	-	-
Bacteria	AP009387.1	0	0.001	919805	1	501	501	0.001	0.001	2	0	1	Burkholderia multivorans ATCC 17616 genomic DNA, complete genome, chromosome 3	Bacteria	2	Proteobacteria	1224	Betaproteobacteria	28216	Burkholderiales	80840	Burkholderiaceae	119060	Burkholderia	32008	Burkholderia multivorans	87883	ATCC 17616	395019
Bacteria	CP013658.1	0	0.004	5106662	1	2446	2446	0	0	11	0	7	Escherichia coli strain uk_P46212, complete sequence	Bacteria	2	Proteobacteria	1224	Gammaproteobacteria	1236	Enterobacteriales	91347	Enterobacteriaceae	543	Escherichia	561	Escherichia coli	562	-	-
Bacteria	CP000150.1	0	0.001	1395069	1	675	675	0	0	3	2	54	Burkholderia sp. 383 chromosome 3, complete sequence	Bacteria	2	Proteobacteria	1224	Betaproteobacteria	28216	Burkholderiales	80840	Burkholderiaceae	119060	Burkholderia	32008	Burkholderia lata	482957	-	-
Bacteria	CU928162.2	0	0.004	5209548	1	2443	2443	0	0	11	0	11	Escherichia coli ED1a chromosome, complete genome	Bacteria	2	Proteobacteria	1224	Gammaproteobacteria	1236	Enterobacteriales	91347	Enterobacteriaceae	543	Escherichia	561	Escherichia coli	562	ED1a	585397
Bacteria	CP000270.1	0	0.003	4895836	1	2173	2055	0	0	10	0	174	Burkholderia xenovorans LB400 chromosome 1, complete sequence	Bacteria	2	Proteobacteria	1224	Betaproteobacteria	28216	Burkholderiales	80840	Burkholderiaceae	119060	Burkholderia	32008	Burkholderia xenovorans	36873	LB400	266265
Bacteria	CP000272.1	0	0.001	1471779	1	713	713	0	0	3	0	63	Burkholderia xenovorans LB400 chromosome 3, complete sequence	Bacteria	2	Proteobacteria	1224	Betaproteobacteria	28216	Burkholderiales	80840	Burkholderiaceae	119060	Burkholderia	32008	Burkholderia xenovorans	36873	LB400	266265
Bacteria	CP008761.1	0	0.001	1471816	1	738	738	0.001	0.001	3	0	82	Burkholderia xenovorans LB400 chromosome 3, complete sequence	Bacteria	2	Proteobacteria	1224	Betaproteobacteria	28216	Burkholderiales	80840	Burkholderiaceae	119060	Burkholderia	32008	Burkholderia xenovorans	36873	LB400	266265
Bacteria	AP009385.1	0	0.002	3448421	1	1544	1498	0	0	7	0	5	Burkholderia multivorans ATCC 17616 DNA, complete genome, chromosome 1	Bacteria	2	Proteobacteria	1224	Betaproteobacteria	28216	Burkholderiales	80840	Burkholderiaceae	119060	Burkholderia	32008	Burkholderia multivorans	87883	ATCC 17616	395019
Bacteria	CP005930.1	0	0.003	4929051	1	2467	2467	0.001	0.001	10	0	3	Escherichia coli APEC IMT5155, complete genome	Bacteria	2	Proteobacteria	1224	Gammaproteobacteria	1236	Enterobacteriales	91347	Enterobacteriaceae	543	Escherichia	561	Escherichia coli	562	APEC IMT5155	1329907
Bacteria	CP009679.1	0	0.003	4006002	1	1479	1479	0	0	8	0	6	Bacillus methylotrophicus strain JS25R, complete genome	Bacteria	2	Firmicutes	1239	Bacilli	91061	Bacillales	1385	Bacillaceae	186817	Bacillus	1386	Bacillus methylotrophicus	492670	-	-
Bacteria	CP014228.1	0	0.002	3051613	1	1103	720	0	0	6	0	4	Actinomyces radicidentis strain CCUG 36733, complete genome	Bacteria	2	Actinobacteria	201174	Actinobacteria	1760	Actinomycetales	2037	Actinomycetaceae	2049	Actinomyces	1654	Actinomyces radicidentis	111015	-	-
Bacteria	CM000759.1	0	0.004	6612432	1	2551	2551	0	0	13	0	8	Bacillus thuringiensis IBL 4222 chromosome, whole genome shotgun sequence	Bacteria	2	Firmicutes	1239	Bacilli	91061	Bacillales	1385	Bacillaceae	186817	Bacillus	1386	Bacillus thuringiensis	1428	IBL 4222	527020
Bacteria	AE014075.1	0	0.003	5231428	1	2239	2239	0	0	10	0	4	Escherichia coli CFT073, complete genome	Bacteria	2	Proteobacteria	1224	Gammaproteobacteria	1236	Enterobacteriales	91347	Enterobacteriaceae	543	Escherichia	561	Escherichia coli	562	CFT073	199310
Bacteria	CP009830.1	0	0	550289	1	250	250	0	0	1	0	0	Burkholderia multivorans ATCC BAA-247 chromosome 3, complete sequence	Bacteria	2	Proteobacteria	1224	Betaproteobacteria	28216	Burkholderiales	80840	Burkholderiaceae	119060	Burkholderia	32008	Burkholderia multivorans	87883	ATCC BAA-247	985079
Bacteria	CP010979.1	0	0.004	6621848	1	2434	2434	0	0	12	0	5	Pseudomonas putida S13.1.2, complete genome	Bacteria	2	Proteobacteria	1224	Gammaproteobacteria	1236	Pseudomonadales	72274	Pseudomonadaceae	135621	Pseudomonas	286	Pseudomonas putida	303	S13.1.2	1384061
Bacteria	CM000746.1	0	0.003	5625906	1	2288	2083	0	0	10	0	6	Bacillus thuringiensis serovar tochigiensis BGSC 4Y1 chromosome, whole genome shotgun sequence	Bacteria	2	Firmicutes	1239	Bacilli	91061	Bacillales	1385	Bacillaceae	186817	Bacillus	1386	Bacillus thuringiensis	1428	BGSC 4Y1	527024
Bacteria	CP001027.1	0	0.001	1127947	1	458	251	0	0	2	0	0	Burkholderia ambifaria MC40-6 chromosome 3, complete sequence	Bacteria	2	Proteobacteria	1224	Betaproteobacteria	28216	Burkholderiales	80840	Burkholderiaceae	119060	Burkholderia	32008	Burkholderia ambifaria	152480	MC40-6	398577
Bacteria	CP001969.1	0	0.003	5108383	1	1985	1985	0	0	9	0	2	Escherichia coli IHE3034, complete genome	Bacteria	2	Proteobacteria	1224	Gammaproteobacteria	1236	Enterobacteriales	91347	Enterobacteriaceae	543	Escherichia	561	Escherichia coli	562	IHE3034	714962
Bacteria	CP009072.1	0	0.003	5130767	1	1881	1881	0	0	9	0	1	Escherichia coli ATCC 25922, complete genome	Bacteria	2	Proteobacteria	1224	Gammaproteobacteria	1236	Enterobacteriales	91347	Enterobacteriaceae	543	Escherichia	561	Escherichia coli	562	ATCC 25922	1322345
Bacteria	CP000868.1	0	0.002	3448466	1	1405	1405	0	0	6	0	1	Burkholderia multivorans ATCC 17616 chromosome 1, complete sequence	Bacteria	2	Proteobacteria	1224	Betaproteobacteria	28216	Burkholderiales	80840	Burkholderiaceae	119060	Burkholderia	32008	Burkholderia multivorans	87883	ATCC 17616	395019
Bacteria	CP013837.1	0	0.003	5174541	1	1751	1751	0	0	9	0	3	Escherichia coli strain JJ1897, complete genome	Bacteria	2	Proteobacteria	1224	Gammaproteobacteria	1236	Enterobacteriales	91347	Enterobacteriaceae	543	Escherichia	561	Escherichia coli	562	-	-
Bacteria	AP011541.2	0	0.002	4105380	1	1278	1001	0	0	7	5	82	Bacillus subtilis subsp. natto BEST195 DNA, complete genome	Bacteria	2	Firmicutes	1239	Bacilli	91061	Bacillales	1385	Bacillaceae	186817	Bacillus	1386	Bacillus subtilis	1423	BEST195	645657
Bacteria	CP006890.1	0	0.002	4117023	1	1322	1322	0	0	7	0	5	Bacillus amyloliquefaciens SQR9, complete genome	Bacteria	2	Firmicutes	1239	Bacilli	91061	Bacillales	1385	Bacillaceae	186817	Bacillus	1386	Bacillus methylotrophicus	492670	SQR9	1423138
Bacteria	CP009369.1	0	0.003	5295158	1	1830	1726	0	0	9	0	4	Bacillus cereus strain FM1, complete genome	Bacteria	2	Firmicutes	1239	Bacilli	91061	Bacillales	1385	Bacillaceae	186817	Bacillus	1386	Bacillus cereus	1396	-	-
Bacteria	AP009378.1	0	0.003	4717338	1	1807	1807	0	0	8	0	4	Escherichia coli SE15 DNA, complete genome	Bacteria	2	Proteobacteria	1224	Gammaproteobacteria	1236	Enterobacteriales	91347	Enterobacteriaceae	543	Escherichia	561	Escherichia coli	562	SE15	431946
Bacteria	CP013274.1	0	0.003	5327397	1	2065	2065	0	0	9	0	5	Bacillus thuringiensis strain CTC, complete genome	Bacteria	2	Firmicutes	1239	Bacilli	91061	Bacillales	1385	Bacillaceae	186817	Bacillus	1386	Bacillus thuringiensis	1428	-	-
Bacteria	CP009798.1	0	0.002	3556555	1	1074	1074	0	0	6	0	1	Burkholderia ambifaria AMMD chromosome 1, complete sequence	Bacteria	2	Proteobacteria	1224	Betaproteobacteria	28216	Burkholderiales	80840	Burkholderiaceae	119060	Burkholderia	32008	Burkholderia ambifaria	152480	AMMD	339670
Bacteria	CP011503.1	0	0.002	3584103	1	1076	1076	0	0	6	0	1	Burkholderia pyrrocinia strain DSM 10685 chromosome 1, complete sequence	Bacteria	2	Proteobacteria	1224	Betaproteobacteria	28216	Burkholderiales	80840	Burkholderiaceae	119060	Burkholderia	32008	Burkholderia pyrrocinia	60550	-	-
Bacteria	CP002167.1	0	0.003	4993013	1	1780	1780	0	0	8	0	2	Escherichia coli UM146, complete genome	Bacteria	2	Proteobacteria	1224	Gammaproteobacteria	1236	Enterobacteriales	91347	Enterobacteriaceae	543	Escherichia	561	Escherichia coli	562	UM146	869729
Bacteria	CP008697.1	0	0.003	5056598	1	1790	1790	0	0	8	0	1	Escherichia coli strain ST648, complete genome	Bacteria	2	Proteobacteria	1224	Gammaproteobacteria	1236	Enterobacteriales	91347	Enterobacteriaceae	543	Escherichia	561	Escherichia coli	562	-	-
Bacteria	CM002273.1	0	0.004	7007517	1	2013	2013	0	0	11	0	12	Streptomyces sp. PVA 94-07 chromosome, whole genome shotgun sequence	Bacteria	2	Actinobacteria	201174	Actinobacteria	1760	Streptomycetales	85011	Streptomycetaceae	2062	Streptomyces	1883	Streptomyces sp. PVA 94-07	1223307	-	-
Bacteria	CP001052.1	0	0.002	4467537	1	1425	1425	0	0	7	3	66	Burkholderia phytofirmans PsJN chromosome 1, complete sequence	Bacteria	2	Proteobacteria	1224	Betaproteobacteria	28216	Burkholderiales	80840	Burkholderiaceae	119060	Burkholderia	32008	Burkholderia phytofirmans	261302	PsJN	398527
Bacteria	CP012382.1	0	0.004	8303940	1	2559	2559	0	0	13	0	8	Streptomyces ambofaciens ATCC 23877, complete genome	Bacteria	2	Actinobacteria	201174	Actinobacteria	1760	Streptomycetales	85011	Streptomycetaceae	2062	Streptomyces	1883	Streptomyces ambofaciens	1889	ATCC 23877	278992
Bacteria	CP002014.1	0	0.001	2593966	1	789	789	0	0	4	4	109	Burkholderia sp. CCGE1002 chromosome 2, complete sequence	Bacteria	2	Proteobacteria	1224	Betaproteobacteria	28216	Burkholderiales	80840	Burkholderiaceae	119060	Burkholderia	32008	Burkholderia sp. CCGE1002	640511	-	-
Bacteria	CP011144.1	0	0.002	3891720	1	1267	1095	0	0	6	5	132	Pseudoxanthomonas suwonensis strain J1, complete genome	Bacteria	2	Proteobacteria	1224	Gammaproteobacteria	1236	Xanthomonadales	135614	Xanthomonadaceae	32033	Pseudoxanthomonas	83618	Pseudoxanthomonas suwonensis	314722	-	-
Bacteria	CP007244.1	0	0.002	3957904	1	1217	1217	0	0	6	0	4	Bacillus amyloliquefaciens subsp. plantarum TrigoCor1448, complete genome	Bacteria	2	Firmicutes	1239	Bacilli	91061	Bacillales	1385	Bacillaceae	186817	Bacillus	1386	Bacillus methylotrophicus	492670	TrigoCor1448	1449088
Bacteria	CP010406.1	0	0.002	3982168	1	1377	1377	0	0	6	0	4	Bacillus sp. Pc3, complete genome	Bacteria	2	Firmicutes	1239	Bacilli	91061	Bacillales	1385	Bacillaceae	186817	Bacillus	1386	Bacillus sp. Pc3	1446792	-	-
Bacteria	CP013731.1	0	0.002	3400736	1	1077	771	0	0	5	0	1	Burkholderia cepacia JBK9 chromosome 2, complete sequence	Bacteria	2	Proteobacteria	1224	Betaproteobacteria	28216	Burkholderiales	80840	Burkholderiaceae	119060	Burkholderia	32008	Burkholderia cepacia	292	JBK9	1395570
Bacteria	CT573213.2	0	0.004	7497934	1	1987	1737	0	0	11	0	4	Frankia alni str. ACN14A chromosome, complete sequence	Bacteria	2	Actinobacteria	201174	Actinobacteria	1760	Frankiales	85013	Frankiaceae	74712	Frankia	1854	Frankia alni	1859	ACN14A	326424
Bacteria	CM003052.1	0	0.002	4093383	1	1107	1107	0	0	6	6	109	Xanthomonas translucens pv. cerealis strain CFBP 2541 chromosome, whole genome shotgun sequence	Bacteria	2	Proteobacteria	1224	Gammaproteobacteria	1236	Xanthomonadales	135614	Xanthomonadaceae	32033	Xanthomonas	338	Xanthomonas translucens	343	CFBP 2541	152263
Bacteria	CP008760.1	0	0.002	4868129	1	1684	1684	0	0	7	0	99	Burkholderia xenovorans LB400 chromosome 1, complete sequence	Bacteria	2	Proteobacteria	1224	Betaproteobacteria	28216	Burkholderiales	80840	Burkholderiaceae	119060	Burkholderia	32008	Burkholderia xenovorans	36873	LB400	266265
Bacteria	CP007800.1	0	0.002	4188369	1	1393	1393	0	0	6	0	2	Bacillus subtilis subsp. subtilis str. JH642 substr. AG174, complete genome	Bacteria	2	Firmicutes	1239	Bacilli	91061	Bacillales	1385	Bacillaceae	186817	Bacillus	1386	Bacillus subtilis	1423	JH642 substr. AG174	1232554
Bacteria	CP008730.1	0	0.002	3603686	1	1044	1044	0	0	5	0	4	Burkholderia multivorans strain DDS 15A-1 chromosome 1, complete sequence	Bacteria	2	Proteobacteria	1224	Betaproteobacteria	28216	Burkholderiales	80840	Burkholderiaceae	119060	Burkholderia	32008	Burkholderia multivorans	87883	-	-
Bacteria	CP012631.1	0	0.002	5059732	1	1453	1453	0	0	7	0	3	Escherichia coli strain SF-173, complete genome	Bacteria	2	Proteobacteria	1224	Gammaproteobacteria	1236	Enterobacteriales	91347	Enterobacteriaceae	543	Escherichia	561	Escherichia coli	562	-	-
Bacteria	CP007783.1	0	0.002	3668832	1	1228	1228	0	0	5	0	2	Burkholderia cenocepacia strain DDS 22E-1 chromosome 1, complete sequence	Bacteria	2	Proteobacteria	1224	Betaproteobacteria	28216	Burkholderiales	80840	Burkholderiaceae	119060	Burkholderia	32008	Burkholderia cenocepacia	95486	-	-
Bacteria	CP000227.1	0	0.002	5214195	1	1633	1633	0	0	7	0	3	Bacillus cereus Q1, complete genome	Bacteria	2	Firmicutes	1239	Bacilli	91061	Bacillales	1385	Bacillaceae	186817	Bacillus	1386	Bacillus cereus	1396	Q1	361100
Bacteria	CP007618.1	0	0.002	5236981	1	1523	1523	0	0	7	0	3	Bacillus anthracis strain 2000031021, complete genome	Bacteria	2	Firmicutes	1239	Bacilli	91061	Bacillales	1385	Bacillaceae	186817	Bacillus	1386	Bacillus anthracis	1392	-	-
Bacteria	CM001142.1	0	0.002	4509864	1	1074	1074	0	0	6	2	1	Escherichia fergusonii ECD227 chromosome, whole genome shotgun sequence	Bacteria	2	Proteobacteria	1224	Gammaproteobacteria	1236	Enterobacteriales	91347	Enterobacteriaceae	543	Escherichia	561	Escherichia fergusonii	564	ECD227	981367
Bacteria	CP009596.1	0	0.002	5270991	1	1597	1597	0	0	7	0	3	Bacillus cereus strain 3a, complete genome	Bacteria	2	Firmicutes	1239	Bacilli	91061	Bacillales	1385	Bacillaceae	186817	Bacillus	1386	Bacillus cereus	1396	-	-
Bacteria	CP009605.1	0	0.002	5271178	1	1651	1651	0	0	7	0	1	Bacillus cereus strain S2-8, complete genome	Bacteria	2	Firmicutes	1239	Bacilli	91061	Bacillales	1385	Bacillaceae	186817	Bacillus	1386	Bacillus cereus	1396	-	-
Bacteria	CP009630.1	0	0.001	2262093	1	736	620	0	0	3	0	3	Burkholderia vietnamiensis LMG 10929 chromosome II, complete sequence	Bacteria	2	Proteobacteria	1224	Betaproteobacteria	28216	Burkholderiales	80840	Burkholderiaceae	119060	Burkholderia	32008	Burkholderia vietnamiensis	60552	LMG 10929	1449978
Bacteria	CP000001.1	0	0.002	5300915	1	1595	1595	0	0	7	0	3	Bacillus cereus E33L, complete genome	Bacteria	2	Firmicutes	1239	Bacilli	91061	Bacillales	1385	Bacillaceae	186817	Bacillus	1386	Bacillus cereus	1396	E33L	288681
Bacteria	CP013000.1	0	0.002	5308217	1	1344	1344	0	0	7	0	3	Bacillus thuringiensis strain XL6, complete genome	Bacteria	2	Firmicutes	1239	Bacilli	91061	Bacillales	1385	Bacillaceae	186817	Bacillus	1386	Bacillus thuringiensis	1428	-	-
Bacteria	CP007784.1	0	0.001	3209624	1	812	676	0	0	4	3	52	Burkholderia cenocepacia strain DDS 22E-1 chromosome 2, complete sequence	Bacteria	2	Proteobacteria	1224	Betaproteobacteria	28216	Burkholderiales	80840	Burkholderiaceae	119060	Burkholderia	32008	Burkholderia cenocepacia	95486	-	-
Bacteria	CP007409.1	0	0.002	4039155	1	1202	1202	0	0	5	0	0	Bacillus subtilis subsp. subtilis str. OH 131.1, complete genome	Bacteria	2	Firmicutes	1239	Bacilli	91061	Bacillales	1385	Bacillaceae	186817	Bacillus	1386	Bacillus subtilis	1423	OH 131.1	1404258
Bacteria	CP007781.1	0	0.001	3241886	1	1004	1004	0	0	4	0	0	Burkholderia cenocepacia strain DWS 37E-2 chromosome 1, complete sequence	Bacteria	2	Proteobacteria	1224	Betaproteobacteria	28216	Burkholderiales	80840	Burkholderiaceae	119060	Burkholderia	32008	Burkholderia cenocepacia	95486	-	-
Bacteria	CM002279.1	0	0	823866	1	112	112	0	0	1	0	1	Burkholderia dolosa PC543 chromosome 3 chr3, whole genome shotgun sequence	Bacteria	2	Proteobacteria	1224	Betaproteobacteria	28216	Burkholderiales	80840	Burkholderiaceae	119060	Burkholderia	32008	Burkholderia dolosa	152500	PC543	1385930
Bacteria	CP012900.1	0	0.002	4138297	1	814	814	0	0	5	4	78	Stenotrophomonas acidaminiphila strain ZAC14D2_NAIMI4_2, complete genome	Bacteria	2	Proteobacteria	1224	Gammaproteobacteria	1236	Xanthomonadales	135614	Xanthomonadaceae	32033	Stenotrophomonas	40323	Stenotrophomonas acidaminiphila	128780	-	-
Bacteria	HG428755.1	0	0.002	4984940	1	1048	1048	0	0	6	0	3	Escherichia coli PMV-1 main chromosome, complete genome	Bacteria	2	Proteobacteria	1224	Gammaproteobacteria	1236	Enterobacteriales	91347	Enterobacteriaceae	543	Escherichia	561	Escherichia coli	562	PMV-1	1382700
Bacteria	CP000271.1	0	0.001	3363523	1	765	765	0	0	4	0	77	Burkholderia xenovorans LB400 chromosome 2, complete sequence	Bacteria	2	Proteobacteria	1224	Betaproteobacteria	28216	Burkholderiales	80840	Burkholderiaceae	119060	Burkholderia	32008	Burkholderia xenovorans	36873	LB400	266265
Bacteria	CP007012.1	0	0.002	5891312	1	1514	1514	0	0	7	0	5	Pseudomonas sp. FGI182, complete genome	Bacteria	2	Proteobacteria	1224	Gammaproteobacteria	1236	Pseudomonadales	72274	Pseudomonadaceae	135621	Pseudomonas	286	Pseudomonas sp. FGI182	1259844	-	-
Bacteria	CP000058.1	0	0.002	5928787	1	1520	1520	0	0	7	0	2	Pseudomonas syringae pv. phaseolicola 1448A, complete genome	Bacteria	2	Proteobacteria	1224	Gammaproteobacteria	1236	Pseudomonadales	72274	Pseudomonadaceae	135621	Pseudomonas	286	Pseudomonas savastanoi	29438	1448A; BAA-978	264730
Bacteria	CP012982.1	0	0.001	3408190	1	726	726	0	0	4	0	2	Burkholderia cepacia ATCC 25416 chromosome 2, complete sequence	Bacteria	2	Proteobacteria	1224	Betaproteobacteria	28216	Burkholderiales	80840	Burkholderiaceae	119060	Burkholderia	32008	Burkholderia cepacia	292	UCB 717	983594
Bacteria	CP001671.1	0	0.002	5131397	1	1505	1505	0	0	6	0	1	Escherichia coli ABU 83972, complete genome	Bacteria	2	Proteobacteria	1224	Gammaproteobacteria	1236	Enterobacteriales	91347	Enterobacteriaceae	543	Escherichia	561	Escherichia coli	562	ABU 83972	655817
Bacteria	CP009832.1	0	0.001	3428264	1	761	761	0	0	4	0	1	Burkholderia multivorans ATCC BAA-247 chromosome 1, complete sequence	Bacteria	2	Proteobacteria	1224	Betaproteobacteria	28216	Burkholderiales	80840	Burkholderiaceae	119060	Burkholderia	32008	Burkholderia multivorans	87883	ATCC BAA-247	985079
Bacteria	CP011131.1	0	0.002	6056618	1	1370	1201	0	0	7	6	176	Lysobacter gummosus strain 3.2.11, complete genome	Bacteria	2	Proteobacteria	1224	Gammaproteobacteria	1236	Xanthomonadales	135614	Xanthomonadaceae	32033	Lysobacter	68	Lysobacter gummosus	262324	-	-
Bacteria	CP001746.1	0	0.002	5196054	1	1231	1231	0	0	6	0	3	Bacillus cereus biovar anthracis str. CI, complete genome	Bacteria	2	Firmicutes	1239	Bacilli	91061	Bacillales	1385	Bacillaceae	186817	Bacillus	1386	Bacillus cereus	1396	CI	637380
Bacteria	CM002398.1	0	0.002	5232192	1	1406	1406	0	0	6	0	1	Bacillus anthracis 9080-G chromosome, whole genome shotgun sequence	Bacteria	2	Firmicutes	1239	Bacilli	91061	Bacillales	1385	Bacillaceae	186817	Bacillus	1386	Bacillus anthracis	1392	9080-G	1412842
Bacteria	CP001177.1	0	0.002	5269030	1	1461	1461	0	0	6	0	1	Bacillus cereus AH187, complete genome	Bacteria	2	Firmicutes	1239	Bacilli	91061	Bacillales	1385	Bacillaceae	186817	Bacillus	1386	Bacillus cereus	1396	AH187	405534
Bacteria	CP013140.1	0	0.002	6157384	1	1158	1158	0	0	7	5	109	Lysobacter enzymogenes strain C3 genome	Bacteria	2	Proteobacteria	1224	Gammaproteobacteria	1236	Xanthomonadales	135614	Xanthomonadaceae	32033	Lysobacter	68	Lysobacter enzymogenes	69	-	-
Bacteria	CP001283.1	0	0.002	5302683	1	1378	1378	0	0	6	0	3	Bacillus cereus AH820, complete genome	Bacteria	2	Firmicutes	1239	Bacilli	91061	Bacillales	1385	Bacillaceae	186817	Bacillus	1386	Bacillus cereus	1396	AH820	405535
Bacteria	CP003687.1	0	0.002	5414494	1	1261	1145	0	0	6	0	3	Bacillus thuringiensis MC28, complete genome	Bacteria	2	Firmicutes	1239	Bacilli	91061	Bacillales	1385	Bacillaceae	186817	Bacillus	1386	Bacillus thuringiensis	1428	MC28	1195464
Bacteria	CM000754.1	0	0.002	5488844	1	1212	1212	0	0	6	0	2	Bacillus thuringiensis serovar andalousiensis BGSC 4AW1 chromosome, whole genome shotgun sequence	Bacteria	2	Firmicutes	1239	Bacilli	91061	Bacillales	1385	Bacillaceae	186817	Bacillus	1386	Bacillus thuringiensis	1428	BGSC 4AW1	527032
Bacteria	CP004045.1	0	0.002	5512241	1	1014	1014	0	0	6	0	5	Pseudomonas poae RE*1-1-14, complete genome	Bacteria	2	Proteobacteria	1224	Gammaproteobacteria	1236	Pseudomonadales	72274	Pseudomonadaceae	135621	Pseudomonas	286	Pseudomonas poae	200451	RE*1-1-14	1282356
Bacteria	CP000151.1	0	0.001	3694126	1	737	737	0	0	4	0	1	Burkholderia sp. 383 chromosome 1, complete sequence	Bacteria	2	Proteobacteria	1224	Betaproteobacteria	28216	Burkholderiales	80840	Burkholderiaceae	119060	Burkholderia	32008	Burkholderia lata	482957	-	-
Bacteria	CP007597.1	0	0.002	4648976	1	773	773	0	0	5	4	71	Stenotrophomonas rhizophila strain DSM14405 genome	Bacteria	2	Proteobacteria	1224	Gammaproteobacteria	1236	Xanthomonadales	135614	Xanthomonadaceae	32033	Stenotrophomonas	40323	Stenotrophomonas rhizophila	216778	-	-
Bacteria	CP009323.1	0	0.002	4668573	1	997	901	0	0	5	5	109	Burkholderia gladioli strain ATCC 10248 chromosome 1, complete sequence	Bacteria	2	Proteobacteria	1224	Betaproteobacteria	28216	Burkholderiales	80840	Burkholderiaceae	119060	Burkholderia	32008	Burkholderia gladioli	28095	-	-
Bacteria	CP013666.1	0	0.002	4674975	1	818	298	0	0	5	2	84	Xanthomonas oryzae pv. oryzae strain AXO1947, complete genome	Bacteria	2	Proteobacteria	1224	Gammaproteobacteria	1236	Xanthomonadales	135614	Xanthomonadaceae	32033	Xanthomonas	338	Xanthomonas oryzae	347	AXO1947	64187
Bacteria	CP001855.1	0	0.002	4747819	1	1032	1032	0	0	5	0	3	Escherichia coli O83:H1 str. NRG 857C, complete genome	Bacteria	2	Proteobacteria	1224	Gammaproteobacteria	1236	Enterobacteriales	91347	Enterobacteriaceae	543	Escherichia	561	Escherichia coli	562	NRG 857C	685038
Bacteria	CM001559.1	0	0.002	6666321	1	1716	1513	0	0	7	1	34	Pseudomonas chlororaphis subsp. aureofaciens 30-84 chromosome, whole genome shotgun sequence	Bacteria	2	Proteobacteria	1224	Gammaproteobacteria	1236	Pseudomonadales	72274	Pseudomonadaceae	135621	Pseudomonas	286	Pseudomonas chlororaphis	587753	30-84	1038921
Bacteria	CP002218.1	0	0.001	2966498	1	670	670	0	0	3	3	84	Burkholderia sp. CCGE1003 chromosome 2, complete sequence	Bacteria	2	Proteobacteria	1224	Betaproteobacteria	28216	Burkholderiales	80840	Burkholderiaceae	119060	Burkholderia	32008	Burkholderia sp. CCGE1003	640512	-	-
Bacteria	CP007779.1	0	0	994670	1	218	218	0	0	1	0	0	Burkholderia cenocepacia strain DWS 37E-2 chromosome 3, complete sequence	Bacteria	2	Proteobacteria	1224	Betaproteobacteria	28216	Burkholderiales	80840	Burkholderiaceae	119060	Burkholderia	32008	Burkholderia cenocepacia	95486	-	-
Bacteria	CP002212.1	0	0.002	5038386	1	816	816	0	0	5	0	4	Escherichia coli str. 'clone D i14', complete genome	Bacteria	2	Proteobacteria	1224	Gammaproteobacteria	1236	Enterobacteriales	91347	Enterobacteriaceae	543	Escherichia	561	Escherichia coli	562	clone D i14	885275
Bacteria	CP000243.1	0	0.002	5065741	1	1189	1189	0	0	5	0	1	Escherichia coli UTI89, complete genome	Bacteria	2	Proteobacteria	1224	Gammaproteobacteria	1236	Enterobacteriales	91347	Enterobacteriaceae	543	Escherichia	561	Escherichia coli	562	UTI89	364106
Bacteria	CP004019.1	0	0.001	4061186	1	821	821	0	0	4	0	0	Bacillus subtilis XF-1, complete genome	Bacteria	2	Firmicutes	1239	Bacilli	91061	Bacillales	1385	Bacillaceae	186817	Bacillus	1386	Bacillus subtilis	1423	XF-1	1233100
Bacteria	CP010014.1	0	0.001	4070380	1	810	810	0	0	4	1	7	Bacillus sp. YP1, complete genome	Bacteria	2	Firmicutes	1239	Bacilli	91061	Bacillales	1385	Bacillaceae	186817	Bacillus	1386	Bacillus sp. YP1	1574141	-	-
Bacteria	CP008712.1	0	0.002	5223665	1	957	957	0	0	5	0	9	Bacillus cereus strain FT9, complete genome	Bacteria	2	Firmicutes	1239	Bacilli	91061	Bacillales	1385	Bacillaceae	186817	Bacillus	1386	Bacillus cereus	1396	-	-
Bacteria	CP008854.1	0	0.002	5225433	1	1177	1177	0	0	5	0	1	Bacillus anthracis strain Han, complete genome	Bacteria	2	Firmicutes	1239	Bacilli	91061	Bacillales	1385	Bacillaceae	186817	Bacillus	1386	Bacillus anthracis	1392	-	-
Bacteria	CP008853.1	0	0.002	5227170	1	992	992	0	0	5	0	3	Bacillus anthracis strain Cvac02, complete genome	Bacteria	2	Firmicutes	1239	Bacilli	91061	Bacillales	1385	Bacillaceae	186817	Bacillus	1386	Bacillus anthracis	1392	-	-
Bacteria	CP010342.1	0	0.002	5227435	1	1010	1010	0	0	5	0	2	Bacillus anthracis strain A0157 sequence	Bacteria	2	Firmicutes	1239	Bacilli	91061	Bacillales	1385	Bacillaceae	186817	Bacillus	1386	Bacillus anthracis	1392	-	-
Bacteria	CM002401.1	0	0.002	5228314	1	1119	1119	0	0	5	0	2	Bacillus anthracis 8903-G chromosome, whole genome shotgun sequence	Bacteria	2	Firmicutes	1239	Bacilli	91061	Bacillales	1385	Bacillaceae	186817	Bacillus	1386	Bacillus anthracis	1392	8903-G	1412843
Bacteria	CP009551.1	0	0.001	4185347	1	1004	843	0	0	4	2	60	Burkholderia pseudomallei PB08298010 chromosome I, complete sequence	Bacteria	2	Proteobacteria	1224	Betaproteobacteria	28216	Burkholderiales	80840	Burkholderiaceae	119060	Burkholderia	32008	Burkholderia pseudomallei	28450	PB08298010	1249658
Bacteria	CP010088.1	0	0.002	5235838	1	995	995	0	0	5	0	2	Bacillus thuringiensis strain 97-27, complete genome	Bacteria	2	Firmicutes	1239	Bacilli	91061	Bacillales	1385	Bacillaceae	186817	Bacillus	1386	Bacillus thuringiensis	1428	-	-
Bacteria	CP010314.1	0	0.001	4195102	1	933	933	0	0	4	0	1	Bacillus subtilis subsp. subtilis strain 3NA, complete genome	Bacteria	2	Firmicutes	1239	Bacilli	91061	Bacillales	1385	Bacillaceae	186817	Bacillus	1386	Bacillus subtilis	1423	-	-
Bacteria	CP001407.1	0	0.002	5269628	1	1035	1035	0	0	5	0	4	Bacillus cereus 03BB102, complete genome	Bacteria	2	Firmicutes	1239	Bacilli	91061	Bacillales	1385	Bacillaceae	186817	Bacillus	1386	Bacillus cereus	1396	03BB102	572264
Bacteria	CM000714.1	0	0.002	5269725	1	1039	1039	0	0	5	0	2	Bacillus cereus m1293 chromosome, whole genome shotgun sequence	Bacteria	2	Firmicutes	1239	Bacilli	91061	Bacillales	1385	Bacillaceae	186817	Bacillus	1386	Bacillus cereus	1396	m1293	526973
Bacteria	CP007511.1	0	0.001	4383480	1	674	674	0	0	4	1	13	Pseudomonas balearica DSM 6083, complete genome	Bacteria	2	Proteobacteria	1224	Gammaproteobacteria	1236	Pseudomonadales	72274	Pseudomonadaceae	135621	Pseudomonas	286	Pseudomonas balearica	74829	DSM6083 (	1123016
Bacteria	CM000724.1	0	0.002	5568034	1	1124	1124	0	0	5	0	2	Bacillus cereus BDRD-ST26 chromosome, whole genome shotgun sequence	Bacteria	2	Firmicutes	1239	Bacilli	91061	Bacillales	1385	Bacillaceae	186817	Bacillus	1386	Bacillus cereus	1396	BDRD-ST26	526975
Bacteria	CP001111.1	0	0.001	4573969	1	511	511	0	0	4	3	44	Stenotrophomonas maltophilia R551-3, complete genome	Bacteria	2	Proteobacteria	1224	Gammaproteobacteria	1236	Xanthomonadales	135614	Xanthomonadaceae	32033	Stenotrophomonas	40323	Stenotrophomonas maltophilia	40324	R551-3	391008
Bacteria	CP007782.1	0	0	1166794	1	169	169	0	0	1	1	23	Burkholderia cenocepacia strain DDS 22E-1 chromosome 3, complete sequence	Bacteria	2	Proteobacteria	1224	Betaproteobacteria	28216	Burkholderiales	80840	Burkholderiaceae	119060	Burkholderia	32008	Burkholderia cenocepacia	95486	-	-
Bacteria	CP009831.1	0	0.001	2344193	1	489	489	0	0	2	0	35	Burkholderia multivorans ATCC BAA-247 chromosome 2, complete sequence	Bacteria	2	Proteobacteria	1224	Betaproteobacteria	28216	Burkholderiales	80840	Burkholderiaceae	119060	Burkholderia	32008	Burkholderia multivorans	87883	ATCC BAA-247	985079
Bacteria	CP002013.1	0	0.001	3518940	1	588	588	0	0	3	3	24	Burkholderia sp. CCGE1002 chromosome 1, complete sequence	Bacteria	2	Proteobacteria	1224	Betaproteobacteria	28216	Burkholderiales	80840	Burkholderiaceae	119060	Burkholderia	32008	Burkholderia sp. CCGE1002	640511	-	-
Bacteria	CP009743.1	0	0.001	3522585	1	472	472	0	0	3	1	8	Burkholderia contaminans strain MS14 chromosome 1, complete sequence	Bacteria	2	Proteobacteria	1224	Betaproteobacteria	28216	Burkholderiales	80840	Burkholderiaceae	119060	Burkholderia	32008	Burkholderia contaminans	488447	-	-
Bacteria	CP008696.1	0	0.002	7122173	1	1380	1380	0	0	6	1	29	Pseudomonas chlororaphis strain PA23, complete genome	Bacteria	2	Proteobacteria	1224	Gammaproteobacteria	1236	Pseudomonadales	72274	Pseudomonadaceae	135621	Pseudomonas	286	Pseudomonas chlororaphis	587753	-	-
Bacteria	CP012983.1	0	0	1196214	1	145	145	0	0	1	0	1	Burkholderia cepacia ATCC 25416 chromosome 3, complete sequence	Bacteria	2	Proteobacteria	1224	Betaproteobacteria	28216	Burkholderiales	80840	Burkholderiaceae	119060	Burkholderia	32008	Burkholderia cepacia	292	UCB 717	983594
Bacteria	CM000730.1	0	0.002	6041497	1	1027	1027	0	0	5	1	1	Bacillus cereus Rock3-28 chromosome, whole genome shotgun sequence	Bacteria	2	Firmicutes	1239	Bacilli	91061	Bacillales	1385	Bacillaceae	186817	Bacillus	1386	Bacillus cereus	1396	Rock3-28	526983
Bacteria	CP001053.1	0	0.001	3625999	1	704	704	0	0	3	2	36	Burkholderia phytofirmans PsJN chromosome 2, complete sequence	Bacteria	2	Proteobacteria	1224	Betaproteobacteria	28216	Burkholderiales	80840	Burkholderiaceae	119060	Burkholderia	32008	Burkholderia phytofirmans	261302	PsJN	398527
Bacteria	CP000869.1	0	0.001	2472928	1	205	205	0	0	2	0	1	Burkholderia multivorans ATCC 17616 chromosome 2, complete sequence	Bacteria	2	Proteobacteria	1224	Betaproteobacteria	28216	Burkholderiales	80840	Burkholderiaceae	119060	Burkholderia	32008	Burkholderia multivorans	87883	ATCC 17616	395019
Bacteria	CP000616.1	0	0	1241007	1	205	205	0	0	1	0	0	Burkholderia vietnamiensis G4 chromosome 3, complete sequence	Bacteria	2	Proteobacteria	1224	Betaproteobacteria	28216	Burkholderiales	80840	Burkholderiaceae	119060	Burkholderia	32008	Burkholderia vietnamiensis	60552	G4	269482
Bacteria	CP013730.1	0	0.001	3790084	1	350	350	0	0	3	0	0	Burkholderia cepacia JBK9 chromosome 1, complete sequence	Bacteria	2	Proteobacteria	1224	Betaproteobacteria	28216	Burkholderiales	80840	Burkholderiaceae	119060	Burkholderia	32008	Burkholderia cepacia	292	JBK9	1395570
Bacteria	CP011020.1	0	0.002	6360256	1	1252	1252	0	0	5	0	1	Pseudomonas chlororaphis strain UFB2, complete genome	Bacteria	2	Proteobacteria	1224	Gammaproteobacteria	1236	Pseudomonadales	72274	Pseudomonadaceae	135621	Pseudomonas	286	Pseudomonas chlororaphis	587753	-	-
Bacteria	CP011130.1	0	0.002	6391889	1	1043	1013	0	0	5	5	119	Lysobacter capsici strain 55, complete genome	Bacteria	2	Proteobacteria	1224	Gammaproteobacteria	1236	Xanthomonadales	135614	Xanthomonadaceae	32033	Lysobacter	68	Lysobacter capsici	435897	-	-
Bacteria	CP000442.1	0	0	1281472	1	147	147	0	0	1	0	0	Burkholderia ambifaria AMMD chromosome 3, complete sequence	Bacteria	2	Proteobacteria	1224	Betaproteobacteria	28216	Burkholderiales	80840	Burkholderiaceae	119060	Burkholderia	32008	Burkholderia ambifaria	152480	AMMD	339670
Bacteria	CP013732.1	0	0	1290392	1	186	186	0	0	1	1	25	Burkholderia cepacia JBK9 chromosome 3, complete sequence	Bacteria	2	Proteobacteria	1224	Betaproteobacteria	28216	Burkholderiales	80840	Burkholderiaceae	119060	Burkholderia	32008	Burkholderia cepacia	292	JBK9	1395570
Bacteria	AM039952.1	0	0.001	5178466	1	564	564	0	0	4	2	35	Xanthomonas campestris pv. vesicatoria complete genome	Bacteria	2	Proteobacteria	1224	Gammaproteobacteria	1236	Xanthomonadales	135614	Xanthomonadaceae	32033	Xanthomonas	338	Xanthomonas euvesicatoria	456327	85-10	316273
Bacteria	CP006742.1	0	0.001	5210966	1	994	994	0	0	4	0	1	Bacillus anthracis str. SVA11, complete genome	Bacteria	2	Firmicutes	1239	Bacilli	91061	Bacillales	1385	Bacillaceae	186817	Bacillus	1386	Bacillus anthracis	1392	SVA11	1392837
Bacteria	CP009720.1	0	0.001	5213295	1	842	842	0	0	4	0	1	Bacillus thuringiensis strain HD682, complete genome	Bacteria	2	Firmicutes	1239	Bacilli	91061	Bacillales	1385	Bacillaceae	186817	Bacillus	1386	Bacillus thuringiensis	1428	-	-
Bacteria	AP007209.1	0	0.001	5221581	1	739	739	0	0	4	0	2	Bacillus cereus NC7401 genomic DNA, complete genome	Bacteria	2	Firmicutes	1239	Bacilli	91061	Bacillales	1385	Bacillaceae	186817	Bacillus	1386	Bacillus cereus	1396	NC7401	334406
Bacteria	CP010792.1	0	0.001	5227394	1	864	864	0	0	4	0	1	Bacillus anthracis strain Ames A0462, complete genome	Bacteria	2	Firmicutes	1239	Bacilli	91061	Bacillales	1385	Bacillaceae	186817	Bacillus	1386	Bacillus anthracis	1392	-	-
Bacteria	CP001598.1	0	0.001	5227419	1	899	899	0	0	4	0	1	Bacillus anthracis str. A0248, complete genome	Bacteria	2	Firmicutes	1239	Bacilli	91061	Bacillales	1385	Bacillaceae	186817	Bacillus	1386	Bacillus anthracis	1392	A0248	592021
Bacteria	CP009335.1	0	0.001	5232696	1	854	854	0	0	4	0	0	Bacillus thuringiensis strain HD1011, complete genome	Bacteria	2	Firmicutes	1239	Bacilli	91061	Bacillales	1385	Bacillaceae	186817	Bacillus	1386	Bacillus thuringiensis	1428	-	-
Bacteria	CP009628.1	0	0.001	5269496	1	800	800	0	0	4	0	3	Bacillus cereus ATCC 4342, complete genome	Bacteria	2	Firmicutes	1239	Bacilli	91061	Bacillales	1385	Bacillaceae	186817	Bacillus	1386	Bacillus cereus	1396	ATCC 4342	526977
Bacteria	CP009968.1	0	0.001	5305318	1	869	869	0	0	4	0	1	Bacillus cereus E33L, complete genome	Bacteria	2	Firmicutes	1239	Bacilli	91061	Bacillales	1385	Bacillaceae	186817	Bacillus	1386	Bacillus cereus	1396	E33L	288681
Bacteria	CP002508.1	0	0.001	5355490	1	685	685	0	0	4	0	4	Bacillus thuringiensis serovar finitimus YBT-020, complete genome	Bacteria	2	Firmicutes	1239	Bacilli	91061	Bacillales	1385	Bacillaceae	186817	Bacillus	1386	Bacillus thuringiensis	1428	YBT-020	930170
Bacteria	CP009290.1	0	0.002	6702062	1	935	935	0	0	5	0	3	Pseudomonas chlororaphis subsp. aurantiaca strain JD37, complete genome	Bacteria	2	Proteobacteria	1224	Gammaproteobacteria	1236	Pseudomonadales	72274	Pseudomonadaceae	135621	Pseudomonas	286	Pseudomonas chlororaphis	587753	-	-
Bacteria	CP004405.1	0	0.001	4021944	1	748	748	0	0	3	0	0	Bacillus subtilis subsp. subtilis str. BAB-1, complete genome	Bacteria	2	Firmicutes	1239	Bacilli	91061	Bacillales	1385	Bacillaceae	186817	Bacillus	1386	Bacillus subtilis	1423	BAB-1	1302650
Bacteria	CP012192.1	0	0.001	4081670	1	715	715	0	0	3	3	72	Burkholderia sp. HB1 chromosome 1, complete sequence	Bacteria	2	Proteobacteria	1224	Betaproteobacteria	28216	Burkholderiales	80840	Burkholderiaceae	119060	Burkholderia	32008	Burkholderia sp. HB1	1678678	-	-
Bacteria	CP009941.1	0	0.001	5457398	1	934	934	0	0	4	0	1	Bacillus cereus strain 03BB87, complete genome	Bacteria	2	Firmicutes	1239	Bacilli	91061	Bacillales	1385	Bacillaceae	186817	Bacillus	1386	Bacillus cereus	1396	-	-
Bacteria	CP004370.1	0	0.002	6841649	1	1115	870	0	0	5	0	1	Streptomyces albus J1074, complete genome	Bacteria	2	Actinobacteria	201174	Actinobacteria	1760	Streptomycetales	85011	Streptomycetaceae	2062	Streptomyces	1883	Streptomyces albus	1888	J1074	457425
Bacteria	CP003492.1	0	0.001	4120406	1	607	607	0	0	3	0	1	Bacillus sp. JS, complete genome	Bacteria	2	Firmicutes	1239	Bacilli	91061	Bacillales	1385	Bacillaceae	186817	Bacillus	1386	Bacillus sp. JS	1127744	-	-
Bacteria	CP003725.1	0	0.001	4174118	1	728	501	0	0	3	2	72	Pseudomonas stutzeri DSM 10701, complete genome	Bacteria	2	Proteobacteria	1224	Gammaproteobacteria	1236	Pseudomonadales	72274	Pseudomonadaceae	135621	Pseudomonas	286	Pseudomonas stutzeri	316	DSM 10701	1123519
Bacteria	CP007640.1	0	0.001	4175060	1	711	711	0	0	3	0	31	Bacillus atrophaeus subsp. globigii strain BSS genome	Bacteria	2	Firmicutes	1239	Bacilli	91061	Bacillales	1385	Bacillaceae	186817	Bacillus	1386	Bacillus atrophaeus	1452	-	-
Bacteria	CM000727.1	0	0.001	5584055	1	1004	1004	0	0	4	0	1	Bacillus cereus 95/8201 chromosome, whole genome shotgun sequence	Bacteria	2	Firmicutes	1239	Bacilli	91061	Bacillales	1385	Bacillaceae	186817	Bacillus	1386	Bacillus cereus	1396	95/8201	526979
Bacteria	CP002905.1	0	0.001	4207222	1	663	663	0	0	3	0	0	Bacillus subtilis subsp. spizizenii TU-B-10, complete genome	Bacteria	2	Firmicutes	1239	Bacilli	91061	Bacillales	1385	Bacillaceae	186817	Bacillus	1386	Bacillus subtilis	1423	TU-B-10	1052585
Bacteria	CP003329.1	0	0.001	4215610	1	725	725	0	0	3	0	1	Bacillus subtilis subsp. subtilis 6051-HGW, complete genome	Bacteria	2	Firmicutes	1239	Bacilli	91061	Bacillales	1385	Bacillaceae	186817	Bacillus	1386	Bacillus subtilis	1423	6051-HGW	1147161
Bacteria	CM000739.1	0	0.001	5656704	1	935	935	0	0	4	0	5	Bacillus cereus AH1271 chromosome, whole genome shotgun sequence	Bacteria	2	Firmicutes	1239	Bacilli	91061	Bacillales	1385	Bacillaceae	186817	Bacillus	1386	Bacillus cereus	1396	AH1271	526992
Bacteria	CP012831.1	0	0.002	7119102	1	1121	1121	0	0	5	0	6	Pseudomonas fluorescens strain FW300-N2C3, complete genome	Bacteria	2	Proteobacteria	1224	Gammaproteobacteria	1236	Pseudomonadales	72274	Pseudomonadaceae	135621	Pseudomonas	286	Pseudomonas fluorescens	294	-	-
Bacteria	CM000731.1	0	0.001	5878111	1	562	562	0	0	4	0	4	Bacillus cereus Rock3-29 chromosome, whole genome shotgun sequence	Bacteria	2	Firmicutes	1239	Bacilli	91061	Bacillales	1385	Bacillaceae	186817	Bacillus	1386	Bacillus cereus	1396	Rock3-29	526984
Bacteria	CP011306.1	0	0.001	4509724	1	721	721	0	0	3	0	62	Stenotrophomonas maltophilia strain ISMMS2R, complete genome	Bacteria	2	Proteobacteria	1224	Gammaproteobacteria	1236	Xanthomonadales	135614	Xanthomonadaceae	32033	Stenotrophomonas	40323	Stenotrophomonas maltophilia	40324	-	-
Bacteria	CP014274.1	0	0.001	4541594	1	712	712	0	0	3	3	64	Stenotrophomonas sp. YM1, complete genome	Bacteria	2	Proteobacteria	1224	Gammaproteobacteria	1236	Xanthomonadales	135614	Xanthomonadaceae	32033	Stenotrophomonas	40323	Stenotrophomonas sp. YM1	1793721	-	-
Bacteria	CU928158.2	0	0.001	4588711	1	751	751	0	0	3	0	0	Escherichia fergusonii ATCC 35469 chromosome, complete genome	Bacteria	2	Proteobacteria	1224	Gammaproteobacteria	1236	Enterobacteriales	91347	Enterobacteriaceae	543	Escherichia	561	Escherichia fergusonii	564	unknown	585054
Bacteria	CP012193.1	0	0.001	3124497	1	425	425	0	0	2	2	38	Burkholderia sp. HB1, complete sequence	Bacteria	2	Proteobacteria	1224	Betaproteobacteria	28216	Burkholderiales	80840	Burkholderiaceae	119060	Burkholderia	32008	Burkholderia sp. HB1	1678678	-	-
Bacteria	CM001824.1	0	0.001	4787769	1	751	751	0	0	3	3	70	Stenotrophomonas maltophilia EPM1 chromosome, whole genome shotgun sequence	Bacteria	2	Proteobacteria	1224	Gammaproteobacteria	1236	Xanthomonadales	135614	Xanthomonadaceae	32033	Stenotrophomonas	40323	Stenotrophomonas maltophilia	40324	EPM1	1190567
Bacteria	CP011504.1	0	0.001	3214754	1	214	214	0	0	2	0	1	Burkholderia pyrrocinia strain DSM 10685 chromosome 2, complete sequence	Bacteria	2	Proteobacteria	1224	Betaproteobacteria	28216	Burkholderiales	80840	Burkholderiaceae	119060	Burkholderia	32008	Burkholderia pyrrocinia	60550	-	-
Bacteria	CP012747.1	0	0.001	3352623	1	315	315	0	0	2	2	50	Burkholderia caribensis MBA4 chromosome 2, complete sequence	Bacteria	2	Proteobacteria	1224	Betaproteobacteria	28216	Burkholderiales	80840	Burkholderiaceae	119060	Burkholderia	32008	Burkholderia caribensis	75105	MBA4	1323664
Bacteria	CP008762.1	0	0.001	3363006	1	491	491	0	0	2	0	61	Burkholderia xenovorans LB400 chromosome 2, complete sequence	Bacteria	2	Proteobacteria	1224	Betaproteobacteria	28216	Burkholderiales	80840	Burkholderiaceae	119060	Burkholderia	32008	Burkholderia xenovorans	36873	LB400	266265
Bacteria	CP003747.1	0	0.001	5083176	1	753	630	0	0	3	0	0	Bacillus cereus FRI-35, complete genome	Bacteria	2	Firmicutes	1239	Bacilli	91061	Bacillales	1385	Bacillaceae	186817	Bacillus	1386	Bacillus cereus	1396	FRI-35	1217984
Bacteria	CP009795.1	0	0.001	3406596	1	497	497	0	0	2	0	0	Burkholderia dolosa AU0158 chromosome 1, complete sequence	Bacteria	2	Proteobacteria	1224	Betaproteobacteria	28216	Burkholderiales	80840	Burkholderiaceae	119060	Burkholderia	32008	Burkholderia dolosa	152500	AU0158	350701
Bacteria	CP003093.2	0	0.001	3452554	1	337	272	0	0	2	2	26	Pseudoxanthomonas spadix BD-a59, complete genome	Bacteria	2	Proteobacteria	1224	Gammaproteobacteria	1236	Xanthomonadales	135614	Xanthomonadaceae	32033	Pseudoxanthomonas	83618	Pseudoxanthomonas spadix	415229	BD-a59	1045855
Bacteria	CP003774.1	0	0.001	3463655	1	342	342	0	0	2	1	1	Burkholderia cepacia GG4 chromosome 1, complete sequence	Bacteria	2	Proteobacteria	1224	Betaproteobacteria	28216	Burkholderiales	80840	Burkholderiaceae	119060	Burkholderia	32008	Burkholderia cepacia	292	GG4	1009846
Bacteria	CP010852.1	0	0.001	5200257	1	560	560	0	0	3	0	2	Bacillus anthracis strain A1144, complete genome	Bacteria	2	Firmicutes	1239	Bacilli	91061	Bacillales	1385	Bacillaceae	186817	Bacillus	1386	Bacillus anthracis	1392	-	-
Bacteria	CM000732.1	0	0.001	5202904	1	752	752	0	0	3	0	0	Bacillus cereus Rock3-42 chromosome, whole genome shotgun sequence	Bacteria	2	Firmicutes	1239	Bacilli	91061	Bacillales	1385	Bacillaceae	186817	Bacillus	1386	Bacillus cereus	1396	Rock3-42	526985
Bacteria	CP009697.1	0	0.001	5213209	1	621	621	0	0	3	0	1	Bacillus anthracis strain RA3, complete genome	Bacteria	2	Firmicutes	1239	Bacilli	91061	Bacillales	1385	Bacillaceae	186817	Bacillus	1386	Bacillus anthracis	1392	-	-
Bacteria	CP003187.1	0	0.001	5222906	1	747	747	0	0	3	0	0	Bacillus cereus F837/76, complete genome	Bacteria	2	Firmicutes	1239	Bacilli	91061	Bacillales	1385	Bacillaceae	186817	Bacillus	1386	Bacillus cereus	1396	F837/76	347495
Bacteria	AE017194.1	0	0.001	5224283	1	684	684	0	0	3	0	2	Bacillus cereus ATCC 10987, complete genome	Bacteria	2	Firmicutes	1239	Bacilli	91061	Bacillales	1385	Bacillaceae	186817	Bacillus	1386	Bacillus cereus	1396	ATCC 10987	222523
Bacteria	CP012519.1	0	0.001	5226878	1	667	667	0	0	3	0	2	Bacillus anthracis strain Larissa, complete genome	Bacteria	2	Firmicutes	1239	Bacilli	91061	Bacillales	1385	Bacillaceae	186817	Bacillus	1386	Bacillus anthracis	1392	-	-
Bacteria	AE016879.1	0	0.001	5227293	1	504	504	0	0	3	0	2	Bacillus anthracis str. Ames, complete genome	Bacteria	2	Firmicutes	1239	Bacilli	91061	Bacillales	1385	Bacillaceae	186817	Bacillus	1386	Bacillus anthracis	1392	Ames	198094
Bacteria	CP009328.1	0	0.001	5229969	1	731	731	0	0	3	0	2	Bacillus anthracis strain Vollum 1B, complete genome	Bacteria	2	Firmicutes	1239	Bacilli	91061	Bacillales	1385	Bacillaceae	186817	Bacillus	1386	Bacillus anthracis	1392	-	-
Bacteria	AE017355.1	0	0.001	5237682	1	580	580	0	0	3	0	3	Bacillus thuringiensis serovar konkukian str. 97-27, complete genome	Bacteria	2	Firmicutes	1239	Bacilli	91061	Bacillales	1385	Bacillaceae	186817	Bacillus	1386	Bacillus thuringiensis	1428	97-27	281309
Bacteria	CP009600.1	0	0.001	5256240	1	529	529	0	0	3	0	2	Bacillus thuringiensis strain HD571, complete genome	Bacteria	2	Firmicutes	1239	Bacilli	91061	Bacillales	1385	Bacillaceae	186817	Bacillus	1386	Bacillus thuringiensis	1428	-	-
Bacteria	CP000485.1	0	0.001	5257091	1	507	507	0	0	3	1	1	Bacillus thuringiensis str. Al Hakam, complete genome	Bacteria	2	Firmicutes	1239	Bacilli	91061	Bacillales	1385	Bacillaceae	186817	Bacillus	1386	Bacillus thuringiensis	1428	Al Hakam	412694
Bacteria	CP009590.1	0	0.001	5267792	1	645	645	0	0	3	0	1	Bacillus cereus G9241, complete genome	Bacteria	2	Firmicutes	1239	Bacilli	91061	Bacillales	1385	Bacillaceae	186817	Bacillus	1386	Bacillus cereus	1396	G9241	269801
Bacteria	CP009488.1	0	0.001	3546310	1	342	342	0	0	2	0	1	Burkholderia ubonensis MSMB22 chromosome I, complete sequence	Bacteria	2	Proteobacteria	1224	Betaproteobacteria	28216	Burkholderiales	80840	Burkholderiaceae	119060	Burkholderia	32008	Burkholderia ubonensis	101571	MSMB22	1249668
Bacteria	CP000440.1	0	0.001	3556545	1	498	498	0	0	2	0	0	Burkholderia ambifaria AMMD chromosome 1, complete sequence	Bacteria	2	Proteobacteria	1224	Betaproteobacteria	28216	Burkholderiales	80840	Burkholderiaceae	119060	Burkholderia	32008	Burkholderia ambifaria	152480	AMMD	339670
Bacteria	AP014577.1	0	0	1787110	1	251	251	0	0	1	0	0	Burkholderia sp. RPE67 DNA, complete genome, chromosome: 2	Bacteria	2	Proteobacteria	1224	Betaproteobacteria	28216	Burkholderiales	80840	Burkholderiaceae	119060	Burkholderia	32008	Burkholderia sp. RPE67	758796	-	-
Bacteria	CP009300.1	0	0.001	5379685	1	559	559	0	0	3	0	2	Bacillus cereus D17, complete genome	Bacteria	2	Firmicutes	1239	Bacilli	91061	Bacillales	1385	Bacillaceae	186817	Bacillus	1386	Bacillus cereus	1396	D17	1454382
Bacteria	CP000152.1	0	0.001	3587082	1	502	502	0	0	2	0	2	Burkholderia sp. 383, complete sequence	Bacteria	2	Proteobacteria	1224	Betaproteobacteria	28216	Burkholderiales	80840	Burkholderiaceae	119060	Burkholderia	32008	Burkholderia lata	482957	-	-
Bacteria	FP565176.1	0	0.001	3768695	1	187	187	0	0	2	2	14	Xanthomonas albilineans GPE PC73 complete genome	Bacteria	2	Proteobacteria	1224	Gammaproteobacteria	1236	Xanthomonadales	135614	Xanthomonadaceae	32033	Xanthomonas	338	Xanthomonas albilineans	29447	GPE PC73	380358
Bacteria	CM001489.1	0	0.001	7590853	1	860	628	0	0	4	0	3	Frankia sp. QA3 chromosome, whole genome shotgun sequence	Bacteria	2	Actinobacteria	201174	Actinobacteria	1760	Frankiales	85013	Frankiaceae	74712	Frankia	1854	Frankia sp. QA3	710111	-	-
Bacteria	CP013141.1	0	0.001	5765176	1	617	617	0	0	3	2	61	Lysobacter antibioticus strain ATCC 29479 genome	Bacteria	2	Proteobacteria	1224	Gammaproteobacteria	1236	Xanthomonadales	135614	Xanthomonadaceae	32033	Lysobacter	68	Lysobacter antibioticus	84531	-	-
Bacteria	CM000740.1	0	0.001	5789540	1	684	684	0	0	3	0	2	Bacillus cereus AH1272 chromosome, whole genome shotgun sequence	Bacteria	2	Firmicutes	1239	Bacilli	91061	Bacillales	1385	Bacillaceae	186817	Bacillus	1386	Bacillus cereus	1396	AH1272	526993
Bacteria	CM000741.1	0	0.001	5790501	1	753	753	0	0	3	0	0	Bacillus cereus AH1273 chromosome, whole genome shotgun sequence	Bacteria	2	Firmicutes	1239	Bacilli	91061	Bacillales	1385	Bacillaceae	186817	Bacillus	1386	Bacillus cereus	1396	AH1273	526994
Bacteria	CT573326.1	0	0.001	5888780	1	521	521	0	0	3	0	2	Pseudomonas entomophila str. L48 chromosome,complete sequence	Bacteria	2	Proteobacteria	1224	Gammaproteobacteria	1236	Pseudomonadales	72274	Pseudomonadaceae	135621	Pseudomonas	286	Pseudomonas entomophila	312306	L48	384676
Bacteria	CP011129.1	0	0.001	5916388	1	747	590	0	0	3	2	50	Lysobacter antibioticus strain 76, complete genome	Bacteria	2	Proteobacteria	1224	Gammaproteobacteria	1236	Xanthomonadales	135614	Xanthomonadaceae	32033	Lysobacter	68	Lysobacter antibioticus	84531	-	-
Bacteria	CP013183.1	0	0.001	5918899	1	751	751	0	0	3	0	0	Pseudomonas syringae pv. lapsa strain ATCC 10859, complete genome	Bacteria	2	Proteobacteria	1224	Gammaproteobacteria	1236	Pseudomonadales	72274	Pseudomonadaceae	135621	Pseudomonas	286	Pseudomonas syringae	317	ATCC 10859	199201
Bacteria	CM003196.1	0	0.001	3975521	1	481	481	0	0	2	0	1	Burkholderia pseudomallei MSHR1328 chromosome I, whole genome shotgun sequence	Bacteria	2	Proteobacteria	1224	Betaproteobacteria	28216	Burkholderiales	80840	Burkholderiaceae	119060	Burkholderia	32008	Burkholderia pseudomallei	28450	MSHR1328	1249469
Bacteria	CP002870.1	0	0.001	5984790	1	624	624	0	0	3	0	0	Pseudomonas putida S16, complete genome	Bacteria	2	Proteobacteria	1224	Gammaproteobacteria	1236	Pseudomonadales	72274	Pseudomonadaceae	135621	Pseudomonas	286	Pseudomonas putida	303	S16	1042876
Bacteria	CP008777.1	0	0.001	4021786	1	302	302	0	0	2	0	1	Burkholderia pseudomallei 576 chromosome 1, complete sequence	Bacteria	2	Proteobacteria	1224	Betaproteobacteria	28216	Burkholderiales	80840	Burkholderiaceae	119060	Burkholderia	32008	Burkholderia pseudomallei	28450	576	557724
Bacteria	CP002183.1	0	0.001	4027676	1	363	363	0	0	2	0	2	Bacillus subtilis subsp. spizizenii str. W23, complete genome	Bacteria	2	Firmicutes	1239	Bacilli	91061	Bacillales	1385	Bacillaceae	186817	Bacillus	1386	Bacillus subtilis	1423	W23	655816
Bacteria	CP006881.1	0	0.001	4033459	1	288	288	0	0	2	0	5	Bacillus subtilis PY79, complete genome	Bacteria	2	Firmicutes	1239	Bacilli	91061	Bacillales	1385	Bacillaceae	186817	Bacillus	1386	Bacillus subtilis	1423	PY79	1415167
Bacteria	CP005969.1	0	0.001	6094819	1	667	667	0	0	3	1	31	Pseudomonas syringae pv. syringae B301D, complete genome	Bacteria	2	Proteobacteria	1224	Gammaproteobacteria	1236	Pseudomonadales	72274	Pseudomonadaceae	135621	Pseudomonas	286	Pseudomonas syringae	317	B301D	1324931
Bacteria	CP005975.1	0	0.001	6136735	1	541	541	0	0	3	0	2	Pseudomonas fluorescens PICF7, complete genome	Bacteria	2	Proteobacteria	1224	Gammaproteobacteria	1236	Pseudomonadales	72274	Pseudomonadaceae	135621	Pseudomonas	286	Pseudomonas fluorescens	294	PICF7	1334632
Bacteria	CP008834.1	0	0.001	4092738	1	400	400	0	0	2	0	1	Burkholderia pseudomallei strain BGR chromosome 1, complete sequence	Bacteria	2	Proteobacteria	1224	Betaproteobacteria	28216	Burkholderiales	80840	Burkholderiaceae	119060	Burkholderia	32008	Burkholderia pseudomallei	28450	-	-
Bacteria	CP010896.1	0	0.001	6143950	1	668	668	0	0	3	0	1	Pseudomonas fluorescens strain PCL1751, complete genome	Bacteria	2	Proteobacteria	1224	Gammaproteobacteria	1236	Pseudomonadales	72274	Pseudomonadaceae	135621	Pseudomonas	286	Pseudomonas fluorescens	294	-	-
Bacteria	CM000487.1	0	0.001	4214547	1	501	501	0	0	2	0	0	Bacillus subtilis subsp. subtilis str. 168 chromosome, whole genome shotgun sequence	Bacteria	2	Firmicutes	1239	Bacilli	91061	Bacillales	1385	Bacillaceae	186817	Bacillus	1386	Bacillus subtilis	1423	168	224308
Bacteria	AL009126.3	0	0.001	4215606	1	348	348	0	0	2	0	2	Bacillus subtilis subsp. subtilis str. 168 complete genome	Bacteria	2	Firmicutes	1239	Bacilli	91061	Bacillales	1385	Bacillaceae	186817	Bacillus	1386	Bacillus subtilis	1423	168	224308
Bacteria	LN680001.1	0	0.001	4233615	1	389	389	0	0	2	0	1	Bacillus sp. genome assembly BS34ACh, chromosome : I	Bacteria	2	Firmicutes	1239	Bacilli	91061	Bacillales	1385	Bacillaceae	186817	Bacillus	1386	Bacillus sp.	1409	-	-
Bacteria	CP011301.1	0	0.001	6419376	1	686	686	0	0	3	0	1	Burkholderia cepacia strain LO6, complete genome	Bacteria	2	Proteobacteria	1224	Betaproteobacteria	28216	Burkholderiales	80840	Burkholderiaceae	119060	Burkholderia	32008	Burkholderia cepacia	292	-	-
Bacteria	CP002417.1	0	0.001	6550056	1	678	678	0	0	3	3	93	Variovorax paradoxus EPS, complete genome	Bacteria	2	Proteobacteria	1224	Betaproteobacteria	28216	Burkholderiales	80840	Comamonadaceae	80864	Variovorax	34072	Variovorax paradoxus	34073	EPS	595537
Bacteria	CP011110.1	0	0.001	6646309	1	655	655	0	0	3	0	2	Pseudomonas chlororaphis strain PCL1606, complete genome	Bacteria	2	Proteobacteria	1224	Gammaproteobacteria	1236	Pseudomonadales	72274	Pseudomonadaceae	135621	Pseudomonas	286	Pseudomonas chlororaphis	587753	-	-
Bacteria	CP011117.1	0	0.001	6694199	1	573	573	0	0	3	0	2	Pseudomonas fluorescens strain LBUM223, complete genome	Bacteria	2	Proteobacteria	1224	Gammaproteobacteria	1236	Pseudomonadales	72274	Pseudomonadaceae	135621	Pseudomonas	286	Pseudomonas fluorescens	294	-	-
Bacteria	AM181176.4	0	0.001	6722539	1	753	753	0	0	3	0	0	Pseudomonas fluorescens SBW25 complete genome	Bacteria	2	Proteobacteria	1224	Gammaproteobacteria	1236	Pseudomonadales	72274	Pseudomonadaceae	135621	Pseudomonas	286	Pseudomonas fluorescens	294	SBW25	216595
Bacteria	CP000884.1	0	0.001	6767514	1	680	451	0	0	3	2	93	Delftia acidovorans SPH-1, complete genome	Bacteria	2	Proteobacteria	1224	Betaproteobacteria	28216	Burkholderiales	80840	Comamonadaceae	80864	Delftia	80865	Delftia acidovorans	80866	SPH-1	398578
Bacteria	CP002881.1	0	0.001	4547930	1	489	489	0	0	2	0	2	Pseudomonas stutzeri ATCC 17588 = LMG 11199, complete genome	Bacteria	2	Proteobacteria	1224	Gammaproteobacteria	1236	Pseudomonadales	72274	Pseudomonadaceae	135621	Pseudomonas	286	Pseudomonas stutzeri	316	ATCC 17588	96563
Bacteria	CP003150.1	0	0.001	6845832	1	703	703	0	0	3	0	2	Pseudomonas fluorescens F113, complete genome	Bacteria	2	Proteobacteria	1224	Gammaproteobacteria	1236	Pseudomonadales	72274	Pseudomonadaceae	135621	Pseudomonas	286	Pseudomonas fluorescens	294	F113	1114970
Bacteria	CP010892.1	0	0.001	6929263	1	633	633	0	0	3	0	1	Pseudomonas sp. MRSN12121, complete genome	Bacteria	2	Proteobacteria	1224	Gammaproteobacteria	1236	Pseudomonadales	72274	Pseudomonadaceae	135621	Pseudomonas	286	Pseudomonas sp. MRSN12121	1611770	-	-
Bacteria	CP012360.1	0	0	2312033	1	144	144	0	0	1	0	0	Pseudomonadaceae bacterium C6918, complete genome	Bacteria	2	Proteobacteria	1224	Gammaproteobacteria	1236	Pseudomonadales	72274	Pseudomonadaceae	135621	-	-	Pseudomonadaceae bacterium C6918	1698444	-	-
Bacteria	AP014857.1	0	0.001	4657167	1	426	426	0	0	2	0	1	Escherichia albertii DNA, complete genome, strain: EC06-170	Bacteria	2	Proteobacteria	1224	Gammaproteobacteria	1236	Enterobacteriales	91347	Enterobacteriaceae	543	Escherichia	561	Escherichia albertii	208962	-	-
Bacteria	CP009533.1	0	0.001	4688635	1	494	494	0	0	2	1	27	Pseudomonas rhizosphaerae strain DSM 16299, complete genome	Bacteria	2	Proteobacteria	1224	Gammaproteobacteria	1236	Pseudomonadales	72274	Pseudomonadaceae	135621	Pseudomonas	286	Pseudomonas rhizosphaerae	216142	-	-
Bacteria	CP007025.1	0	0.001	4701875	1	494	494	0	0	2	0	0	Escherichia albertii KF1, complete genome	Bacteria	2	Proteobacteria	1224	Gammaproteobacteria	1236	Enterobacteriales	91347	Enterobacteriaceae	543	Escherichia	561	Escherichia albertii	208962	KF1	1440052
Bacteria	CP003515.1	0	0	2356985	1	121	121	0	0	1	0	0	Burkholderia sp. KJ006 chromosome 2, complete sequence	Bacteria	2	Proteobacteria	1224	Betaproteobacteria	28216	Burkholderiales	80840	Burkholderiaceae	119060	Burkholderia	32008	Burkholderia sp. KJ006	416344	-	-
Bacteria	CP013997.1	0	0.001	4714359	1	328	328	0	0	2	2	0	Pseudomonas monteilii strain USDA-ARS-USMARC-56711, complete genome	Bacteria	2	Proteobacteria	1224	Gammaproteobacteria	1236	Pseudomonadales	72274	Pseudomonadaceae	135621	Pseudomonas	286	Pseudomonas monteilii	76759	-	-
Bacteria	CP007780.1	0	0	2375865	1	251	251	0	0	1	0	1	Burkholderia cenocepacia strain DWS 37E-2 chromosome 2, complete sequence	Bacteria	2	Proteobacteria	1224	Betaproteobacteria	28216	Burkholderiales	80840	Burkholderiaceae	119060	Burkholderia	32008	Burkholderia cenocepacia	95486	-	-
Bacteria	CP009455.1	0	0.001	4780403	1	384	384	0	0	2	0	2	Pseudomonas cremoricolorata strain ND07, complete genome	Bacteria	2	Proteobacteria	1224	Gammaproteobacteria	1236	Pseudomonadales	72274	Pseudomonadaceae	135621	Pseudomonas	286	Pseudomonas cremoricolorata	157783	-	-
Bacteria	CM001978.1	0	0.001	4802068	1	430	430	0	0	2	1	57	Dickeya dadantii subsp. dadantii NCPPB 2976 chromosome, whole genome shotgun sequence	Bacteria	2	Proteobacteria	1224	Gammaproteobacteria	1236	Enterobacteriales	91347	Enterobacteriaceae	543	Dickeya	204037	Dickeya dadantii	204038	NCPPB 2976	1223574
Bacteria	CP011010.1	0	0.001	4804002	1	219	219	0	0	2	1	11	Stenotrophomonas maltophilia strain ISMMS3, complete genome	Bacteria	2	Proteobacteria	1224	Gammaproteobacteria	1236	Xanthomonadales	135614	Xanthomonadaceae	32033	Stenotrophomonas	40323	Stenotrophomonas maltophilia	40324	-	-
Bacteria	CP010279.1	0	0.001	4832938	1	498	498	0	0	2	0	0	Salmonella enterica subsp. enterica serovar Newport str. CVM 22425, complete genome	Bacteria	2	Proteobacteria	1224	Gammaproteobacteria	1236	Enterobacteriales	91347	Enterobacteriaceae	543	Salmonella	590	Salmonella enterica	28901	CVM 22425	796730
Bacteria	CP010062.1	0	0	2437293	1	152	152	0	0	1	0	20	Enterococcus cecorum strain CE2 genome	Bacteria	2	Firmicutes	1239	Bacilli	91061	Lactobacillales	186826	Enterococcaceae	81852	Enterococcus	1350	Enterococcus cecorum	44008	-	-
Bacteria	CP006863.1	0	0.001	4940474	1	401	401	0	0	2	0	1	Bacillus toyonensis BCT-7112, complete genome	Bacteria	2	Firmicutes	1239	Bacilli	91061	Bacillales	1385	Bacillaceae	186817	Bacillus	1386	Bacillus toyonensis	155322	BCT-7112	1415784
Bacteria	AP009386.1	0	0	2473162	1	208	208	0	0	1	0	1	Burkholderia multivorans ATCC 17616 genomic DNA, complete genome, chromosome 2	Bacteria	2	Proteobacteria	1224	Betaproteobacteria	28216	Burkholderiales	80840	Burkholderiaceae	119060	Burkholderia	32008	Burkholderia multivorans	87883	ATCC 17616	395019
Bacteria	FO681494.1	0	0.001	4981995	1	348	181	0	0	2	2	38	Xanthomonas fuscans subsp. fuscans str. 4834-R, chromosome, complete genome	Bacteria	2	Proteobacteria	1224	Gammaproteobacteria	1236	Xanthomonadales	135614	Xanthomonadaceae	32033	Xanthomonas	338	Xanthomonas fuscans	366648	-	-
Bacteria	CP002165.1	0	0	2491203	1	251	251	0	0	1	0	3	Xylella fastidiosa subsp. fastidiosa GB514, complete genome	Bacteria	2	Proteobacteria	1224	Gammaproteobacteria	1236	Xanthomonadales	135614	Xanthomonadaceae	32033	Xylella	2370	Xylella fastidiosa	2371	GB514	788929
Bacteria	CP008838.1	0	0.001	4989312	1	407	407	0	0	2	1	34	Stenotrophomonas maltophilia strain 13637 genome	Bacteria	2	Proteobacteria	1224	Gammaproteobacteria	1236	Xanthomonadales	135614	Xanthomonadaceae	32033	Stenotrophomonas	40323	Stenotrophomonas maltophilia	40324	-	-
Bacteria	CP001011.1	0	0	2535690	1	192	192	0	0	1	0	2	Xylella fastidiosa M23, complete genome	Bacteria	2	Proteobacteria	1224	Gammaproteobacteria	1236	Xanthomonadales	135614	Xanthomonadaceae	32033	Xylella	2370	Xylella fastidiosa	2371	M23	405441
Bacteria	AM920689.1	0	0.001	5079002	1	479	257	0	0	2	2	64	Xanthomonas campestris pv. campestris complete genome, strain B100	Bacteria	2	Proteobacteria	1224	Gammaproteobacteria	1236	Xanthomonadales	135614	Xanthomonadaceae	32033	Xanthomonas	338	Xanthomonas campestris	339	B100	340
Bacteria	CP008729.1	0	0	2541526	1	237	237	0	0	1	0	2	Burkholderia multivorans strain DDS 15A-1 chromosome 2, complete sequence	Bacteria	2	Proteobacteria	1224	Betaproteobacteria	28216	Burkholderiales	80840	Burkholderiaceae	119060	Burkholderia	32008	Burkholderia multivorans	87883	-	-
Bacteria	CP012676.1	0	0.001	5149788	1	434	434	0	0	2	0	1	Pseudomonas sp. L10.10, complete genome	Bacteria	2	Proteobacteria	1224	Gammaproteobacteria	1236	Pseudomonadales	72274	Pseudomonadaceae	135621	Pseudomonas	286	Pseudomonas sp. L10.10	1788301	-	-
Bacteria	CM002879.1	0	0.001	5189487	1	416	416	0	0	2	0	1	Bacillus anthracis strain Smith 1013 chromosome, whole genome shotgun sequence	Bacteria	2	Firmicutes	1239	Bacilli	91061	Bacillales	1385	Bacillaceae	186817	Bacillus	1386	Bacillus anthracis	1392	-	-
Bacteria	CP009476.1	0	0.001	5200082	1	456	456	0	0	2	0	3	Bacillus anthracis strain Pasteur, complete genome	Bacteria	2	Firmicutes	1239	Bacilli	91061	Bacillales	1385	Bacillaceae	186817	Bacillus	1386	Bacillus anthracis	1392	-	-
Bacteria	CP009700.1	0	0.001	5210596	1	366	366	0	0	2	0	2	Bacillus anthracis strain BA1035, complete genome	Bacteria	2	Firmicutes	1239	Bacilli	91061	Bacillales	1385	Bacillaceae	186817	Bacillus	1386	Bacillus anthracis	1392	-	-
Bacteria	CP008846.1	0	0.001	5213498	1	361	361	0	0	2	0	1	Bacillus anthracis strain HYU01, complete genome	Bacteria	2	Firmicutes	1239	Bacilli	91061	Bacillales	1385	Bacillaceae	186817	Bacillus	1386	Bacillus anthracis	1392	-	-
Bacteria	CP012251.1	0	0.001	5218943	1	392	392	0	0	2	1	48	Xanthomonas arboricola pv. juglandis strain Xaj 417 genome	Bacteria	2	Proteobacteria	1224	Gammaproteobacteria	1236	Xanthomonadales	135614	Xanthomonadaceae	32033	Xanthomonas	338	Xanthomonas arboricola	56448	Xaj 417	195709
Bacteria	CP009341.1	0	0.001	5222171	1	486	486	0	0	2	0	2	Bacillus anthracis strain Ohio ACB, complete genome	Bacteria	2	Firmicutes	1239	Bacilli	91061	Bacillales	1385	Bacillaceae	186817	Bacillus	1386	Bacillus anthracis	1392	-	-
Bacteria	CP010813.1	0	0.001	5227410	1	502	502	0	0	2	0	0	Bacillus anthracis strain Pollino sequence	Bacteria	2	Firmicutes	1239	Bacilli	91061	Bacillales	1385	Bacillaceae	186817	Bacillus	1386	Bacillus anthracis	1392	-	-
Bacteria	CP009981.1	0	0.001	5227467	1	413	413	0	0	2	0	0	Bacillus anthracis strain Ames_BA1004, complete genome	Bacteria	2	Firmicutes	1239	Bacilli	91061	Bacillales	1385	Bacillaceae	186817	Bacillus	1386	Bacillus anthracis	1392	-	-
Bacteria	CP009541.1	0	0.001	5227496	1	498	498	0	0	2	0	1	Bacillus anthracis str. Sterne, complete genome	Bacteria	2	Firmicutes	1239	Bacilli	91061	Bacillales	1385	Bacillaceae	186817	Bacillus	1386	Bacillus anthracis	1392	Sterne	260799
Bacteria	CP001974.1	0	0.001	5227683	1	338	338	0	0	2	0	3	Bacillus anthracis str. A16R, complete genome	Bacteria	2	Firmicutes	1239	Bacilli	91061	Bacillales	1385	Bacillaceae	186817	Bacillus	1386	Bacillus anthracis	1392	A16R	673518
Bacteria	CM002395.1	0	0.001	5227966	1	502	502	0	0	2	0	0	Bacillus anthracis 52-G chromosome, whole genome shotgun sequence	Bacteria	2	Firmicutes	1239	Bacilli	91061	Bacillales	1385	Bacillaceae	186817	Bacillus	1386	Bacillus anthracis	1392	52-G	1412844
Bacteria	CP009331.1	0	0.001	5228730	1	409	409	0	0	2	0	1	Bacillus anthracis strain K3, complete genome	Bacteria	2	Firmicutes	1239	Bacilli	91061	Bacillales	1385	Bacillaceae	186817	Bacillus	1386	Bacillus anthracis	1392	-	-
Bacteria	CP009315.1	0	0.001	5228731	1	370	370	0	0	2	0	1	Bacillus anthracis str. Turkey32, complete genome	Bacteria	2	Firmicutes	1239	Bacilli	91061	Bacillales	1385	Bacillaceae	186817	Bacillus	1386	Bacillus anthracis	1392	Turkey32	1452727
Bacteria	CP007666.1	0	0.001	5229469	1	402	402	0	0	2	0	1	Bacillus anthracis str. Vollum, complete genome	Bacteria	2	Firmicutes	1239	Bacilli	91061	Bacillales	1385	Bacillaceae	186817	Bacillus	1386	Bacillus anthracis	1392	Vollum	261591
Bacteria	CP001215.1	0	0.001	5230115	1	339	339	0	0	2	0	1	Bacillus anthracis str. CDC 684, complete genome	Bacteria	2	Firmicutes	1239	Bacilli	91061	Bacillales	1385	Bacillaceae	186817	Bacillus	1386	Bacillus anthracis	1392	CDC 684	568206
Bacteria	CM000721.1	0	0.001	5234797	1	370	370	0	0	2	0	1	Bacillus cereus ATCC 4342 chromosome, whole genome shotgun sequence	Bacteria	2	Firmicutes	1239	Bacilli	91061	Bacillales	1385	Bacillaceae	186817	Bacillus	1386	Bacillus cereus	1396	ATCC 4342	526977
Bacteria	CM001787.1	0	0.001	5255772	1	354	354	0	0	2	0	2	Bacillus cereus F chromosome, whole genome shotgun sequence	Bacteria	2	Firmicutes	1239	Bacilli	91061	Bacillales	1385	Bacillaceae	186817	Bacillus	1386	Bacillus cereus	1396	F	1126681
Bacteria	CP009692.1	0	0.001	5255868	1	428	428	0	0	2	0	1	Bacillus mycoides strain ATCC 6462, complete genome	Bacteria	2	Firmicutes	1239	Bacilli	91061	Bacillales	1385	Bacillaceae	186817	Bacillus	1386	Bacillus mycoides	1405	-	-
Bacteria	CP009799.1	0	0	2646970	1	251	251	0	0	1	0	1	Burkholderia ambifaria AMMD chromosome 2, complete sequence	Bacteria	2	Proteobacteria	1224	Betaproteobacteria	28216	Burkholderiales	80840	Burkholderiaceae	119060	Burkholderia	32008	Burkholderia ambifaria	152480	AMMD	339670
Bacteria	CP009641.1	0	0.001	5342933	1	501	501	0	0	2	0	0	Bacillus cereus 03BB108, complete genome	Bacteria	2	Firmicutes	1239	Bacilli	91061	Bacillales	1385	Bacillaceae	186817	Bacillus	1386	Bacillus cereus	1396	03BB108	451709
Bacteria	CP005094.1	0	0.001	5366370	1	414	414	0	0	2	0	50	Azotobacter vinelandii CA, complete genome	Bacteria	2	Proteobacteria	1224	Gammaproteobacteria	1236	Pseudomonadales	72274	Pseudomonadaceae	135621	Azotobacter	352	Azotobacter vinelandii	354	CA	1283330
Bacteria	CP012753.1	0	0.001	5416282	1	384	384	0	0	2	0	1	Klebsiella pneumoniae strain KP617, complete genome	Bacteria	2	Proteobacteria	1224	Gammaproteobacteria	1236	Enterobacteriales	91347	Enterobacteriaceae	543	Klebsiella	570	Klebsiella pneumoniae	573	-	-
Bacteria	CM000718.1	0	0.001	5547057	1	406	406	0	0	2	0	1	Bacillus cereus MM3 chromosome, whole genome shotgun sequence	Bacteria	2	Firmicutes	1239	Bacilli	91061	Bacillales	1385	Bacillaceae	186817	Bacillus	1386	Bacillus cereus	1396	MM3	526971
Bacteria	AL954747.1	0	0	2812094	1	240	240	0	0	1	1	32	Nitrosomonas europaea ATCC 19718, complete genome	Bacteria	2	Proteobacteria	1224	Betaproteobacteria	28216	Nitrosomonadales	32003	Nitrosomonadaceae	206379	Nitrosomonas	914	Nitrosomonas europaea	915	ATCC 19718	228410
Bacteria	CP001504.2	0	0	2827333	1	251	251	0	0	1	0	0	Burkholderia glumae BGR1 chromosome 2, complete sequence	Bacteria	2	Proteobacteria	1224	Betaproteobacteria	28216	Burkholderiales	80840	Burkholderiaceae	119060	Burkholderia	32008	Burkholderia glumae	337	BGR1	626418
Bacteria	CP000489.1	0	0	2852282	1	155	155	0	0	1	0	0	Paracoccus denitrificans PD1222 chromosome 1, complete sequence	Bacteria	2	Proteobacteria	1224	Alphaproteobacteria	28211	Rhodobacterales	204455	Rhodobacteraceae	31989	Paracoccus	265	Paracoccus denitrificans	266	PD1222	318586
Bacteria	CP003911.1	0	0.001	5795261	1	362	362	0	0	2	2	50	Variovorax paradoxus B4 chromosome 1, complete sequence	Bacteria	2	Proteobacteria	1224	Betaproteobacteria	28216	Burkholderiales	80840	Comamonadaceae	80864	Variovorax	34072	Variovorax paradoxus	34073	B4	1246301
Bacteria	CP004098.1	0	0	2914718	1	251	251	0	0	1	0	0	Burkholderia thailandensis 2002721723 chromosome 2, complete sequence	Bacteria	2	Proteobacteria	1224	Betaproteobacteria	28216	Burkholderiales	80840	Burkholderiaceae	119060	Burkholderia	32008	Burkholderia thailandensis	57975	2002721723	1241582
Bacteria	CP000085.1	0	0	2914771	1	251	251	0	0	1	0	0	Burkholderia thailandensis E264 chromosome II, complete sequence	Bacteria	2	Proteobacteria	1224	Betaproteobacteria	28216	Burkholderiales	80840	Burkholderiaceae	119060	Burkholderia	32008	Burkholderia thailandensis	57975	E264; ATCC 700388	271848
Bacteria	CM003772.1	0	0	2933707	1	128	128	0	0	1	1	16	Burkholderia ubonensis strain MSMB1157 chromosome 2, complete sequence, whole genome shotgun sequence	Bacteria	2	Proteobacteria	1224	Betaproteobacteria	28216	Burkholderiales	80840	Burkholderiaceae	119060	Burkholderia	32008	Burkholderia ubonensis	101571	-	-
Bacteria	CM000735.1	0	0.001	5923634	1	437	437	0	0	2	0	2	Bacillus cereus Rock4-18 chromosome, whole genome shotgun sequence	Bacteria	2	Firmicutes	1239	Bacilli	91061	Bacillales	1385	Bacillaceae	186817	Bacillus	1386	Bacillus cereus	1396	Rock4-18	526988
Bacteria	CM001763.1	0	0.001	5930035	1	494	494	0	0	2	0	1	Pseudomonas syringae pv. syringae B64 chromosome, whole genome shotgun sequence	Bacteria	2	Proteobacteria	1224	Gammaproteobacteria	1236	Pseudomonadales	72274	Pseudomonadaceae	135621	Pseudomonas	286	Pseudomonas syringae	317	B64	1260626
Bacteria	CP000820.1	0	0.001	8982042	1	615	414	0	0	3	1	1	Frankia sp. EAN1pec, complete genome	Bacteria	2	Actinobacteria	201174	Actinobacteria	1760	Frankiales	85013	Frankiaceae	74712	Frankia	1854	Frankia sp. EAN1pec	298653	-	-
Bacteria	CP003775.1	0	0	3003666	1	230	230	0	0	1	1	23	Burkholderia cepacia GG4 chromosome 2, complete sequence	Bacteria	2	Proteobacteria	1224	Betaproteobacteria	28216	Burkholderiales	80840	Burkholderiaceae	119060	Burkholderia	32008	Burkholderia cepacia	292	GG4	1009846
Bacteria	CM001986.1	0	0.001	6077542	1	204	204	0	0	2	0	1	Pseudomonas syringae pv. syringae SM chromosome, whole genome shotgun sequence	Bacteria	2	Proteobacteria	1224	Gammaproteobacteria	1236	Pseudomonadales	72274	Pseudomonadaceae	135621	Pseudomonas	286	Pseudomonas syringae	317	SM	1262350
Bacteria	CP007637.1	0	0.001	6169071	1	420	420	0	0	2	0	0	Pseudomonas simiae strain WCS417 genome	Bacteria	2	Proteobacteria	1224	Gammaproteobacteria	1236	Pseudomonadales	72274	Pseudomonadaceae	135621	Pseudomonas	286	Pseudomonas simiae	321846	-	-
Bacteria	CP003880.1	0	0.001	6183388	1	403	403	0	0	2	0	0	Pseudomonas sp. UW4, complete genome	Bacteria	2	Proteobacteria	1224	Gammaproteobacteria	1236	Pseudomonadales	72274	Pseudomonadaceae	135621	Pseudomonas	286	Pseudomonas sp. UW4	1207075	-	-
Bacteria	CP013923.1	0	0.001	6226215	1	358	358	0	0	2	1	31	Achromobacter denitrificans strain USDA-ARS-USMARC-56712, complete genome	Bacteria	2	Proteobacteria	1224	Betaproteobacteria	28216	Burkholderiales	80840	Alcaligenaceae	506	Achromobacter	222	Achromobacter denitrificans	32002	-	-
Bacteria	CM001561.1	0	0.001	6256692	1	379	379	0	0	2	0	2	Pseudomonas fluorescens R124 chromosome, whole genome shotgun sequence	Bacteria	2	Proteobacteria	1224	Gammaproteobacteria	1236	Pseudomonadales	72274	Pseudomonadaceae	135621	Pseudomonas	286	Pseudomonas fluorescens	294	R124	743713
Bacteria	AP013068.1	0	0.001	6285863	1	424	424	0	0	2	0	0	Pseudomonas resinovorans NBRC 106553 DNA, complete geonome	Bacteria	2	Proteobacteria	1224	Gammaproteobacteria	1236	Pseudomonadales	72274	Pseudomonadaceae	135621	Pseudomonas	286	Pseudomonas resinovorans	53412	NBRC 106553	1245471
Bacteria	CP009537.1	0	0	3173067	1	251	251	0	0	1	0	0	Burkholderia pseudomallei K96243 chromosome II, complete sequence	Bacteria	2	Proteobacteria	1224	Betaproteobacteria	28216	Burkholderiales	80840	Burkholderiaceae	119060	Burkholderia	32008	Burkholderia pseudomallei	28450	K96243	272560
Bacteria	CP009477.1	0	0	3205965	1	251	251	0	0	1	0	0	Burkholderia pseudomallei MSHR2543 chromosome II, complete sequence	Bacteria	2	Proteobacteria	1224	Betaproteobacteria	28216	Burkholderiales	80840	Burkholderiaceae	119060	Burkholderia	32008	Burkholderia pseudomallei	28450	MSHR2543	1249472
Bacteria	CP008778.1	0	0	3244818	1	241	241	0	0	1	0	1	Burkholderia pseudomallei 576 chromosome 2, complete sequence	Bacteria	2	Proteobacteria	1224	Betaproteobacteria	28216	Burkholderiales	80840	Burkholderiaceae	119060	Burkholderia	32008	Burkholderia pseudomallei	28450	576	557724
Bacteria	CP009709.1	0	0	3366995	1	198	198	0	0	1	0	1	Bacillus coagulans DSM 1 = ATCC 7050, complete genome	Bacteria	2	Firmicutes	1239	Bacilli	91061	Bacillales	1385	Bacillaceae	186817	Bacillus	1386	Bacillus coagulans	1398	ATCC 7050	1121088
Bacteria	CP012024.1	0	0	3368778	1	238	238	0	0	1	0	0	Bacillus smithii strain DSM 4216, complete genome	Bacteria	2	Firmicutes	1239	Bacilli	91061	Bacillales	1385	Bacillaceae	186817	Bacillus	1386	Bacillus smithii	1479	-	-
Bacteria	CM001015.1	0	0.001	6742175	1	332	332	0	0	2	0	1	Streptomyces clavuligerus ATCC 27064 chromosome, whole genome shotgun sequence	Bacteria	2	Actinobacteria	201174	Actinobacteria	1760	Streptomycetales	85011	Streptomycetaceae	2062	Streptomyces	1883	Streptomyces clavuligerus	1901	ATCC 27064	443255
Bacteria	CM000913.1	0	0.001	6760392	1	501	501	0	0	2	0	1	Streptomyces clavuligerus ATCC 27064 chromosome, whole genome shotgun sequence	Bacteria	2	Actinobacteria	201174	Actinobacteria	1760	Streptomycetales	85011	Streptomycetaceae	2062	Streptomyces	1883	Streptomyces clavuligerus	1901	ATCC 27064	443255
Bacteria	CP014306.1	0	0	3397021	1	239	239	0	0	1	0	0	Burkholderia sp. PAMC 26561 chromosome 1, complete sequence	Bacteria	2	Proteobacteria	1224	Betaproteobacteria	28216	Burkholderiales	80840	Burkholderiaceae	119060	Burkholderia	32008	Burkholderia sp. PAMC 26561	1795043	-	-
Bacteria	CU633749.1	0	0	3416911	1	117	117	0	0	1	1	11	Cupriavidus taiwanensis str. LMG19424 chromosome 1, complete genome	Bacteria	2	Proteobacteria	1224	Betaproteobacteria	28216	Burkholderiales	80840	Burkholderiaceae	119060	Cupriavidus	106589	Cupriavidus taiwanensis	164546	LMG19424	977880
Bacteria	CP014060.1	0	0.001	6864436	1	500	500	0	0	2	2	61	Achromobacter xylosoxidans strain FDAARGOS_147, complete genome	Bacteria	2	Proteobacteria	1224	Betaproteobacteria	28216	Burkholderiales	80840	Alcaligenaceae	506	Achromobacter	222	Achromobacter xylosoxidans	85698	-	-
Bacteria	CP001025.1	0	0	3443583	1	251	251	0	0	1	0	0	Burkholderia ambifaria MC40-6 chromosome 1, complete sequence	Bacteria	2	Proteobacteria	1224	Betaproteobacteria	28216	Burkholderiales	80840	Burkholderiaceae	119060	Burkholderia	32008	Burkholderia ambifaria	152480	MC40-6	398577
Bacteria	CM001490.1	0	0.001	6980251	1	378	378	0	0	2	0	1	Pseudomonas chlororaphis O6 chromosome, whole genome shotgun sequence	Bacteria	2	Proteobacteria	1224	Gammaproteobacteria	1236	Pseudomonadales	72274	Pseudomonadaceae	135621	Pseudomonas	286	Pseudomonas chlororaphis	587753	O6	1037915
Bacteria	CP000548.1	0	0	3495687	1	250	250	0	0	1	0	1	Burkholderia mallei NCTC 10247 chromosome I, complete sequence	Bacteria	2	Proteobacteria	1224	Betaproteobacteria	28216	Burkholderiales	80840	Burkholderiaceae	119060	Burkholderia	32008	Burkholderia mallei	13373	NCTC 10247	320389
Bacteria	CM003771.1	0	0	3496452	1	251	251	0	0	1	0	0	Burkholderia ubonensis strain MSMB1157 chromosome 1, complete sequence, whole genome shotgun sequence	Bacteria	2	Proteobacteria	1224	Betaproteobacteria	28216	Burkholderiales	80840	Burkholderiaceae	119060	Burkholderia	32008	Burkholderia ubonensis	101571	-	-
Bacteria	CP010945.1	0	0.001	6998154	1	368	368	0	0	2	0	2	Pseudomonas fluorescens NCIMB 11764, complete genome	Bacteria	2	Proteobacteria	1224	Gammaproteobacteria	1236	Pseudomonadales	72274	Pseudomonadaceae	135621	Pseudomonas	286	Pseudomonas fluorescens	294	NCIMB 11764	1221522
Bacteria	CP003056.1	0	0	3552226	1	161	161	0	0	1	0	2	Bacillus coagulans 36D1, complete genome	Bacteria	2	Firmicutes	1239	Bacilli	91061	Bacillales	1385	Bacillaceae	186817	Bacillus	1386	Bacillus coagulans	1398	36D1	345219
Bacteria	CP009108.1	0	0	3674849	1	250	250	0	0	1	0	0	Bacillus pumilus strain GR-8, complete genome	Bacteria	2	Firmicutes	1239	Bacilli	91061	Bacillales	1385	Bacillaceae	186817	Bacillus	1386	Bacillus pumilus	1408	-	-
Bacteria	CM002757.1	0	0	3688450	1	218	218	0	0	1	0	27	Ralstonia solanacearum Rs-09-161 chromosome, whole genome shotgun sequence	Bacteria	2	Proteobacteria	1224	Betaproteobacteria	28216	Burkholderiales	80840	Burkholderiaceae	119060	Ralstonia	48736	Ralstonia solanacearum	305	Rs-09-161	1394180
Bacteria	CP010075.1	0	0	3708888	1	251	251	0	0	1	0	0	Bacillus sp. WP8, complete genome	Bacteria	2	Firmicutes	1239	Bacilli	91061	Bacillales	1385	Bacillaceae	186817	Bacillus	1386	Bacillus sp. WP8	756828	-	-
Bacteria	CP004012.1	0	0	3715422	1	176	176	0	0	1	0	22	Ralstonia solanacearum FQY_4, complete genome	Bacteria	2	Proteobacteria	1224	Betaproteobacteria	28216	Burkholderiales	80840	Burkholderiaceae	119060	Ralstonia	48736	Ralstonia solanacearum	305	FQY_4	1262456
Bacteria	AP014928.1	0	0	3723433	1	110	110	0	0	1	0	1	Bacillus pumilus DNA, complete genome, strain: TUAT1	Bacteria	2	Firmicutes	1239	Bacilli	91061	Bacillales	1385	Bacillaceae	186817	Bacillus	1386	Bacillus pumilus	1408	-	-
Bacteria	CP011997.1	0	0	3724487	1	251	251	0	0	1	1	37	Ralstonia solanacearum strain YC45, complete genome	Bacteria	2	Proteobacteria	1224	Betaproteobacteria	28216	Burkholderiales	80840	Burkholderiaceae	119060	Ralstonia	48736	Ralstonia solanacearum	305	-	-
Bacteria	CP002581.1	0	0	3732771	1	121	121	0	0	1	0	1	Burkholderia glumae PG1 chromosome 2, complete sequence	Bacteria	2	Proteobacteria	1224	Betaproteobacteria	28216	Burkholderiales	80840	Burkholderiaceae	119060	Burkholderia	32008	Burkholderia glumae	337	PG1	595500
Bacteria	LN868943.1	0	0	3746274	1	235	235	0	0	1	0	1	Salmonella enterica subsp. enterica serovar Senftenberg genome assembly NCTC10384, chromosome : 1	Bacteria	2	Proteobacteria	1224	Gammaproteobacteria	1236	Enterobacteriales	91347	Enterobacteriaceae	543	Salmonella	590	Salmonella enterica	28901	NCTC10384	28150
Bacteria	CP000830.1	0	0	3789584	1	91	91	0	0	1	0	1	Dinoroseobacter shibae DFL 12, complete genome	Bacteria	2	Proteobacteria	1224	Alphaproteobacteria	28211	Rhodobacterales	204455	Rhodobacteraceae	31989	Dinoroseobacter	309512	Dinoroseobacter shibae	215813	DFL 12	398580
Bacteria	AP012495.1	0	0.001	7585470	1	221	221	0	0	2	0	2	Bacillus subtilis BEST7613 DNA, complete genome	Bacteria	2	Firmicutes	1239	Bacilli	91061	Bacillales	1385	Bacillaceae	186817	Bacillus	1386	Bacillus subtilis	1423	BEST7613	1204343
Bacteria	CP000090.1	0	0	3806533	1	203	203	0	0	1	1	26	Ralstonia eutropha JMP134 chromosome 1, complete sequence	Bacteria	2	Proteobacteria	1224	Betaproteobacteria	28216	Burkholderiales	80840	Burkholderiaceae	119060	Cupriavidus	106589	Cupriavidus pinatubonensis	248026	JMP134	264198
Bacteria	CP004383.1	0	0	3862646	1	102	102	0	0	1	0	0	Burkholderia thailandensis USAMRU Malaysia #20 chromosome 1, complete sequence	Bacteria	2	Proteobacteria	1224	Betaproteobacteria	28216	Burkholderiales	80840	Burkholderiaceae	119060	Burkholderia	32008	Burkholderia thailandensis	57975	USAMRU Malaysia #20	1249667
Bacteria	CP002877.1	0	0	3872936	1	137	137	0	0	1	1	12	Cupriavidus necator N-1 chromosome 1, complete sequence	Bacteria	2	Proteobacteria	1224	Betaproteobacteria	28216	Burkholderiales	80840	Burkholderiaceae	119060	Cupriavidus	106589	Cupriavidus necator	106590	N-1	1042878
Bacteria	CP010537.1	0	0	3898767	1	244	244	0	0	1	1	39	Cupriavidus basilensis strain 4G11 chromosome secondary, complete sequence	Bacteria	2	Proteobacteria	1224	Betaproteobacteria	28216	Burkholderiales	80840	Burkholderiaceae	119060	Cupriavidus	106589	Cupriavidus basilensis	68895	-	-
Bacteria	CP004095.1	0	0	3967794	1	250	250	0	0	1	0	0	Burkholderia thailandensis MSMB121 chromosome 1, complete sequence	Bacteria	2	Proteobacteria	1224	Betaproteobacteria	28216	Burkholderiales	80840	Burkholderiaceae	119060	Burkholderia	32008	Burkholderia thailandensis	57975	MSMB121	1249661
Bacteria	CP009162.1	0	0	3969389	1	251	251	0	0	1	0	0	Burkholderia pseudomallei K42 chromosome 1, complete sequence	Bacteria	2	Proteobacteria	1224	Betaproteobacteria	28216	Burkholderiales	80840	Burkholderiaceae	119060	Burkholderia	32008	Burkholderia pseudomallei	28450	K42	1439852
Bacteria	CP008894.1	0	0	3984054	1	251	251	0	0	1	0	0	Burkholderia pseudomallei HBPUB10303a chromosome 1, complete sequence	Bacteria	2	Proteobacteria	1224	Betaproteobacteria	28216	Burkholderiales	80840	Burkholderiaceae	119060	Burkholderia	32008	Burkholderia pseudomallei	28450	HBPUB10303a	1306419
Bacteria	CP008758.1	0	0	3984293	1	248	248	0	0	1	0	0	Burkholderia pseudomallei strain 1106a chromosome 1, complete sequence	Bacteria	2	Proteobacteria	1224	Betaproteobacteria	28216	Burkholderiales	80840	Burkholderiaceae	119060	Burkholderia	32008	Burkholderia pseudomallei	28450	-	-
Bacteria	CP008781.1	0	0	3985223	1	123	123	0	0	1	0	0	Burkholderia pseudomallei strain Mahidol-1106a chromosome 1, complete sequence	Bacteria	2	Proteobacteria	1224	Betaproteobacteria	28216	Burkholderiales	80840	Burkholderiaceae	119060	Burkholderia	32008	Burkholderia pseudomallei	28450	-	-
Bacteria	CP009165.1	0	0	4008865	1	251	251	0	0	1	0	0	Burkholderia pseudomallei A79A chromosome 1, complete sequence	Bacteria	2	Proteobacteria	1224	Betaproteobacteria	28216	Burkholderiales	80840	Burkholderiaceae	119060	Burkholderia	32008	Burkholderia pseudomallei	28450	A79A	1439855
Bacteria	CP007173.1	0	0	4012933	1	93	93	0	0	1	0	1	Bacillus subtilis HJ5, complete genome	Bacteria	2	Firmicutes	1239	Bacilli	91061	Bacillales	1385	Bacillaceae	186817	Bacillus	1386	Bacillus subtilis	1423	HJ5	1453990
Bacteria	CP013654.1	0	0	4030837	1	251	251	0	0	1	0	0	Bacillus subtilis subsp. subtilis strain BSD-2, complete genome	Bacteria	2	Firmicutes	1239	Bacilli	91061	Bacillales	1385	Bacillaceae	186817	Bacillus	1386	Bacillus subtilis	1423	-	-
Bacteria	CP009235.1	0	0	4031107	1	251	251	0	0	1	0	0	Burkholderia pseudomallei MSHR62 chromosome 1, complete sequence	Bacteria	2	Proteobacteria	1224	Betaproteobacteria	28216	Burkholderiales	80840	Burkholderiaceae	119060	Burkholderia	32008	Burkholderia pseudomallei	28450	MSHR62	1435984
Bacteria	CP011051.1	0	0	4031727	1	251	251	0	0	1	0	1	Bacillus subtilis strain T30, complete genome	Bacteria	2	Firmicutes	1239	Bacilli	91061	Bacillales	1385	Bacillaceae	186817	Bacillus	1386	Bacillus subtilis	1423	-	-
Bacteria	AP012496.1	0	0	4043042	1	241	241	0	0	1	0	0	Bacillus subtilis BEST7003 DNA, complete genome	Bacteria	2	Firmicutes	1239	Bacilli	91061	Bacillales	1385	Bacillaceae	186817	Bacillus	1386	Bacillus subtilis	1423	BEST7003	1204342
Bacteria	CP014166.1	0	0	4056281	1	227	227	0	0	1	0	1	Bacillus subtilis subsp. subtilis strain CU1050, complete genome	Bacteria	2	Firmicutes	1239	Bacilli	91061	Bacillales	1385	Bacillaceae	186817	Bacillus	1386	Bacillus subtilis	1423	-	-
Bacteria	CP004368.1	0	0	4059501	1	251	251	0	0	1	0	1	Burkholderia pseudomallei MSHR520 chromosome 1, complete sequence	Bacteria	2	Proteobacteria	1224	Betaproteobacteria	28216	Burkholderiales	80840	Burkholderiaceae	119060	Burkholderia	32008	Burkholderia pseudomallei	28450	MSHR520	1249659
Bacteria	CP011802.1	0	0	4064321	1	251	251	0	0	1	0	0	Bacillus atrophaeus UCMB-5137 genome	Bacteria	2	Firmicutes	1239	Bacilli	91061	Bacillales	1385	Bacillaceae	186817	Bacillus	1386	Bacillus atrophaeus	1452	UCMB-5137	1239783
Bacteria	CP004023.1	0	0	4067942	1	250	250	0	0	1	0	0	Burkholderia pseudomallei MSHR511 chromosome 1, complete sequence	Bacteria	2	Proteobacteria	1224	Betaproteobacteria	28216	Burkholderiales	80840	Burkholderiaceae	119060	Burkholderia	32008	Burkholderia pseudomallei	28450	MSHR511	1249474
Bacteria	CP011101.1	0	0	4069266	1	250	250	0	0	1	0	0	Bacillus sp. LM 4-2, complete genome	Bacteria	2	Firmicutes	1239	Bacilli	91061	Bacillales	1385	Bacillaceae	186817	Bacillus	1386	Bacillus sp. LM 4-2	1628753	-	-
Bacteria	CP011882.1	0	0	4090708	1	251	251	0	0	1	0	0	Bacillus subtilis strain TO-A JPC, complete genome	Bacteria	2	Firmicutes	1239	Bacilli	91061	Bacillales	1385	Bacillaceae	186817	Bacillus	1386	Bacillus subtilis	1423	-	-
Bacteria	CP002468.1	0	0	4093599	1	112	112	0	0	1	0	1	Bacillus subtilis BSn5, complete genome	Bacteria	2	Firmicutes	1239	Bacilli	91061	Bacillales	1385	Bacillaceae	186817	Bacillus	1386	Bacillus subtilis	1423	BSn5	936156
Bacteria	CP001408.1	0	0	4098576	1	250	250	0	0	1	0	0	Burkholderia pseudomallei MSHR346 chromosome I, complete sequence	Bacteria	2	Proteobacteria	1224	Betaproteobacteria	28216	Burkholderiales	80840	Burkholderiaceae	119060	Burkholderia	32008	Burkholderia pseudomallei	28450	MSHR346	536230
Bacteria	CP008764.1	0	0	4099163	1	204	204	0	0	1	0	3	Burkholderia pseudomallei strain MSHR346, complete sequence	Bacteria	2	Proteobacteria	1224	Betaproteobacteria	28216	Burkholderiales	80840	Burkholderiaceae	119060	Burkholderia	32008	Burkholderia pseudomallei	28450	-	-
Bacteria	CP008916.1	0	0	4125094	1	240	240	0	0	1	0	1	Burkholderia sp. BGK chromosome 1, complete sequence	Bacteria	2	Proteobacteria	1224	Betaproteobacteria	28216	Burkholderiales	80840	Burkholderiaceae	119060	Burkholderia	32008	Burkholderia sp. BGK	1487955	-	-
Bacteria	CP009555.1	0	0	4132035	1	251	251	0	0	1	0	0	Burkholderia oklahomensis C6786 chromosome I, complete sequence	Bacteria	2	Proteobacteria	1224	Betaproteobacteria	28216	Burkholderiales	80840	Burkholderiaceae	119060	Burkholderia	32008	Burkholderia oklahomensis	342113	C6786	441162
Bacteria	CP003783.1	0	0	4146839	1	251	251	0	0	1	0	1	Bacillus subtilis QB928, complete genome	Bacteria	2	Firmicutes	1239	Bacilli	91061	Bacillales	1385	Bacillaceae	186817	Bacillus	1386	Bacillus subtilis	1423	QB928	1220533
Bacteria	CP002580.1	0	0	4163767	1	251	251	0	0	1	0	0	Burkholderia glumae PG1 chromosome 1, complete sequence	Bacteria	2	Proteobacteria	1224	Betaproteobacteria	28216	Burkholderiales	80840	Burkholderiaceae	119060	Burkholderia	32008	Burkholderia glumae	337	PG1	595500
Bacteria	CP002207.1	0	0	4168266	1	186	186	0	0	1	0	1	Bacillus atrophaeus 1942, complete genome	Bacteria	2	Firmicutes	1239	Bacilli	91061	Bacillales	1385	Bacillaceae	186817	Bacillus	1386	Bacillus atrophaeus	1452	1942	720555
Bacteria	CP010778.1	0	0	4174830	1	250	250	0	0	1	0	0	Bacillus atrophaeus strain NRS 1221A, complete genome	Bacteria	2	Firmicutes	1239	Bacilli	91061	Bacillales	1385	Bacillaceae	186817	Bacillus	1386	Bacillus atrophaeus	1452	-	-
Bacteria	CM000489.1	0	0	4187615	1	251	251	0	0	1	0	0	Bacillus subtilis subsp. subtilis str. JH642 chromosome, whole genome shotgun sequence	Bacteria	2	Firmicutes	1239	Bacilli	91061	Bacillales	1385	Bacillaceae	186817	Bacillus	1386	Bacillus subtilis	1423	JH642	535025
Bacteria	CP008698.1	0	0	4193640	1	251	251	0	0	1	0	0	Bacillus subtilis subsp. subtilis str. AG1839, complete genome	Bacteria	2	Firmicutes	1239	Bacilli	91061	Bacillales	1385	Bacillaceae	186817	Bacillus	1386	Bacillus subtilis	1423	AG1839	1221328
Bacteria	CM000488.1	0	0	4214598	1	251	251	0	0	1	0	0	Bacillus subtilis subsp. subtilis str. NCIB 3610 chromosome, whole genome shotgun sequence	Bacteria	2	Firmicutes	1239	Bacilli	91061	Bacillales	1385	Bacillaceae	186817	Bacillus	1386	Bacillus subtilis	1423	NCIB 3610	535026
Bacteria	CP010053.1	0	0	4215367	1	251	251	0	0	1	0	0	Bacillus subtilis strain PS832, complete genome	Bacteria	2	Firmicutes	1239	Bacilli	91061	Bacillales	1385	Bacillaceae	186817	Bacillus	1386	Bacillus subtilis	1423	-	-
Bacteria	CP010052.1	0	0	4215619	1	108	108	0	0	1	0	1	Bacillus subtilis subsp. subtilis str. 168, complete genome	Bacteria	2	Firmicutes	1239	Bacilli	91061	Bacillales	1385	Bacillaceae	186817	Bacillus	1386	Bacillus subtilis	1423	168	224308
Bacteria	CP011115.1	0	0	4215633	1	195	195	0	0	1	0	0	Bacillus subtilis KCTC 1028, complete genome	Bacteria	2	Firmicutes	1239	Bacilli	91061	Bacillales	1385	Bacillaceae	186817	Bacillus	1386	Bacillus subtilis	1423	KCTC 1028	1136873
Bacteria	CP013200.1	0	0	4322479	1	117	117	0	0	1	0	0	Arthrobacter alpinus strain ERGS4:06, complete genome	Bacteria	2	Actinobacteria	201174	Actinobacteria	1760	Micrococcales	85006	Micrococcaceae	1268	Arthrobacter	1663	Arthrobacter alpinus	656366	-	-
Bacteria	AP012224.1	0	0	4332995	1	239	239	0	0	1	1	29	Pseudogulbenkiania sp. NH8B DNA, complete genome	Bacteria	2	Proteobacteria	1224	Betaproteobacteria	28216	Neisseriales	206351	Chromobacteriaceae	1499392	Pseudogulbenkiania	568394	Pseudogulbenkiania sp. NH8B	748280	-	-
Bacteria	CP002599.1	0	0	4413616	1	226	226	0	0	1	1	33	Burkholderia gladioli BSR3 chromosome 1, complete sequence	Bacteria	2	Proteobacteria	1224	Betaproteobacteria	28216	Burkholderiales	80840	Burkholderiaceae	119060	Burkholderia	32008	Burkholderia gladioli	28095	BSR3	999541
Bacteria	CP011568.2	0	0	4464186	1	167	167	0	0	1	1	15	Pandoraea thiooxydans strain DSM 25325, complete genome	Bacteria	2	Proteobacteria	1224	Betaproteobacteria	28216	Burkholderiales	80840	Burkholderiaceae	119060	Pandoraea	93217	Pandoraea thiooxydans	445709	-	-
Bacteria	CP002986.1	0	0	4544477	1	219	219	0	0	1	1	16	Stenotrophomonas maltophilia JV3, complete genome	Bacteria	2	Proteobacteria	1224	Gammaproteobacteria	1236	Xanthomonadales	135614	Xanthomonadaceae	32033	Stenotrophomonas	40323	Stenotrophomonas maltophilia	40324	JV3	868597
Bacteria	CP011286.1	0	0	4581645	1	250	250	0	0	1	0	0	Yersinia enterocolitica strain KNG22703, complete genome	Bacteria	2	Proteobacteria	1224	Gammaproteobacteria	1236	Enterobacteriales	91347	Enterobacteriaceae	543	Yersinia	629	Yersinia enterocolitica	630	-	-
Bacteria	CP004057.1	0	0	4620903	1	98	98	0	0	1	0	0	Shigella flexneri Shi06HN006, complete genome	Bacteria	2	Proteobacteria	1224	Gammaproteobacteria	1236	Enterobacteriales	91347	Enterobacteriaceae	543	Shigella	620	Shigella flexneri	623	Shi06HN006	1282358
Bacteria	CP007463.1	0	0	4623510	1	142	142	0	0	1	1	1	Salmonella enterica subsp. enterica serovar Enteritidis str. EC20120929, complete genome	Bacteria	2	Proteobacteria	1224	Gammaproteobacteria	1236	Enterobacteriales	91347	Enterobacteriaceae	543	Salmonella	590	Salmonella enterica	28901	EC20120929	1412618
Bacteria	CM001857.1	0	0	4631867	1	127	127	0	0	1	0	13	Dickeya paradisiaca NCPPB 2511 chromosome, whole genome shotgun sequence	Bacteria	2	Proteobacteria	1224	Gammaproteobacteria	1236	Enterobacteriales	91347	Enterobacteriaceae	543	Dickeya	204037	Dickeya paradisiaca	69223	NCPPB 2511	1224150
Bacteria	CP012833.1	0	0	4651400	1	239	239	0	0	1	0	1	Salmonella enterica subsp. enterica serovar Cerro str. CFSAN001588, complete genome	Bacteria	2	Proteobacteria	1224	Gammaproteobacteria	1236	Enterobacteriales	91347	Enterobacteriaceae	543	Salmonella	590	Salmonella enterica	28901	CFSAN001588	1410916
Bacteria	CP007296.1	0	0	4685809	1	171	171	0	0	1	1	0	Salmonella enterica subsp. enterica serovar Enteritidis str. SA20090419 genome	Bacteria	2	Proteobacteria	1224	Gammaproteobacteria	1236	Enterobacteriales	91347	Enterobacteriaceae	543	Salmonella	590	Salmonella enterica	28901	SA20090419	1412517
Bacteria	CP007397.2	0	0	4685843	1	245	245	0	0	1	0	0	Salmonella enterica subsp. enterica serovar Enteritidis str. EC20121751 genome	Bacteria	2	Proteobacteria	1224	Gammaproteobacteria	1236	Enterobacteriales	91347	Enterobacteriaceae	543	Salmonella	590	Salmonella enterica	28901	EC20121751	1412540
Bacteria	CP007408.2	0	0	4685848	1	251	251	0	0	1	0	0	Salmonella enterica subsp. enterica serovar Enteritidis str. EC20120918 genome	Bacteria	2	Proteobacteria	1224	Gammaproteobacteria	1236	Enterobacteriales	91347	Enterobacteriaceae	543	Salmonella	590	Salmonella enterica	28901	EC20120918	1412614
Bacteria	CP007327.2	0	0	4685848	1	130	130	0	0	1	0	1	Salmonella enterica subsp. enterica serovar Enteritidis str. EC20111561 genome	Bacteria	2	Proteobacteria	1224	Gammaproteobacteria	1236	Enterobacteriales	91347	Enterobacteriaceae	543	Salmonella	590	Salmonella enterica	28901	EC20111561	1412572
Bacteria	CP007363.1	0	0	4685850	1	248	248	0	0	1	1	0	Salmonella enterica subsp. enterica serovar Enteritidis str. EC20120548 genome	Bacteria	2	Proteobacteria	1224	Gammaproteobacteria	1236	Enterobacteriales	91347	Enterobacteriaceae	543	Salmonella	590	Salmonella enterica	28901	EC20120548	1412543
Bacteria	CP007277.1	0	0	4685864	1	251	251	0	0	1	0	0	Salmonella enterica subsp. enterica serovar Enteritidis str. SA19930684 genome	Bacteria	2	Proteobacteria	1224	Gammaproteobacteria	1236	Enterobacteriales	91347	Enterobacteriaceae	543	Salmonella	590	Salmonella enterica	28901	SA19930684	1412500
Bacteria	CP007405.1	0	0	4685865	1	104	104	0	0	1	0	1	Salmonella enterica subsp. enterica serovar Enteritidis str. EC20120775 genome	Bacteria	2	Proteobacteria	1224	Gammaproteobacteria	1236	Enterobacteriales	91347	Enterobacteriaceae	543	Salmonella	590	Salmonella enterica	28901	EC20120775	1412533
Bacteria	CP007374.1	0	0	4685869	1	128	128	0	0	1	0	0	Salmonella enterica subsp. enterica serovar Enteritidis str. EC20121746 genome	Bacteria	2	Proteobacteria	1224	Gammaproteobacteria	1236	Enterobacteriales	91347	Enterobacteriaceae	543	Salmonella	590	Salmonella enterica	28901	EC20121746	1412563
Bacteria	CP007414.1	0	0	4685870	1	104	104	0	0	1	0	0	Salmonella enterica subsp. enterica serovar Enteritidis str. EC20122031 genome	Bacteria	2	Proteobacteria	1224	Gammaproteobacteria	1236	Enterobacteriales	91347	Enterobacteriaceae	543	Salmonella	590	Salmonella enterica	28901	EC20122031	1412575
Bacteria	CP007419.1	0	0	4686064	1	175	175	0	0	1	0	1	Salmonella enterica subsp. enterica serovar Enteritidis str. EC20130346 genome	Bacteria	2	Proteobacteria	1224	Gammaproteobacteria	1236	Enterobacteriales	91347	Enterobacteriaceae	543	Salmonella	590	Salmonella enterica	28901	EC20130346	1412589
Bacteria	CP002622.1	0	0	4689946	1	250	250	0	0	1	0	0	Pseudomonas stutzeri DSM 4166, complete genome	Bacteria	2	Proteobacteria	1224	Gammaproteobacteria	1236	Pseudomonadales	72274	Pseudomonadaceae	135621	Pseudomonas	286	Pseudomonas stutzeri	316	DSM 4166	996285
Bacteria	CP007530.1	0	0	4694375	1	245	245	0	0	1	0	1	Salmonella enterica subsp. enterica serovar Montevideo str. 507440-20, complete genome	Bacteria	2	Proteobacteria	1224	Gammaproteobacteria	1236	Enterobacteriales	91347	Enterobacteriaceae	543	Salmonella	590	Salmonella enterica	28901	507440-20	859199
Bacteria	CP006717.1	0	0	4707648	1	251	251	0	0	1	0	0	Salmonella enterica subsp. enterica serovar Thompson str. RM6836, complete genome	Bacteria	2	Proteobacteria	1224	Gammaproteobacteria	1236	Enterobacteriales	91347	Enterobacteriaceae	543	Salmonella	590	Salmonella enterica	28901	RM6836	1064551
Bacteria	LN649235.1	0	0	4710675	1	89	89	0	0	1	0	1	Salmonella enterica subsp. enterica serovar Infantis genome assembly SINFA, chromosome : 1	Bacteria	2	Proteobacteria	1224	Gammaproteobacteria	1236	Enterobacteriales	91347	Enterobacteriaceae	543	Salmonella	590	Salmonella enterica	28901	1326/28	595
Bacteria	CP007249.2	0	0	4712309	1	94	94	0	0	1	0	1	Salmonella enterica subsp. enterica serovar Enteritidis str. EC20090641, complete genome	Bacteria	2	Proteobacteria	1224	Gammaproteobacteria	1236	Enterobacteriales	91347	Enterobacteriaceae	543	Salmonella	590	Salmonella enterica	28901	EC20090641	1412453
Bacteria	CP011863.1	0	0	4713742	1	251	251	0	0	1	1	0	Enterobacter asburiae strain ATCC 35953, complete sequence	Bacteria	2	Proteobacteria	1224	Gammaproteobacteria	1236	Enterobacteriales	91347	Enterobacteriaceae	543	Enterobacter	547	Enterobacter asburiae	61645	-	-
Bacteria	CP007509.1	0	0	4725662	1	251	251	0	0	1	0	0	Pseudomonas stutzeri strain 19SMN4, complete genome	Bacteria	2	Proteobacteria	1224	Gammaproteobacteria	1236	Pseudomonadales	72274	Pseudomonadaceae	135621	Pseudomonas	286	Pseudomonas stutzeri	316	-	-
Bacteria	HE971709.1	0	0.001	9466619	1	498	261	0	0	2	0	0	Streptomyces davawensis strain JCM 4913 complete genome	Bacteria	2	Actinobacteria	201174	Actinobacteria	1760	Streptomycetales	85011	Streptomycetaceae	2062	Streptomyces	1883	Streptomyces davawensis	348043	JCM 4913	1214101
Bacteria	HE798556.1	0	0	4769156	1	208	208	0	0	1	1	28	Stenotrophomonas maltophilia D457 complete genome	Bacteria	2	Proteobacteria	1224	Gammaproteobacteria	1236	Xanthomonadales	135614	Xanthomonadaceae	32033	Stenotrophomonas	40323	Stenotrophomonas maltophilia	40324	D457	1163399
Bacteria	CP002099.1	0	0	4791958	1	175	175	0	0	1	0	1	Salmonella enterica subsp. enterica serovar Typhi str. Ty21a, complete genome	Bacteria	2	Proteobacteria	1224	Gammaproteobacteria	1236	Enterobacteriales	91347	Enterobacteriaceae	543	Salmonella	590	Salmonella enterica	28901	Ty21a	527001
Bacteria	LK931502.1	0	0	4814038	1	233	233	0	0	1	0	0	Salmonella enterica subsp. enterica serovar Dublin genome assembly SC50_1, chromosome : I	Bacteria	2	Proteobacteria	1224	Gammaproteobacteria	1236	Enterobacteriales	91347	Enterobacteriaceae	543	Salmonella	590	Salmonella enterica	28901	unknown	98360
Bacteria	CP012344.1	0	0	4824322	1	250	250	0	0	1	0	0	Salmonella enterica subsp. enterica serovar Choleraesuis str. ATCC 10708, complete genome	Bacteria	2	Proteobacteria	1224	Gammaproteobacteria	1236	Enterobacteriales	91347	Enterobacteriaceae	543	Salmonella	590	Salmonella enterica	28901	ATCC 10708	938142
Bacteria	CP000038.1	0	0	4825265	1	89	89	0	0	1	0	0	Shigella sonnei Ss046, complete genome	Bacteria	2	Proteobacteria	1224	Gammaproteobacteria	1236	Enterobacteriales	91347	Enterobacteriaceae	543	Shigella	620	Shigella sonnei	624	Ss046	300269
Bacteria	CP012077.1	0	0	4859884	1	245	245	0	0	1	1	27	Bordetella hinzii strain H568, complete genome	Bacteria	2	Proteobacteria	1224	Betaproteobacteria	28216	Burkholderiales	80840	Alcaligenaceae	506	Bordetella	517	Bordetella hinzii	103855	-	-
Bacteria	CP002487.1	0	0	4878013	1	251	251	0	0	1	0	0	Salmonella enterica subsp. enterica serovar Typhimurium str. ST4/74, complete genome	Bacteria	2	Proteobacteria	1224	Gammaproteobacteria	1236	Enterobacteriales	91347	Enterobacteriaceae	543	Salmonella	590	Salmonella enterica	28901	ST4/74	909946
Bacteria	CP001120.1	0	0	4888768	1	251	251	0	0	1	0	0	Salmonella enterica subsp. enterica serovar Heidelberg str. SL476, complete genome	Bacteria	2	Proteobacteria	1224	Gammaproteobacteria	1236	Enterobacteriales	91347	Enterobacteriaceae	543	Salmonella	590	Salmonella enterica	28901	SL476	454169
Bacteria	CM001890.1	0	0	4920230	1	85	85	0	0	1	0	11	Xanthomonas campestris pv. campestris str. CN15 chromosome, whole genome shotgun sequence	Bacteria	2	Proteobacteria	1224	Gammaproteobacteria	1236	Xanthomonadales	135614	Xanthomonadaceae	32033	Xanthomonas	338	Xanthomonas campestris	339	CN15	1281283
Bacteria	CP002727.1	0	0	4920769	1	226	226	0	0	1	0	1	Pseudomonas fulva 12-X, complete genome	Bacteria	2	Proteobacteria	1224	Gammaproteobacteria	1236	Pseudomonadales	72274	Pseudomonadaceae	135621	Pseudomonas	286	Pseudomonas fulva	47880	12-X	743720
Bacteria	CP002789.1	0	0	4941214	1	235	235	0	0	1	1	27	Xanthomonas campestris pv. raphani 756C, complete genome	Bacteria	2	Proteobacteria	1224	Gammaproteobacteria	1236	Xanthomonadales	135614	Xanthomonadaceae	32033	Xanthomonas	338	Xanthomonas campestris	339	756C	990315
Bacteria	CP011946.1	0	0	4994426	1	251	251	0	0	1	0	33	Xanthomonas campestris pv. campestris strain 17 genome	Bacteria	2	Proteobacteria	1224	Gammaproteobacteria	1236	Xanthomonadales	135614	Xanthomonadaceae	32033	Xanthomonas	338	Xanthomonas campestris	339	17	340
Bacteria	CM000733.1	0	0	4999804	1	251	251	0	0	1	0	0	Bacillus cereus Rock3-44 chromosome, whole genome shotgun sequence	Bacteria	2	Firmicutes	1239	Bacilli	91061	Bacillales	1385	Bacillaceae	186817	Bacillus	1386	Bacillus cereus	1396	Rock3-44	526986
Bacteria	CP011959.1	0	0	5017766	1	196	196	0	0	1	0	15	Xanthomonas oryzae pv. oryzicola strain CFBP7341, complete genome	Bacteria	2	Proteobacteria	1224	Gammaproteobacteria	1236	Xanthomonadales	135614	Xanthomonadaceae	32033	Xanthomonas	338	Xanthomonas oryzae	347	CFBP7341	129394
Bacteria	AP012320.1	0	0	5043253	1	99	99	0	0	1	0	7	Rubrivivax gelatinosus IL144 DNA, complete genome	Bacteria	2	Proteobacteria	1224	Betaproteobacteria	28216	Burkholderiales	80840	-	-	Rubrivivax	28067	Rubrivivax gelatinosus	28068	IL144	983917
Bacteria	HE965807.1	0	0	5091817	1	210	210	0	0	1	1	29	Bordetella bronchiseptica MO149 complete genome	Bacteria	2	Proteobacteria	1224	Betaproteobacteria	28216	Burkholderiales	80840	Alcaligenaceae	506	Bordetella	517	Bordetella bronchiseptica	518	MO149	1208658
Bacteria	CP011077.1	0	0	5107633	1	251	251	0	0	1	0	0	Klebsiella michiganensis strain RC10, complete genome	Bacteria	2	Proteobacteria	1224	Gammaproteobacteria	1236	Enterobacteriales	91347	Enterobacteriaceae	543	Klebsiella	570	Klebsiella michiganensis	1134687	-	-
Bacteria	CP009022.1	0	0	5175486	1	103	103	0	0	1	0	12	Xanthomonas citri subsp. citri strain FB19, complete genome	Bacteria	2	Proteobacteria	1224	Gammaproteobacteria	1236	Xanthomonadales	135614	Xanthomonadaceae	32033	Xanthomonas	338	Xanthomonas citri	346	-	-
Bacteria	CP009028.1	0	0	5175552	1	250	250	0	0	1	0	31	Xanthomonas citri subsp. citri strain 5208, complete genome	Bacteria	2	Proteobacteria	1224	Gammaproteobacteria	1236	Xanthomonadales	135614	Xanthomonadaceae	32033	Xanthomonas	338	Xanthomonas citri	346	-	-
Bacteria	CP009544.1	0	0	5214671	1	163	163	0	0	1	0	0	Bacillus anthracis strain BA1015, complete genome	Bacteria	2	Firmicutes	1239	Bacilli	91061	Bacillales	1385	Bacillaceae	186817	Bacillus	1386	Bacillus anthracis	1392	-	-
Bacteria	CP009325.1	0	0	5221627	1	251	251	0	0	1	0	0	Bacillus anthracis strain PAK-1, complete genome	Bacteria	2	Firmicutes	1239	Bacilli	91061	Bacillales	1385	Bacillaceae	186817	Bacillus	1386	Bacillus anthracis	1392	-	-
Bacteria	CP014179.1	0	0	5226939	1	248	248	0	0	1	0	0	Bacillus anthracis strain Stendal, complete genome	Bacteria	2	Firmicutes	1239	Bacilli	91061	Bacillales	1385	Bacillaceae	186817	Bacillus	1386	Bacillus anthracis	1392	-	-
Bacteria	AE017334.2	0	0	5227419	1	251	251	0	0	1	0	0	Bacillus anthracis str. 'Ames Ancestor', complete genome	Bacteria	2	Firmicutes	1239	Bacilli	91061	Bacillales	1385	Bacillaceae	186817	Bacillus	1386	Bacillus anthracis	1392	Ames Ancestor; A2084	261594
Bacteria	CP001970.1	0	0	5227898	1	251	251	0	0	1	0	1	Bacillus anthracis str. A16, complete genome	Bacteria	2	Firmicutes	1239	Bacilli	91061	Bacillales	1385	Bacillaceae	186817	Bacillus	1386	Bacillus anthracis	1392	A16	743835
Bacteria	AE017225.1	0	0	5228663	1	251	251	0	0	1	0	0	Bacillus anthracis str. Sterne, complete genome	Bacteria	2	Firmicutes	1239	Bacilli	91061	Bacillales	1385	Bacillaceae	186817	Bacillus	1386	Bacillus anthracis	1392	Sterne	260799
Bacteria	CP009598.1	0	0	5228687	1	251	251	0	0	1	0	0	Bacillus anthracis str. V770-NP-1R, complete genome	Bacteria	2	Firmicutes	1239	Bacilli	91061	Bacillales	1385	Bacillaceae	186817	Bacillus	1386	Bacillus anthracis	1392	V770-NP-1R	1449979
Bacteria	CP010322.1	0	0	5229224	1	219	219	0	0	1	0	1	Bacillus anthracis strain Canadian_bison, complete genome	Bacteria	2	Firmicutes	1239	Bacilli	91061	Bacillales	1385	Bacillaceae	186817	Bacillus	1386	Bacillus anthracis	1392	-	-
Bacteria	CP007704.1	0	0	5230053	1	251	251	0	0	1	0	0	Bacillus anthracis strain BFV genome	Bacteria	2	Firmicutes	1239	Bacilli	91061	Bacillales	1385	Bacillaceae	186817	Bacillus	1386	Bacillus anthracis	1392	-	-
Bacteria	CP009464.1	0	0	5230088	1	125	125	0	0	1	0	1	Bacillus anthracis strain SK-102, complete genome	Bacteria	2	Firmicutes	1239	Bacilli	91061	Bacillales	1385	Bacillaceae	186817	Bacillus	1386	Bacillus anthracis	1392	-	-
Bacteria	AP006725.1	0	0	5248520	1	251	251	0	0	1	0	0	Klebsiella pneumoniae subsp. pneumoniae NTUH-K2044 DNA, complete genome	Bacteria	2	Proteobacteria	1224	Gammaproteobacteria	1236	Enterobacteriales	91347	Enterobacteriaceae	543	Klebsiella	570	Klebsiella pneumoniae	573	NTUH-K2044	484021
Bacteria	CP011256.1	0	0	5254865	1	191	191	0	0	1	1	16	Xanthomonas campestris strain 17, complete genome	Bacteria	2	Proteobacteria	1224	Gammaproteobacteria	1236	Xanthomonadales	135614	Xanthomonadaceae	32033	Xanthomonas	338	Xanthomonas campestris	339	-	-
Bacteria	CP000903.1	0	0	5262775	1	125	125	0	0	1	0	1	Bacillus weihenstephanensis KBAB4, complete genome	Bacteria	2	Firmicutes	1239	Bacilli	91061	Bacillales	1385	Bacillaceae	186817	Bacillus	1386	Bacillus weihenstephanensis	86662	KBAB4	315730
Bacteria	CP006656.1	0	0	5273813	1	147	147	0	0	1	0	2	Klebsiella pneumoniae JM45, complete genome	Bacteria	2	Proteobacteria	1224	Gammaproteobacteria	1236	Enterobacteriales	91347	Enterobacteriaceae	543	Klebsiella	570	Klebsiella pneumoniae	573	unknown	1380908
Bacteria	CP009114.1	0	0	5297511	1	216	216	0	0	1	0	0	Klebsiella pneumoniae strain blaNDM-1, complete genome	Bacteria	2	Proteobacteria	1224	Gammaproteobacteria	1236	Enterobacteriales	91347	Enterobacteriaceae	543	Klebsiella	570	Klebsiella pneumoniae	573	-	-
Bacteria	CP003999.1	0	0	5307003	1	251	251	0	0	1	0	0	Klebsiella pneumoniae subsp. pneumoniae Kp13, complete genome	Bacteria	2	Proteobacteria	1224	Gammaproteobacteria	1236	Enterobacteriales	91347	Enterobacteriaceae	543	Klebsiella	570	Klebsiella pneumoniae	573	Kp13	1123862
Bacteria	CP009902.1	0	0	5321900	1	102	102	0	0	1	0	0	Bacillus anthracis strain 2002013094, complete genome	Bacteria	2	Firmicutes	1239	Bacilli	91061	Bacillales	1385	Bacillaceae	186817	Bacillus	1386	Bacillus anthracis	1392	-	-
Bacteria	CP005095.1	0	0	5323210	1	228	228	0	0	1	0	28	Azotobacter vinelandii CA6, complete genome	Bacteria	2	Proteobacteria	1224	Gammaproteobacteria	1236	Pseudomonadales	72274	Pseudomonadaceae	135621	Azotobacter	352	Azotobacter vinelandii	354	CA6	1283331
Bacteria	AP014704.1	0	0	5348274	1	117	117	0	0	1	1	13	Methylobacterium aquaticum DNA, complete genome, strain: MA-22A	Bacteria	2	Proteobacteria	1224	Alphaproteobacteria	28211	Rhizobiales	356	Methylobacteriaceae	119045	Methylobacterium	407	Methylobacterium aquaticum	270351	-	-
Bacteria	CP001157.1	0	0	5365318	1	212	212	0	0	1	0	27	Azotobacter vinelandii DJ, complete genome	Bacteria	2	Proteobacteria	1224	Gammaproteobacteria	1236	Pseudomonadales	72274	Pseudomonadaceae	135621	Azotobacter	352	Azotobacter vinelandii	354	DJ; ATCC BAA-1303	322710
Bacteria	BX571963.1	0	0	5459213	1	203	203	0	0	1	1	26	Rhodopseudomonas palustris CGA009 complete genome	Bacteria	2	Proteobacteria	1224	Alphaproteobacteria	28211	Rhizobiales	356	Bradyrhizobiaceae	41294	Rhodopseudomonas	1073	Rhodopseudomonas palustris	1076	CGA009	258594
Bacteria	CM000742.1	0	0	5561906	1	224	224	0	0	1	0	1	Bacillus mycoides DSM 2048 chromosome, whole genome shotgun sequence	Bacteria	2	Firmicutes	1239	Bacilli	91061	Bacillales	1385	Bacillaceae	186817	Bacillus	1386	Bacillus mycoides	1405	DSM 2048	526997
Bacteria	CM000725.1	0	0	5576566	1	114	114	0	0	1	0	0	Bacillus cereus BDRD-ST196 chromosome, whole genome shotgun sequence	Bacteria	2	Firmicutes	1239	Bacilli	91061	Bacillales	1385	Bacillaceae	186817	Bacillus	1386	Bacillus cereus	1396	BDRD-ST196	526976
Bacteria	CM000720.1	0	0	5586253	1	143	143	0	0	1	0	0	Bacillus cereus R309803 chromosome, whole genome shotgun sequence	Bacteria	2	Firmicutes	1239	Bacilli	91061	Bacillales	1385	Bacillaceae	186817	Bacillus	1386	Bacillus cereus	1396	R309803	526968
Bacteria	LN879547.1	0	0	5632239	1	84	84	0	0	1	0	10	Comamonas testosteroni P19 genome assembly Comamonas testosteroni P19, chromosome : I	Bacteria	2	Proteobacteria	1224	Betaproteobacteria	28216	Burkholderiales	80840	Comamonadaceae	80864	Comamonas	283	Comamonas testosteroni	285	unknown	1191062
Bacteria	CP004143.1	0	0	5696307	1	251	251	0	0	1	0	0	Pseudomonas denitrificans ATCC 13867, complete genome	Bacteria	2	Proteobacteria	1224	Gammaproteobacteria	1236	Pseudomonadales	72274	Pseudomonadaceae	135621	Pseudomonas	286	Pseudomonas denitrificans	43306	ATCC 13867	1294143
Bacteria	CP010431.1	0	0	5751958	1	90	90	0	0	1	1	11	Pandoraea sputorum strain DSM 21091, complete genome	Bacteria	2	Proteobacteria	1224	Betaproteobacteria	28216	Burkholderiales	80840	Burkholderiaceae	119060	Pandoraea	93217	Pandoraea sputorum	93222	-	-
Bacteria	CP007014.1	0	0	5758024	1	251	251	0	0	1	0	0	Pseudomonas syringae CC1557, complete sequence	Bacteria	2	Proteobacteria	1224	Gammaproteobacteria	1236	Pseudomonadales	72274	Pseudomonadaceae	135621	Pseudomonas	286	Pseudomonas syringae	317	CC1557	1357279
Bacteria	CP009048.1	0	0	5764622	1	251	251	0	0	1	0	0	Pseudomonas alkylphenolia strain KL28, complete genome	Bacteria	2	Proteobacteria	1224	Gammaproteobacteria	1236	Pseudomonadales	72274	Pseudomonadaceae	135621	Pseudomonas	286	Pseudomonas alkylphenolia	237609	-	-
Bacteria	CP005970.1	0	0	5787986	1	214	214	0	0	1	0	0	Pseudomonas syringae UMAF0158, complete genome	Bacteria	2	Proteobacteria	1224	Gammaproteobacteria	1236	Pseudomonadales	72274	Pseudomonadaceae	135621	Pseudomonas	286	Pseudomonas syringae	317	UMAF0158	1332075
Bacteria	CP008841.1	0	0	5865090	1	251	251	0	0	1	0	1	Klebsiella oxytoca strain M1, complete genome	Bacteria	2	Proteobacteria	1224	Gammaproteobacteria	1236	Enterobacteriales	91347	Enterobacteriaceae	543	Klebsiella	570	Klebsiella oxytoca	571	-	-
Bacteria	CP007039.1	0	0	5986012	1	185	185	0	0	1	0	0	Pseudomonas cichorii JBC1, complete genome	Bacteria	2	Proteobacteria	1224	Gammaproteobacteria	1236	Pseudomonadales	72274	Pseudomonadaceae	135621	Pseudomonas	286	Pseudomonas cichorii	36746	JBC1	1441629
Bacteria	LN847264.1	0	0	6012947	1	251	251	0	0	1	0	0	Pseudomonas sp. CCOS 191 genome assembly Pseudomonas sp. strain CCOS 191, chromosome : I	Bacteria	2	Proteobacteria	1224	Gammaproteobacteria	1236	Pseudomonadales	72274	Pseudomonadaceae	135621	Pseudomonas	286	Pseudomonas sp. CCOS 191	1649877	-	-
Bacteria	CM000755.1	0	0	6031475	1	158	158	0	0	1	0	1	Bacillus thuringiensis serovar pondicheriensis BGSC 4BA1 chromosome, whole genome shotgun sequence	Bacteria	2	Firmicutes	1239	Bacilli	91061	Bacillales	1385	Bacillaceae	186817	Bacillus	1386	Bacillus thuringiensis	1428	BGSC 4BA1	527029
Bacteria	CP000580.1	0	0	6048425	1	209	209	0	0	1	0	31	Mycobacterium sp. JLS, complete genome	Bacteria	2	Actinobacteria	201174	Actinobacteria	1760	Corynebacteriales	85007	Mycobacteriaceae	1762	Mycobacterium	1763	Mycobacterium sp. JLS	164757	-	-
Bacteria	CP006704.1	0	0	6062703	1	126	126	0	0	1	1	13	Comamonas testosteroni TK102, complete genome	Bacteria	2	Proteobacteria	1224	Betaproteobacteria	28216	Burkholderiales	80840	Comamonadaceae	80864	Comamonas	283	Comamonas testosteroni	285	TK102	1392005
Bacteria	CP008896.1	0	0	6064456	1	246	246	0	0	1	0	0	Pseudomonas fluorescens strain UK4, complete genome	Bacteria	2	Proteobacteria	1224	Gammaproteobacteria	1236	Pseudomonadales	72274	Pseudomonadaceae	135621	Pseudomonas	286	Pseudomonas fluorescens	294	-	-
Bacteria	CP007638.1	0	0	6085054	1	102	102	0	0	1	0	0	Pseudomonas sp. WCS374 genome	Bacteria	2	Proteobacteria	1224	Gammaproteobacteria	1236	Pseudomonadales	72274	Pseudomonadaceae	135621	Pseudomonas	286	Pseudomonas sp. WCS374	1495331	-	-
Bacteria	CP003219.1	0	0	6282967	1	112	112	0	0	1	0	2	Streptomyces cattleya DSM 46488, complete genome	Bacteria	2	Actinobacteria	201174	Actinobacteria	1760	Streptomycetales	85011	Streptomycetaceae	2062	Streptomyces	1883	Streptomyces cattleya	29303	DSM 46488	1003195
Bacteria	AP014637.1	0	0	6332373	1	250	250	0	0	1	0	0	Pseudomonas sp. StFLB209 DNA, complete genome	Bacteria	2	Proteobacteria	1224	Gammaproteobacteria	1236	Pseudomonadales	72274	Pseudomonadaceae	135621	Pseudomonas	286	Pseudomonas sp. StFLB209	1028989	-	-
Bacteria	CP012201.1	0	0	6361416	1	89	89	0	0	1	1	3	Massilia sp. NR 4-1, complete genome	Bacteria	2	Proteobacteria	1224	Betaproteobacteria	28216	Burkholderiales	80840	Oxalobacteraceae	75682	Massilia	149698	Massilia sp. NR 4-1	1678028	-	-
Bacteria	LN854573.1	0	0	6374437	1	96	96	0	0	1	0	1	Pseudomonas sp. URMO17WK12:I11 genome assembly Shine, chromosome : 1	Bacteria	2	Proteobacteria	1224	Gammaproteobacteria	1236	Pseudomonadales	72274	Pseudomonadaceae	135621	Pseudomonas	286	Pseudomonas sp. URMO17WK12:I11	1283291	-	-
Bacteria	CP012830.1	0	0	6391871	1	250	250	0	0	1	0	0	Pseudomonas fluorescens strain FW300-N2E3, complete genome	Bacteria	2	Proteobacteria	1224	Gammaproteobacteria	1236	Pseudomonadales	72274	Pseudomonadaceae	135621	Pseudomonas	286	Pseudomonas fluorescens	294	-	-
Bacteria	AE016853.1	0	0	6397126	1	250	250	0	0	1	0	0	Pseudomonas syringae pv. tomato str. DC3000, complete genome	Bacteria	2	Proteobacteria	1224	Gammaproteobacteria	1236	Pseudomonadales	72274	Pseudomonadaceae	135621	Pseudomonas	286	Pseudomonas syringae group genomosp. 3	251701	DC3000	223283
Bacteria	CP000094.2	0	0	6438405	1	251	251	0	0	1	0	1	Pseudomonas fluorescens Pf0-1, complete genome	Bacteria	2	Proteobacteria	1224	Gammaproteobacteria	1236	Pseudomonadales	72274	Pseudomonadaceae	135621	Pseudomonas	286	Pseudomonas fluorescens	294	Pf0-1	205922
Bacteria	CP011507.1	0	0	6452803	1	165	165	0	0	1	0	2	Pseudomonas trivialis strain IHBB745, complete genome	Bacteria	2	Proteobacteria	1224	Gammaproteobacteria	1236	Pseudomonadales	72274	Pseudomonadaceae	135621	Pseudomonas	286	Pseudomonas trivialis	200450	-	-
Bacteria	CM000752.1	0	0	6489024	1	226	226	0	0	1	0	1	Bacillus thuringiensis serovar monterrey BGSC 4AJ1 chromosome, whole genome shotgun sequence	Bacteria	2	Firmicutes	1239	Bacilli	91061	Bacillales	1385	Bacillaceae	186817	Bacillus	1386	Bacillus thuringiensis	1428	BGSC 4AJ1	527022
Bacteria	CP011972.1	0	0	6580291	1	250	250	0	0	1	0	0	Pseudomonas syringae pv. actinidiae ICMP 18884, complete genome	Bacteria	2	Proteobacteria	1224	Gammaproteobacteria	1236	Pseudomonadales	72274	Pseudomonadaceae	135621	Pseudomonas	286	Pseudomonas syringae	317	ICMP 18884	1095103
Bacteria	CP007410.1	0	0	6652396	1	234	234	0	0	1	0	1	Pseudomonas brassicacearum strain DF41, complete genome	Bacteria	2	Proteobacteria	1224	Gammaproteobacteria	1236	Pseudomonadales	72274	Pseudomonadaceae	135621	Pseudomonas	286	Pseudomonas brassicacearum	930166	-	-
Bacteria	AFXK01000001.1	0	0	6719211	1	251	251	0	0	1	1	13	Pseudomona aeruginosa 213BR chromosome, whole genome shotgun sequence	Bacteria	2	Proteobacteria	1224	Gammaproteobacteria	1236	Pseudomonadales	72274	Pseudomonadaceae	135621	Pseudomonas	286	Pseudomonas aeruginosa	287	213BR	1051004
Bacteria	CP005960.1	0	0	6778052	1	102	102	0	0	1	0	1	Pseudomonas mandelii JR-1, complete genome	Bacteria	2	Proteobacteria	1224	Gammaproteobacteria	1236	Pseudomonadales	72274	Pseudomonadaceae	135621	Pseudomonas	286	Pseudomonas mandelii	75612	JR-1	1147786
Bacteria	CP002585.1	0	0	6843248	1	250	250	0	0	1	0	0	Pseudomonas brassicacearum subsp. brassicacearum NFM421, complete genome	Bacteria	2	Proteobacteria	1224	Gammaproteobacteria	1236	Pseudomonadales	72274	Pseudomonadaceae	135621	Pseudomonas	286	Pseudomonas brassicacearum	930166	NFM421	994484
Bacteria	CP013111.1	0	0	6989698	1	141	141	0	0	1	1	22	Bordetella sp. N genome	Bacteria	2	Proteobacteria	1224	Betaproteobacteria	28216	Burkholderiales	80840	Alcaligenaceae	506	Bordetella	517	Bordetella sp. N	1746199	-	-
Bacteria	CM002796.1	0	0	7041479	1	184	184	0	0	1	1	24	Mesorhizobium ciceri ca181 chromosome chr, whole genome shotgun sequence	Bacteria	2	Proteobacteria	1224	Alphaproteobacteria	28211	Rhizobiales	356	Phyllobacteriaceae	69277	Mesorhizobium	68287	Mesorhizobium ciceri	39645	ca181	682633
Bacteria	CP002593.1	0	0	7096571	1	127	127	0	0	1	0	1	Pseudonocardia dioxanivorans CB1190, complete genome	Bacteria	2	Actinobacteria	201174	Actinobacteria	1760	Pseudonocardiales	85010	Pseudonocardiaceae	2070	Pseudonocardia	1847	Pseudonocardia dioxanivorans	240495	CB1190	675635
Bacteria	CP002475.1	0	0	7337497	1	92	92	0	0	1	0	0	Streptomyces pratensis ATCC 33331, complete genome	Bacteria	2	Actinobacteria	201174	Actinobacteria	1760	Streptomycetales	85011	Streptomycetaceae	2062	Streptomyces	1883	Streptomyces pratensis	1169025	ATCC 33331	591167
Bacteria	CP009438.1	0	0	7453200	1	250	250	0	0	1	0	0	Streptomyces glaucescens strain GLA.O, complete genome	Bacteria	2	Actinobacteria	201174	Actinobacteria	1760	Streptomycetales	85011	Streptomycetaceae	2062	Streptomyces	1883	Streptomyces glaucescens	1907	-	-
Bacteria	CP011664.1	0	0	7868178	1	110	110	0	0	1	0	0	Streptomyces sp. Mg1, complete genome	Bacteria	2	Actinobacteria	201174	Actinobacteria	1760	Streptomycetales	85011	Streptomycetaceae	2062	Streptomyces	1883	Streptomyces sp. Mg1	465541	-	-
Bacteria	LN831790.1	0	0	7903895	1	251	251	0	0	1	0	0	Streptomyces leeuwenhoekii genome assembly sleC34, chromosome : chromosome	Bacteria	2	Actinobacteria	201174	Actinobacteria	1760	Streptomycetales	85011	Streptomycetaceae	2062	Streptomyces	1883	Streptomyces leeuwenhoekii	1437453	-	-
Bacteria	CP013142.1	0	0	8047771	1	251	251	0	0	1	0	1	Streptomyces sp. 4F, complete genome	Bacteria	2	Actinobacteria	201174	Actinobacteria	1760	Streptomycetales	85011	Streptomycetaceae	2062	Streptomyces	1883	Streptomyces sp. 4F	1751294	-	-
Bacteria	AP012603.1	0	0	8264165	1	211	211	0	0	1	0	31	Bradyrhizobium oligotrophicum S58 DNA, complete genome	Bacteria	2	Proteobacteria	1224	Alphaproteobacteria	28211	Rhizobiales	356	Bradyrhizobiaceae	41294	Bradyrhizobium	374	Bradyrhizobium oligotrophicum	44255	S58	1245469
Bacteria	CP010519.1	0	0	8384669	1	166	166	0	0	1	0	1	Streptomyces albus strain DSM 41398, complete genome	Bacteria	2	Actinobacteria	201174	Actinobacteria	1760	Streptomycetales	85011	Streptomycetaceae	2062	Streptomyces	1883	Streptomyces albus	1888	-	-
Bacteria	CP011799.1	0	0	9153597	1	250	250	0	0	1	0	2	Streptomyces sp. PBH53 genome	Bacteria	2	Actinobacteria	201174	Actinobacteria	1760	Streptomycetales	85011	Streptomycetaceae	2062	Streptomyces	1883	Streptomyces sp. PBH53	1577075	-	-
Bacteria	CP007699.1	0	0	9300149	1	88	88	0	0	1	0	1	Streptomyces lydicus A02, complete genome	Bacteria	2	Actinobacteria	201174	Actinobacteria	1760	Streptomycetales	85011	Streptomycetaceae	2062	Streptomyces	1883	Streptomyces lydicus	47763	A02	1403539
Bacteria	CP007574.1	0	0	9360281	1	94	94	0	0	1	0	10	Streptomyces albulus strain NK660, complete genome	Bacteria	2	Actinobacteria	201174	Actinobacteria	1760	Streptomycetales	85011	Streptomycetaceae	2062	Streptomyces	1883	Streptomyces albulus	68570	-	-
Bacteria	CM002285.1	0	0	9663240	1	90	90	0	0	1	0	1	Streptomyces roseochromogenes subsp. oscitans DS 12.976 chromosome, whole genome shotgun sequence	Bacteria	2	Actinobacteria	201174	Actinobacteria	1760	Streptomycetales	85011	Streptomycetaceae	2062	Streptomyces	1883	Streptomyces roseochromogenus	285450	DS 12.976	1352936
Bacteria	CP003275.1	0	0	10145833	1	251	251	0	0	1	0	0	Streptomyces hygroscopicus subsp. jinggangensis 5008, complete genome	Bacteria	2	Actinobacteria	201174	Actinobacteria	1760	Streptomycetales	85011	Streptomycetaceae	2062	Streptomyces	1883	Streptomyces hygroscopicus	1912	5008	1133850
Bacteria	FN554889.1	0	0	10148695	1	165	165	0	0	1	0	0	Streptomyces scabiei 87.22 complete genome	Bacteria	2	Actinobacteria	201174	Actinobacteria	1760	Streptomycetales	85011	Streptomycetaceae	2062	Streptomyces	1883	Streptomyces scabiei	1930	87.22	680198
Bacteria	CP012333.1	0	0	12191466	1	227	227	0	0	1	1	30	Labilithrix luteola strain DSM 27648, complete genome	Bacteria	2	Proteobacteria	1224	Deltaproteobacteria	28221	Myxococcales	29	Labilitrichaceae	1524216	Labilithrix	1524217	Labilithrix luteola	1391654	-	-

## Sheet: negative.species.Bacteria
Database	Name	Abundance (%)	Size (bp)	Seq_count	Nucleotides	Covered_positions	Coverage	Depth	Reads	Reads_uniq	Edit_distance	Description	Superkingdom	SuperkingdomTax	Phylum	PhylumTax	Class	ClassTax	Order	OrderTax	Family	FamilyTax	Genus	GenusTax	Species	SpeciesTax
Bacteria	Burkholderia pseudomallei	0.117	0.008	66188215	18	5503	5342	0	0	24	2	69	collapsed at species level	Bacteria	2	Proteobacteria	1224	Betaproteobacteria	28216	Burkholderiales	80840	Burkholderiaceae	119060	Burkholderia	32008	Burkholderia pseudomallei	28450
Bacteria	Burkholderia fungorum	0.082	1	8621765	3	678669	646533	0.075	0.079	3010	2977	10264	collapsed at species level	Bacteria	2	Proteobacteria	1224	Betaproteobacteria	28216	Burkholderiales	80840	Burkholderiaceae	119060	Burkholderia	32008	Burkholderia fungorum	134537
Bacteria	Dyella japonica	0.081	1.299	4831185	1	860171	576471	0.119	0.178	3910	3782	87347	collapsed at species level	Bacteria	2	Proteobacteria	1224	Gammaproteobacteria	1236	Xanthomonadales	135614	Rhodanobacteraceae	1775411	Dyella	231454	Dyella japonica	231455
Bacteria	Bacillus subtilis	0.075	0.971	130618457	31	660731	587894	0.005	0.005	2922	5	1194	collapsed at species level	Bacteria	2	Firmicutes	1239	Bacilli	91061	Bacillales	1385	Bacillaceae	186817	Bacillus	1386	Bacillus subtilis	1423
Bacteria	Burkholderia cepacia	0.073	0.726	37911161	12	475081	440121	0.012	0.013	2186	7	920	collapsed at species level	Bacteria	2	Proteobacteria	1224	Betaproteobacteria	28216	Burkholderiales	80840	Burkholderiaceae	119060	Burkholderia	32008	Burkholderia cepacia	292
Bacteria	Streptomyces lividans	0.065	1.83	16842045	2	1157033	1076954	0.064	0.069	5509	2	2730	collapsed at species level	Bacteria	2	Actinobacteria	201174	Actinobacteria	1760	Streptomycetales	85011	Streptomycetaceae	2062	Streptomyces	1883	Streptomyces lividans	1916
Bacteria	Dyella jiangningensis	0.063	1.126	5396991	1	740813	516419	0.096	0.137	3390	2980	75192	collapsed at species level	Bacteria	2	Proteobacteria	1224	Gammaproteobacteria	1236	Xanthomonadales	135614	Rhodanobacteraceae	1775411	Dyella	231454	Dyella jiangningensis	1379159
Bacteria	Bacillus thuringiensis	0.049	0.923	250130701	44	611626	592628	0.002	0.002	2779	7	1218	collapsed at species level	Bacteria	2	Firmicutes	1239	Bacilli	91061	Bacillales	1385	Bacillaceae	186817	Bacillus	1386	Bacillus thuringiensis	1428
Bacteria	Rhodanobacter denitrificans	0.011	0.153	4225490	1	96380	73064	0.017	0.023	460	441	10444	collapsed at species level	Bacteria	2	Proteobacteria	1224	Gammaproteobacteria	1236	Xanthomonadales	135614	Rhodanobacteraceae	1775411	Rhodanobacter	75309	Rhodanobacter denitrificans	666685
Bacteria	Bacillus methylotrophicus	0.006	0.079	56391882	14	50042	44779	0.001	0.001	239	13	148	collapsed at species level	Bacteria	2	Firmicutes	1239	Bacilli	91061	Bacillales	1385	Bacillaceae	186817	Bacillus	1386	Bacillus methylotrophicus	492670
Bacteria	Bacillus sp. SDLI1	0.002	0.027	4134042	1	17106	12784	0.003	0.004	81	37	375	collapsed at species level	Bacteria	2	Firmicutes	1239	Bacilli	91061	Bacillales	1385	Bacillaceae	186817	Bacillus	1386	Bacillus sp. SDLI1	1774743
Bacteria	Bacillus anthracis	0.002	0.033	203818980	39	21288	21288	0	0	99	0	44	collapsed at species level	Bacteria	2	Firmicutes	1239	Bacilli	91061	Bacillales	1385	Bacillaceae	186817	Bacillus	1386	Bacillus anthracis	1392
Bacteria	Burkholderia multivorans	0.002	0.012	26367395	11	7500	7454	0	0	35	0	52	collapsed at species level	Bacteria	2	Proteobacteria	1224	Betaproteobacteria	28216	Burkholderiales	80840	Burkholderiaceae	119060	Burkholderia	32008	Burkholderia multivorans	87883
Bacteria	Pseudomonas monteilii	0.001	0.025	16659566	3	16978	15476	0.001	0.001	76	2	25	collapsed at species level	Bacteria	2	Proteobacteria	1224	Gammaproteobacteria	1236	Pseudomonadales	72274	Pseudomonadaceae	135621	Pseudomonas	286	Pseudomonas monteilii	76759
Bacteria	Bacillus bombysepticus	0.001	0.021	5295783	1	13612	13399	0.003	0.003	63	0	27	collapsed at species level	Bacteria	2	Firmicutes	1239	Bacilli	91061	Bacillales	1385	Bacillaceae	186817	Bacillus	1386	Bacillus bombysepticus	658666
Bacteria	Burkholderia xenovorans	0.001	0.01	19434089	6	6564	6446	0	0	29	0	556	collapsed at species level	Bacteria	2	Proteobacteria	1224	Betaproteobacteria	28216	Burkholderiales	80840	Burkholderiaceae	119060	Burkholderia	32008	Burkholderia xenovorans	36873
Bacteria	Burkholderia contaminans	0.001	0.007	8509249	3	3799	3280	0	0	20	2	35	collapsed at species level	Bacteria	2	Proteobacteria	1224	Betaproteobacteria	28216	Burkholderiales	80840	Burkholderiaceae	119060	Burkholderia	32008	Burkholderia contaminans	488447
Bacteria	Burkholderia vietnamiensis	0.001	0.007	10473330	4	4847	4051	0	0	21	0	7	collapsed at species level	Bacteria	2	Proteobacteria	1224	Betaproteobacteria	28216	Burkholderiales	80840	Burkholderiaceae	119060	Burkholderia	32008	Burkholderia vietnamiensis	60552
Bacteria	Burkholderia anthina	0.001	0.007	5669293	2	3854	3854	0.001	0.001	20	0	8	collapsed at species level	Bacteria	2	Proteobacteria	1224	Betaproteobacteria	28216	Burkholderiales	80840	Burkholderiaceae	119060	Burkholderia	32008	Burkholderia anthina	179879
Bacteria	Burkholderia sp. KJ006	0.001	0.004	6584551	3	2325	1938	0	0	12	0	9	collapsed at species level	Bacteria	2	Proteobacteria	1224	Betaproteobacteria	28216	Burkholderiales	80840	Burkholderiaceae	119060	Burkholderia	32008	Burkholderia sp. KJ006	416344
Bacteria	Burkholderia ambifaria	0.001	0.004	15613072	6	2679	2472	0	0	13	0	2	collapsed at species level	Bacteria	2	Proteobacteria	1224	Betaproteobacteria	28216	Burkholderiales	80840	Burkholderiaceae	119060	Burkholderia	32008	Burkholderia ambifaria	152480
Bacteria	Bacillus sp. BH072	0.001	0.007	4069641	1	4010	3089	0.001	0.001	21	4	13	collapsed at species level	Bacteria	2	Firmicutes	1239	Bacilli	91061	Bacillales	1385	Bacillaceae	186817	Bacillus	1386	Bacillus sp. BH072	1570330
Bacteria	Pseudomonas plecoglossicida	0.001	0.011	6233254	1	7674	7606	0.001	0.001	32	0	8	collapsed at species level	Bacteria	2	Proteobacteria	1224	Gammaproteobacteria	1236	Pseudomonadales	72274	Pseudomonadaceae	135621	Pseudomonas	286	Pseudomonas plecoglossicida	70775
Bacteria	Salmonella enterica	0.001	0.008	107734958	23	4760	4760	0	0	24	3	10	collapsed at species level	Bacteria	2	Proteobacteria	1224	Gammaproteobacteria	1236	Enterobacteriales	91347	Enterobacteriaceae	543	Salmonella	590	Salmonella enterica	28901
Bacteria	Frateuria aurantia	0	0.006	3603458	1	3584	3584	0.001	0.001	18	9	228	collapsed at species level	Bacteria	2	Proteobacteria	1224	Gammaproteobacteria	1236	Xanthomonadales	135614	Rhodanobacteraceae	1775411	Frateuria	70411	Frateuria aurantia	81475
Bacteria	Burkholderia sp. CCGE1002	0	0.003	7395722	3	2124	2124	0	0	10	10	201	collapsed at species level	Bacteria	2	Proteobacteria	1224	Betaproteobacteria	28216	Burkholderiales	80840	Burkholderiaceae	119060	Burkholderia	32008	Burkholderia sp. CCGE1002	640511
Bacteria	Pseudomonas sp. St29	0	0.011	6833117	1	7028	6249	0.001	0.001	32	0	12	collapsed at species level	Bacteria	2	Proteobacteria	1224	Gammaproteobacteria	1236	Pseudomonadales	72274	Pseudomonadaceae	135621	Pseudomonas	286	Pseudomonas sp. St29	1500687
Bacteria	Corynebacterium variabile	0	0.005	3433007	1	3207	1202	0	0.001	16	0	8	collapsed at species level	Bacteria	2	Actinobacteria	201174	Actinobacteria	1760	Corynebacteriales	85007	Corynebacteriaceae	1653	Corynebacterium	1716	Corynebacterium variabile	1727
Bacteria	Pseudoxanthomonas suwonensis	0	0.005	7310769	2	3423	3081	0	0	16	14	331	collapsed at species level	Bacteria	2	Proteobacteria	1224	Gammaproteobacteria	1236	Xanthomonadales	135614	Xanthomonadaceae	32033	Pseudoxanthomonas	83618	Pseudoxanthomonas suwonensis	314722
Bacteria	Pseudomonas sp. Os17	0	0.01	6885464	1	6475	6299	0.001	0.001	30	0	10	collapsed at species level	Bacteria	2	Proteobacteria	1224	Gammaproteobacteria	1236	Pseudomonadales	72274	Pseudomonadaceae	135621	Pseudomonas	286	Pseudomonas sp. Os17	1500686
Bacteria	Pseudomonas chlororaphis	0	0.009	40477372	6	6316	6113	0	0	28	2	70	collapsed at species level	Bacteria	2	Proteobacteria	1224	Gammaproteobacteria	1236	Pseudomonadales	72274	Pseudomonadaceae	135621	Pseudomonas	286	Pseudomonas chlororaphis	587753
Bacteria	Pseudomonas fluorescens	0	0.009	71811935	11	5853	5853	0	0	27	0	18	collapsed at species level	Bacteria	2	Proteobacteria	1224	Gammaproteobacteria	1236	Pseudomonadales	72274	Pseudomonadaceae	135621	Pseudomonas	286	Pseudomonas fluorescens	294
Bacteria	Burkholderia lata	0	0.003	8676277	3	1914	1914	0	0	9	2	57	collapsed at species level	Bacteria	2	Proteobacteria	1224	Betaproteobacteria	28216	Burkholderiales	80840	Burkholderiaceae	119060	Burkholderia	32008	Burkholderia lata	482957
Bacteria	Xanthomonas translucens	0	0.005	8654520	2	3504	2792	0	0	16	14	357	collapsed at species level	Bacteria	2	Proteobacteria	1224	Gammaproteobacteria	1236	Xanthomonadales	135614	Xanthomonadaceae	32033	Xanthomonas	338	Xanthomonas translucens	343
Bacteria	Streptomyces sp. GBA 94-10	0	0.008	7026038	1	5553	4782	0.001	0.001	25	0	6	collapsed at species level	Bacteria	2	Actinobacteria	201174	Actinobacteria	1760	Streptomycetales	85011	Streptomycetaceae	2062	Streptomyces	1883	Streptomyces sp. GBA 94-10	1218177
Bacteria	Stenotrophomonas maltophilia	0	0.005	32978409	7	3036	3036	0	0	16	10	265	collapsed at species level	Bacteria	2	Proteobacteria	1224	Gammaproteobacteria	1236	Xanthomonadales	135614	Xanthomonadaceae	32033	Stenotrophomonas	40323	Stenotrophomonas maltophilia	40324
Bacteria	Burkholderia ubonensis	0	0.002	10893153	4	1216	1216	0	0	6	1	51	collapsed at species level	Bacteria	2	Proteobacteria	1224	Betaproteobacteria	28216	Burkholderiales	80840	Burkholderiaceae	119060	Burkholderia	32008	Burkholderia ubonensis	101571
Bacteria	Pseudomonas sp. TKP	0	0.007	7012672	1	5059	4893	0.001	0.001	22	0	6	collapsed at species level	Bacteria	2	Proteobacteria	1224	Gammaproteobacteria	1236	Pseudomonadales	72274	Pseudomonadaceae	135621	Pseudomonas	286	Pseudomonas sp. TKP	1415630
Bacteria	Pseudomonas mosselii	0	0.006	6247860	1	4580	4498	0.001	0.001	19	0	8	collapsed at species level	Bacteria	2	Proteobacteria	1224	Gammaproteobacteria	1236	Pseudomonadales	72274	Pseudomonadaceae	135621	Pseudomonas	286	Pseudomonas mosselii	78327
Bacteria	Xylella fastidiosa	0	0.003	7706199	3	1884	977	0	0	8	6	113	collapsed at species level	Bacteria	2	Proteobacteria	1224	Gammaproteobacteria	1236	Xanthomonadales	135614	Xanthomonadaceae	32033	Xylella	2370	Xylella fastidiosa	2371
Bacteria	Pseudomonas sp. URMO17WK12:I11	0	0.004	11209782	2	2879	2879	0	0	13	0	6	collapsed at species level	Bacteria	2	Proteobacteria	1224	Gammaproteobacteria	1236	Pseudomonadales	72274	Pseudomonadaceae	135621	Pseudomonas	286	Pseudomonas sp. URMO17WK12:I11	1283291
Bacteria	Pseudomonas sp. VLB120	0	0.005	5644569	1	2982	2982	0.001	0.001	14	0	3	collapsed at species level	Bacteria	2	Proteobacteria	1224	Gammaproteobacteria	1236	Pseudomonadales	72274	Pseudomonadaceae	135621	Pseudomonas	286	Pseudomonas sp. VLB120	69328
Bacteria	Burkholderia phytofirmans	0	0.003	8093536	2	2129	2129	0	0	10	5	102	collapsed at species level	Bacteria	2	Proteobacteria	1224	Betaproteobacteria	28216	Burkholderiales	80840	Burkholderiaceae	119060	Burkholderia	32008	Burkholderia phytofirmans	261302
Bacteria	Burkholderia pyrrocinia	0	0.003	6798857	2	1290	1290	0	0	8	0	2	collapsed at species level	Bacteria	2	Proteobacteria	1224	Betaproteobacteria	28216	Burkholderiales	80840	Burkholderiaceae	119060	Burkholderia	32008	Burkholderia pyrrocinia	60550
Bacteria	Xanthomonas sacchari	0	0.003	4497453	1	2081	1436	0	0	10	10	215	collapsed at species level	Bacteria	2	Proteobacteria	1224	Gammaproteobacteria	1236	Xanthomonadales	135614	Xanthomonadaceae	32033	Xanthomonas	338	Xanthomonas sacchari	56458
Bacteria	Pseudomonas syringae	0	0.004	42147596	7	2831	2831	0	0	13	1	33	collapsed at species level	Bacteria	2	Proteobacteria	1224	Gammaproteobacteria	1236	Pseudomonadales	72274	Pseudomonadaceae	135621	Pseudomonas	286	Pseudomonas syringae	317
Bacteria	Escherichia fergusonii	0	0.003	9098575	2	1825	1825	0	0	9	2	1	collapsed at species level	Bacteria	2	Proteobacteria	1224	Gammaproteobacteria	1236	Enterobacteriales	91347	Enterobacteriaceae	543	Escherichia	561	Escherichia fergusonii	564
Bacteria	Actinomyces radicidentis	0	0.002	3051613	1	1103	720	0	0	6	0	4	collapsed at species level	Bacteria	2	Actinobacteria	201174	Actinobacteria	1760	Actinomycetales	2037	Actinomycetaceae	2049	Actinomyces	1654	Actinomyces radicidentis	111015
Bacteria	Burkholderia dolosa	0	0.001	4230462	2	609	609	0	0	3	0	1	collapsed at species level	Bacteria	2	Proteobacteria	1224	Betaproteobacteria	28216	Burkholderiales	80840	Burkholderiaceae	119060	Burkholderia	32008	Burkholderia dolosa	152500
Bacteria	Pseudomonas stutzeri	0	0.002	18137656	4	1718	1491	0	0	7	2	74	collapsed at species level	Bacteria	2	Proteobacteria	1224	Gammaproteobacteria	1236	Pseudomonadales	72274	Pseudomonadaceae	135621	Pseudomonas	286	Pseudomonas stutzeri	316
Bacteria	Streptomyces sp. PVA 94-07	0	0.004	7007517	1	2013	2013	0	0	11	0	12	collapsed at species level	Bacteria	2	Actinobacteria	201174	Actinobacteria	1760	Streptomycetales	85011	Streptomycetaceae	2062	Streptomyces	1883	Streptomyces sp. PVA 94-07	1223307
Bacteria	Streptomyces ambofaciens	0	0.004	8303940	1	2559	2559	0	0	13	0	8	collapsed at species level	Bacteria	2	Actinobacteria	201174	Actinobacteria	1760	Streptomycetales	85011	Streptomycetaceae	2062	Streptomyces	1883	Streptomyces ambofaciens	1889
Bacteria	Bacillus sp. Pc3	0	0.002	3982168	1	1377	1377	0	0	6	0	4	collapsed at species level	Bacteria	2	Firmicutes	1239	Bacilli	91061	Bacillales	1385	Bacillaceae	186817	Bacillus	1386	Bacillus sp. Pc3	1446792
Bacteria	Frankia alni	0	0.004	7497934	1	1987	1737	0	0	11	0	4	collapsed at species level	Bacteria	2	Actinobacteria	201174	Actinobacteria	1760	Frankiales	85013	Frankiaceae	74712	Frankia	1854	Frankia alni	1859
Bacteria	Bacillus atrophaeus	0	0.002	16582477	4	1398	1398	0	0	6	0	32	collapsed at species level	Bacteria	2	Firmicutes	1239	Bacilli	91061	Bacillales	1385	Bacillaceae	186817	Bacillus	1386	Bacillus atrophaeus	1452
Bacteria	Burkholderia sp. HB1	0	0.002	7206167	2	1140	1140	0	0	5	5	110	collapsed at species level	Bacteria	2	Proteobacteria	1224	Betaproteobacteria	28216	Burkholderiales	80840	Burkholderiaceae	119060	Burkholderia	32008	Burkholderia sp. HB1	1678678
Bacteria	Burkholderia gladioli	0	0.002	9082189	2	1223	1127	0	0	6	6	142	collapsed at species level	Bacteria	2	Proteobacteria	1224	Betaproteobacteria	28216	Burkholderiales	80840	Burkholderiaceae	119060	Burkholderia	32008	Burkholderia gladioli	28095
Bacteria	Xanthomonas oryzae	0	0.002	9692741	2	1014	494	0	0	6	2	99	collapsed at species level	Bacteria	2	Proteobacteria	1224	Gammaproteobacteria	1236	Xanthomonadales	135614	Xanthomonadaceae	32033	Xanthomonas	338	Xanthomonas oryzae	347
Bacteria	Stenotrophomonas acidaminiphila	0	0.002	4138297	1	814	814	0	0	5	4	78	collapsed at species level	Bacteria	2	Proteobacteria	1224	Gammaproteobacteria	1236	Xanthomonadales	135614	Xanthomonadaceae	32033	Stenotrophomonas	40323	Stenotrophomonas acidaminiphila	128780
Bacteria	Burkholderia thailandensis	0	0.001	13659929	4	854	854	0	0	4	0	0	collapsed at species level	Bacteria	2	Proteobacteria	1224	Betaproteobacteria	28216	Burkholderiales	80840	Burkholderiaceae	119060	Burkholderia	32008	Burkholderia thailandensis	57975
Bacteria	Xanthomonas campestris	0	0.002	25189737	5	1241	1019	0	0	6	4	151	collapsed at species level	Bacteria	2	Proteobacteria	1224	Gammaproteobacteria	1236	Xanthomonadales	135614	Xanthomonadaceae	32033	Xanthomonas	338	Xanthomonas campestris	339
Bacteria	Pseudomonas sp. FGI182	0	0.002	5891312	1	1514	1514	0	0	7	0	5	collapsed at species level	Bacteria	2	Proteobacteria	1224	Gammaproteobacteria	1236	Pseudomonadales	72274	Pseudomonadaceae	135621	Pseudomonas	286	Pseudomonas sp. FGI182	1259844
Bacteria	Pseudomonas savastanoi	0	0.002	5928787	1	1520	1520	0	0	7	0	2	collapsed at species level	Bacteria	2	Proteobacteria	1224	Gammaproteobacteria	1236	Pseudomonadales	72274	Pseudomonadaceae	135621	Pseudomonas	286	Pseudomonas savastanoi	29438
Bacteria	Lysobacter gummosus	0	0.002	6056618	1	1370	1201	0	0	7	6	176	collapsed at species level	Bacteria	2	Proteobacteria	1224	Gammaproteobacteria	1236	Xanthomonadales	135614	Xanthomonadaceae	32033	Lysobacter	68	Lysobacter gummosus	262324
Bacteria	Lysobacter enzymogenes	0	0.002	6157384	1	1158	1158	0	0	7	5	109	collapsed at species level	Bacteria	2	Proteobacteria	1224	Gammaproteobacteria	1236	Xanthomonadales	135614	Xanthomonadaceae	32033	Lysobacter	68	Lysobacter enzymogenes	69
Bacteria	Klebsiella pneumoniae	0	0.002	26543129	5	1249	1249	0	0	6	0	3	collapsed at species level	Bacteria	2	Proteobacteria	1224	Gammaproteobacteria	1236	Enterobacteriales	91347	Enterobacteriaceae	543	Klebsiella	570	Klebsiella pneumoniae	573
Bacteria	Pseudomonas poae	0	0.002	5512241	1	1014	1014	0	0	6	0	5	collapsed at species level	Bacteria	2	Proteobacteria	1224	Gammaproteobacteria	1236	Pseudomonadales	72274	Pseudomonadaceae	135621	Pseudomonas	286	Pseudomonas poae	200451
Bacteria	Stenotrophomonas rhizophila	0	0.002	4648976	1	773	773	0	0	5	4	71	collapsed at species level	Bacteria	2	Proteobacteria	1224	Gammaproteobacteria	1236	Xanthomonadales	135614	Xanthomonadaceae	32033	Stenotrophomonas	40323	Stenotrophomonas rhizophila	216778
Bacteria	Lysobacter antibioticus	0	0.002	11681564	2	1364	1207	0	0	6	4	111	collapsed at species level	Bacteria	2	Proteobacteria	1224	Gammaproteobacteria	1236	Xanthomonadales	135614	Xanthomonadaceae	32033	Lysobacter	68	Lysobacter antibioticus	84531
Bacteria	Burkholderia sp. CCGE1003	0	0.001	2966498	1	670	670	0	0	3	3	84	collapsed at species level	Bacteria	2	Proteobacteria	1224	Betaproteobacteria	28216	Burkholderiales	80840	Burkholderiaceae	119060	Burkholderia	32008	Burkholderia sp. CCGE1003	640512
Bacteria	Bacillus sp. YP1	0	0.001	4070380	1	810	810	0	0	4	1	7	collapsed at species level	Bacteria	2	Firmicutes	1239	Bacilli	91061	Bacillales	1385	Bacillaceae	186817	Bacillus	1386	Bacillus sp. YP1	1574141
Bacteria	Pseudomonas balearica	0	0.001	4383480	1	674	674	0	0	4	1	13	collapsed at species level	Bacteria	2	Proteobacteria	1224	Gammaproteobacteria	1236	Pseudomonadales	72274	Pseudomonadaceae	135621	Pseudomonas	286	Pseudomonas balearica	74829
Bacteria	Burkholderia glumae	0	0.001	10723871	3	623	623	0	0	3	0	1	collapsed at species level	Bacteria	2	Proteobacteria	1224	Betaproteobacteria	28216	Burkholderiales	80840	Burkholderiaceae	119060	Burkholderia	32008	Burkholderia glumae	337
Bacteria	Escherichia albertii	0	0.001	9359042	2	920	920	0	0	4	0	1	collapsed at species level	Bacteria	2	Proteobacteria	1224	Gammaproteobacteria	1236	Enterobacteriales	91347	Enterobacteriaceae	543	Escherichia	561	Escherichia albertii	208962
Bacteria	Streptomyces albus	0	0.002	15226318	2	1281	1036	0	0	6	0	2	collapsed at species level	Bacteria	2	Actinobacteria	201174	Actinobacteria	1760	Streptomycetales	85011	Streptomycetaceae	2062	Streptomyces	1883	Streptomyces albus	1888
Bacteria	Ralstonia solanacearum	0	0.001	11128359	3	645	645	0	0	3	1	86	collapsed at species level	Bacteria	2	Proteobacteria	1224	Betaproteobacteria	28216	Burkholderiales	80840	Burkholderiaceae	119060	Ralstonia	48736	Ralstonia solanacearum	305
Bacteria	Variovorax paradoxus	0	0.002	12345317	2	1040	1040	0	0	5	5	143	collapsed at species level	Bacteria	2	Proteobacteria	1224	Betaproteobacteria	28216	Burkholderiales	80840	Comamonadaceae	80864	Variovorax	34072	Variovorax paradoxus	34073
Bacteria	Lysobacter capsici	0	0.002	6391889	1	1043	1013	0	0	5	5	119	collapsed at species level	Bacteria	2	Proteobacteria	1224	Gammaproteobacteria	1236	Xanthomonadales	135614	Xanthomonadaceae	32033	Lysobacter	68	Lysobacter capsici	435897
Bacteria	Xanthomonas euvesicatoria	0	0.001	5178466	1	564	564	0	0	4	2	35	collapsed at species level	Bacteria	2	Proteobacteria	1224	Gammaproteobacteria	1236	Xanthomonadales	135614	Xanthomonadaceae	32033	Xanthomonas	338	Xanthomonas euvesicatoria	456327
Bacteria	Azotobacter vinelandii	0	0.001	16054898	3	854	854	0	0	4	0	105	collapsed at species level	Bacteria	2	Proteobacteria	1224	Gammaproteobacteria	1236	Pseudomonadales	72274	Pseudomonadaceae	135621	Azotobacter	352	Azotobacter vinelandii	354
Bacteria	Bacillus sp. JS	0	0.001	4120406	1	607	607	0	0	3	0	1	collapsed at species level	Bacteria	2	Firmicutes	1239	Bacilli	91061	Bacillales	1385	Bacillaceae	186817	Bacillus	1386	Bacillus sp. JS	1127744
Bacteria	Stenotrophomonas sp. YM1	0	0.001	4541594	1	712	712	0	0	3	3	64	collapsed at species level	Bacteria	2	Proteobacteria	1224	Gammaproteobacteria	1236	Xanthomonadales	135614	Xanthomonadaceae	32033	Stenotrophomonas	40323	Stenotrophomonas sp. YM1	1793721
Bacteria	Burkholderia caribensis	0	0.001	3352623	1	315	315	0	0	2	2	50	collapsed at species level	Bacteria	2	Proteobacteria	1224	Betaproteobacteria	28216	Burkholderiales	80840	Burkholderiaceae	119060	Burkholderia	32008	Burkholderia caribensis	75105
Bacteria	Streptomyces clavuligerus	0	0.001	13502567	2	833	833	0	0	4	0	2	collapsed at species level	Bacteria	2	Actinobacteria	201174	Actinobacteria	1760	Streptomycetales	85011	Streptomycetaceae	2062	Streptomyces	1883	Streptomyces clavuligerus	1901
Bacteria	Pseudoxanthomonas spadix	0	0.001	3452554	1	337	272	0	0	2	2	26	collapsed at species level	Bacteria	2	Proteobacteria	1224	Gammaproteobacteria	1236	Xanthomonadales	135614	Xanthomonadaceae	32033	Pseudoxanthomonas	83618	Pseudoxanthomonas spadix	415229
Bacteria	Bacillus coagulans	0	0.001	6919221	2	359	359	0	0	2	0	3	collapsed at species level	Bacteria	2	Firmicutes	1239	Bacilli	91061	Bacillales	1385	Bacillaceae	186817	Bacillus	1386	Bacillus coagulans	1398
Bacteria	Bacillus mycoides	0	0.001	10817774	2	652	652	0	0	3	0	2	collapsed at species level	Bacteria	2	Firmicutes	1239	Bacilli	91061	Bacillales	1385	Bacillaceae	186817	Bacillus	1386	Bacillus mycoides	1405
Bacteria	Burkholderia sp. RPE67	0	0	1787110	1	251	251	0	0	1	0	0	collapsed at species level	Bacteria	2	Proteobacteria	1224	Betaproteobacteria	28216	Burkholderiales	80840	Burkholderiaceae	119060	Burkholderia	32008	Burkholderia sp. RPE67	758796
Bacteria	Bacillus pumilus	0	0.001	7398282	2	360	360	0	0	2	0	1	collapsed at species level	Bacteria	2	Firmicutes	1239	Bacilli	91061	Bacillales	1385	Bacillaceae	186817	Bacillus	1386	Bacillus pumilus	1408
Bacteria	Xanthomonas albilineans	0	0.001	3768695	1	187	187	0	0	2	2	14	collapsed at species level	Bacteria	2	Proteobacteria	1224	Gammaproteobacteria	1236	Xanthomonadales	135614	Xanthomonadaceae	32033	Xanthomonas	338	Xanthomonas albilineans	29447
Bacteria	Frankia sp. QA3	0	0.001	7590853	1	860	628	0	0	4	0	3	collapsed at species level	Bacteria	2	Actinobacteria	201174	Actinobacteria	1760	Frankiales	85013	Frankiaceae	74712	Frankia	1854	Frankia sp. QA3	710111
Bacteria	Pseudomonas entomophila	0	0.001	5888780	1	521	521	0	0	3	0	2	collapsed at species level	Bacteria	2	Proteobacteria	1224	Gammaproteobacteria	1236	Pseudomonadales	72274	Pseudomonadaceae	135621	Pseudomonas	286	Pseudomonas entomophila	312306
Bacteria	Bacillus sp.	0	0.001	4233615	1	389	389	0	0	2	0	1	collapsed at species level	Bacteria	2	Firmicutes	1239	Bacilli	91061	Bacillales	1385	Bacillaceae	186817	Bacillus	1386	Bacillus sp.	1409
Bacteria	Delftia acidovorans	0	0.001	6767514	1	680	451	0	0	3	2	93	collapsed at species level	Bacteria	2	Proteobacteria	1224	Betaproteobacteria	28216	Burkholderiales	80840	Comamonadaceae	80864	Delftia	80865	Delftia acidovorans	80866
Bacteria	Pseudomonas sp. MRSN12121	0	0.001	6929263	1	633	633	0	0	3	0	1	collapsed at species level	Bacteria	2	Proteobacteria	1224	Gammaproteobacteria	1236	Pseudomonadales	72274	Pseudomonadaceae	135621	Pseudomonas	286	Pseudomonas sp. MRSN12121	1611770
Bacteria	Pseudomonadaceae bacterium C6918	0	0	2312033	1	144	144	0	0	1	0	0	collapsed at species level	Bacteria	2	Proteobacteria	1224	Gammaproteobacteria	1236	Pseudomonadales	72274	Pseudomonadaceae	135621	-	-	Pseudomonadaceae bacterium C6918	1698444
Bacteria	Pseudomonas rhizosphaerae	0	0.001	4688635	1	494	494	0	0	2	1	27	collapsed at species level	Bacteria	2	Proteobacteria	1224	Gammaproteobacteria	1236	Pseudomonadales	72274	Pseudomonadaceae	135621	Pseudomonas	286	Pseudomonas rhizosphaerae	216142
Bacteria	Pseudomonas cremoricolorata	0	0.001	4780403	1	384	384	0	0	2	0	2	collapsed at species level	Bacteria	2	Proteobacteria	1224	Gammaproteobacteria	1236	Pseudomonadales	72274	Pseudomonadaceae	135621	Pseudomonas	286	Pseudomonas cremoricolorata	157783
Bacteria	Dickeya dadantii	0	0.001	4802068	1	430	430	0	0	2	1	57	collapsed at species level	Bacteria	2	Proteobacteria	1224	Gammaproteobacteria	1236	Enterobacteriales	91347	Enterobacteriaceae	543	Dickeya	204037	Dickeya dadantii	204038
Bacteria	Enterococcus cecorum	0	0	2437293	1	152	152	0	0	1	0	20	collapsed at species level	Bacteria	2	Firmicutes	1239	Bacilli	91061	Lactobacillales	186826	Enterococcaceae	81852	Enterococcus	1350	Enterococcus cecorum	44008
Bacteria	Bacillus toyonensis	0	0.001	4940474	1	401	401	0	0	2	0	1	collapsed at species level	Bacteria	2	Firmicutes	1239	Bacilli	91061	Bacillales	1385	Bacillaceae	186817	Bacillus	1386	Bacillus toyonensis	155322
Bacteria	Xanthomonas fuscans	0	0.001	4981995	1	348	181	0	0	2	2	38	collapsed at species level	Bacteria	2	Proteobacteria	1224	Gammaproteobacteria	1236	Xanthomonadales	135614	Xanthomonadaceae	32033	Xanthomonas	338	Xanthomonas fuscans	366648
Bacteria	Pseudomonas sp. L10.10	0	0.001	5149788	1	434	434	0	0	2	0	1	collapsed at species level	Bacteria	2	Proteobacteria	1224	Gammaproteobacteria	1236	Pseudomonadales	72274	Pseudomonadaceae	135621	Pseudomonas	286	Pseudomonas sp. L10.10	1788301
Bacteria	Xanthomonas citri	0	0.001	10351038	2	353	353	0	0	2	0	43	collapsed at species level	Bacteria	2	Proteobacteria	1224	Gammaproteobacteria	1236	Xanthomonadales	135614	Xanthomonadaceae	32033	Xanthomonas	338	Xanthomonas citri	346
Bacteria	Xanthomonas arboricola	0	0.001	5218943	1	392	392	0	0	2	1	48	collapsed at species level	Bacteria	2	Proteobacteria	1224	Gammaproteobacteria	1236	Xanthomonadales	135614	Xanthomonadaceae	32033	Xanthomonas	338	Xanthomonas arboricola	56448
Bacteria	Nitrosomonas europaea	0	0	2812094	1	240	240	0	0	1	1	32	collapsed at species level	Bacteria	2	Proteobacteria	1224	Betaproteobacteria	28216	Nitrosomonadales	32003	Nitrosomonadaceae	206379	Nitrosomonas	914	Nitrosomonas europaea	915
Bacteria	Paracoccus denitrificans	0	0	2852282	1	155	155	0	0	1	0	0	collapsed at species level	Bacteria	2	Proteobacteria	1224	Alphaproteobacteria	28211	Rhodobacterales	204455	Rhodobacteraceae	31989	Paracoccus	265	Paracoccus denitrificans	266
Bacteria	Comamonas testosteroni	0	0.001	11694942	2	210	210	0	0	2	1	23	collapsed at species level	Bacteria	2	Proteobacteria	1224	Betaproteobacteria	28216	Burkholderiales	80840	Comamonadaceae	80864	Comamonas	283	Comamonas testosteroni	285
Bacteria	Frankia sp. EAN1pec	0	0.001	8982042	1	615	414	0	0	3	1	1	collapsed at species level	Bacteria	2	Actinobacteria	201174	Actinobacteria	1760	Frankiales	85013	Frankiaceae	74712	Frankia	1854	Frankia sp. EAN1pec	298653
Bacteria	Pseudomonas simiae	0	0.001	6169071	1	420	420	0	0	2	0	0	collapsed at species level	Bacteria	2	Proteobacteria	1224	Gammaproteobacteria	1236	Pseudomonadales	72274	Pseudomonadaceae	135621	Pseudomonas	286	Pseudomonas simiae	321846
Bacteria	Pseudomonas sp. UW4	0	0.001	6183388	1	403	403	0	0	2	0	0	collapsed at species level	Bacteria	2	Proteobacteria	1224	Gammaproteobacteria	1236	Pseudomonadales	72274	Pseudomonadaceae	135621	Pseudomonas	286	Pseudomonas sp. UW4	1207075
Bacteria	Achromobacter denitrificans	0	0.001	6226215	1	358	358	0	0	2	1	31	collapsed at species level	Bacteria	2	Proteobacteria	1224	Betaproteobacteria	28216	Burkholderiales	80840	Alcaligenaceae	506	Achromobacter	222	Achromobacter denitrificans	32002
Bacteria	Pseudomonas resinovorans	0	0.001	6285863	1	424	424	0	0	2	0	0	collapsed at species level	Bacteria	2	Proteobacteria	1224	Gammaproteobacteria	1236	Pseudomonadales	72274	Pseudomonadaceae	135621	Pseudomonas	286	Pseudomonas resinovorans	53412
Bacteria	Bacillus smithii	0	0	3368778	1	238	238	0	0	1	0	0	collapsed at species level	Bacteria	2	Firmicutes	1239	Bacilli	91061	Bacillales	1385	Bacillaceae	186817	Bacillus	1386	Bacillus smithii	1479
Bacteria	Pseudomonas brassicacearum	0	0.001	13495644	2	484	484	0	0	2	0	1	collapsed at species level	Bacteria	2	Proteobacteria	1224	Gammaproteobacteria	1236	Pseudomonadales	72274	Pseudomonadaceae	135621	Pseudomonas	286	Pseudomonas brassicacearum	930166
Bacteria	Burkholderia sp. PAMC 26561	0	0	3397021	1	239	239	0	0	1	0	0	collapsed at species level	Bacteria	2	Proteobacteria	1224	Betaproteobacteria	28216	Burkholderiales	80840	Burkholderiaceae	119060	Burkholderia	32008	Burkholderia sp. PAMC 26561	1795043
Bacteria	Cupriavidus taiwanensis	0	0	3416911	1	117	117	0	0	1	1	11	collapsed at species level	Bacteria	2	Proteobacteria	1224	Betaproteobacteria	28216	Burkholderiales	80840	Burkholderiaceae	119060	Cupriavidus	106589	Cupriavidus taiwanensis	164546
Bacteria	Achromobacter xylosoxidans	0	0.001	6864436	1	500	500	0	0	2	2	61	collapsed at species level	Bacteria	2	Proteobacteria	1224	Betaproteobacteria	28216	Burkholderiales	80840	Alcaligenaceae	506	Achromobacter	222	Achromobacter xylosoxidans	85698
Bacteria	Burkholderia mallei	0	0	3495687	1	250	250	0	0	1	0	1	collapsed at species level	Bacteria	2	Proteobacteria	1224	Betaproteobacteria	28216	Burkholderiales	80840	Burkholderiaceae	119060	Burkholderia	32008	Burkholderia mallei	13373
Bacteria	Bacillus sp. WP8	0	0	3708888	1	251	251	0	0	1	0	0	collapsed at species level	Bacteria	2	Firmicutes	1239	Bacilli	91061	Bacillales	1385	Bacillaceae	186817	Bacillus	1386	Bacillus sp. WP8	756828
Bacteria	Dinoroseobacter shibae	0	0	3789584	1	91	91	0	0	1	0	1	collapsed at species level	Bacteria	2	Proteobacteria	1224	Alphaproteobacteria	28211	Rhodobacterales	204455	Rhodobacteraceae	31989	Dinoroseobacter	309512	Dinoroseobacter shibae	215813
Bacteria	Cupriavidus pinatubonensis	0	0	3806533	1	203	203	0	0	1	1	26	collapsed at species level	Bacteria	2	Proteobacteria	1224	Betaproteobacteria	28216	Burkholderiales	80840	Burkholderiaceae	119060	Cupriavidus	106589	Cupriavidus pinatubonensis	248026
Bacteria	Cupriavidus necator	0	0	3872936	1	137	137	0	0	1	1	12	collapsed at species level	Bacteria	2	Proteobacteria	1224	Betaproteobacteria	28216	Burkholderiales	80840	Burkholderiaceae	119060	Cupriavidus	106589	Cupriavidus necator	106590
Bacteria	Cupriavidus basilensis	0	0	3898767	1	244	244	0	0	1	1	39	collapsed at species level	Bacteria	2	Proteobacteria	1224	Betaproteobacteria	28216	Burkholderiales	80840	Burkholderiaceae	119060	Cupriavidus	106589	Cupriavidus basilensis	68895
Bacteria	Bacillus sp. LM 4-2	0	0	4069266	1	250	250	0	0	1	0	0	collapsed at species level	Bacteria	2	Firmicutes	1239	Bacilli	91061	Bacillales	1385	Bacillaceae	186817	Bacillus	1386	Bacillus sp. LM 4-2	1628753
Bacteria	Burkholderia sp. BGK	0	0	4125094	1	240	240	0	0	1	0	1	collapsed at species level	Bacteria	2	Proteobacteria	1224	Betaproteobacteria	28216	Burkholderiales	80840	Burkholderiaceae	119060	Burkholderia	32008	Burkholderia sp. BGK	1487955
Bacteria	Burkholderia oklahomensis	0	0	4132035	1	251	251	0	0	1	0	0	collapsed at species level	Bacteria	2	Proteobacteria	1224	Betaproteobacteria	28216	Burkholderiales	80840	Burkholderiaceae	119060	Burkholderia	32008	Burkholderia oklahomensis	342113
Bacteria	Arthrobacter alpinus	0	0	4322479	1	117	117	0	0	1	0	0	collapsed at species level	Bacteria	2	Actinobacteria	201174	Actinobacteria	1760	Micrococcales	85006	Micrococcaceae	1268	Arthrobacter	1663	Arthrobacter alpinus	656366
Bacteria	Pseudogulbenkiania sp. NH8B	0	0	4332995	1	239	239	0	0	1	1	29	collapsed at species level	Bacteria	2	Proteobacteria	1224	Betaproteobacteria	28216	Neisseriales	206351	Chromobacteriaceae	1499392	Pseudogulbenkiania	568394	Pseudogulbenkiania sp. NH8B	748280
Bacteria	Pandoraea thiooxydans	0	0	4464186	1	167	167	0	0	1	1	15	collapsed at species level	Bacteria	2	Proteobacteria	1224	Betaproteobacteria	28216	Burkholderiales	80840	Burkholderiaceae	119060	Pandoraea	93217	Pandoraea thiooxydans	445709
Bacteria	Yersinia enterocolitica	0	0	4581645	1	250	250	0	0	1	0	0	collapsed at species level	Bacteria	2	Proteobacteria	1224	Gammaproteobacteria	1236	Enterobacteriales	91347	Enterobacteriaceae	543	Yersinia	629	Yersinia enterocolitica	630
Bacteria	Shigella flexneri	0	0	4620903	1	98	98	0	0	1	0	0	collapsed at species level	Bacteria	2	Proteobacteria	1224	Gammaproteobacteria	1236	Enterobacteriales	91347	Enterobacteriaceae	543	Shigella	620	Shigella flexneri	623
Bacteria	Dickeya paradisiaca	0	0	4631867	1	127	127	0	0	1	0	13	collapsed at species level	Bacteria	2	Proteobacteria	1224	Gammaproteobacteria	1236	Enterobacteriales	91347	Enterobacteriaceae	543	Dickeya	204037	Dickeya paradisiaca	69223
Bacteria	Enterobacter asburiae	0	0	4713742	1	251	251	0	0	1	1	0	collapsed at species level	Bacteria	2	Proteobacteria	1224	Gammaproteobacteria	1236	Enterobacteriales	91347	Enterobacteriaceae	543	Enterobacter	547	Enterobacter asburiae	61645
Bacteria	Streptomyces davawensis	0	0.001	9466619	1	498	261	0	0	2	0	0	collapsed at species level	Bacteria	2	Actinobacteria	201174	Actinobacteria	1760	Streptomycetales	85011	Streptomycetaceae	2062	Streptomyces	1883	Streptomyces davawensis	348043
Bacteria	Shigella sonnei	0	0	4825265	1	89	89	0	0	1	0	0	collapsed at species level	Bacteria	2	Proteobacteria	1224	Gammaproteobacteria	1236	Enterobacteriales	91347	Enterobacteriaceae	543	Shigella	620	Shigella sonnei	624
Bacteria	Bordetella hinzii	0	0	4859884	1	245	245	0	0	1	1	27	collapsed at species level	Bacteria	2	Proteobacteria	1224	Betaproteobacteria	28216	Burkholderiales	80840	Alcaligenaceae	506	Bordetella	517	Bordetella hinzii	103855
Bacteria	Pseudomonas fulva	0	0	4920769	1	226	226	0	0	1	0	1	collapsed at species level	Bacteria	2	Proteobacteria	1224	Gammaproteobacteria	1236	Pseudomonadales	72274	Pseudomonadaceae	135621	Pseudomonas	286	Pseudomonas fulva	47880
Bacteria	Rubrivivax gelatinosus	0	0	5043253	1	99	99	0	0	1	0	7	collapsed at species level	Bacteria	2	Proteobacteria	1224	Betaproteobacteria	28216	Burkholderiales	80840	-	-	Rubrivivax	28067	Rubrivivax gelatinosus	28068
Bacteria	Bordetella bronchiseptica	0	0	5091817	1	210	210	0	0	1	1	29	collapsed at species level	Bacteria	2	Proteobacteria	1224	Betaproteobacteria	28216	Burkholderiales	80840	Alcaligenaceae	506	Bordetella	517	Bordetella bronchiseptica	518
Bacteria	Klebsiella michiganensis	0	0	5107633	1	251	251	0	0	1	0	0	collapsed at species level	Bacteria	2	Proteobacteria	1224	Gammaproteobacteria	1236	Enterobacteriales	91347	Enterobacteriaceae	543	Klebsiella	570	Klebsiella michiganensis	1134687
Bacteria	Bacillus weihenstephanensis	0	0	5262775	1	125	125	0	0	1	0	1	collapsed at species level	Bacteria	2	Firmicutes	1239	Bacilli	91061	Bacillales	1385	Bacillaceae	186817	Bacillus	1386	Bacillus weihenstephanensis	86662
Bacteria	Methylobacterium aquaticum	0	0	5348274	1	117	117	0	0	1	1	13	collapsed at species level	Bacteria	2	Proteobacteria	1224	Alphaproteobacteria	28211	Rhizobiales	356	Methylobacteriaceae	119045	Methylobacterium	407	Methylobacterium aquaticum	270351
Bacteria	Rhodopseudomonas palustris	0	0	5459213	1	203	203	0	0	1	1	26	collapsed at species level	Bacteria	2	Proteobacteria	1224	Alphaproteobacteria	28211	Rhizobiales	356	Bradyrhizobiaceae	41294	Rhodopseudomonas	1073	Rhodopseudomonas palustris	1076
Bacteria	Pseudomonas denitrificans	0	0	5696307	1	251	251	0	0	1	0	0	collapsed at species level	Bacteria	2	Proteobacteria	1224	Gammaproteobacteria	1236	Pseudomonadales	72274	Pseudomonadaceae	135621	Pseudomonas	286	Pseudomonas denitrificans	43306
Bacteria	Pandoraea sputorum	0	0	5751958	1	90	90	0	0	1	1	11	collapsed at species level	Bacteria	2	Proteobacteria	1224	Betaproteobacteria	28216	Burkholderiales	80840	Burkholderiaceae	119060	Pandoraea	93217	Pandoraea sputorum	93222
Bacteria	Pseudomonas alkylphenolia	0	0	5764622	1	251	251	0	0	1	0	0	collapsed at species level	Bacteria	2	Proteobacteria	1224	Gammaproteobacteria	1236	Pseudomonadales	72274	Pseudomonadaceae	135621	Pseudomonas	286	Pseudomonas alkylphenolia	237609
Bacteria	Klebsiella oxytoca	0	0	5865090	1	251	251	0	0	1	0	1	collapsed at species level	Bacteria	2	Proteobacteria	1224	Gammaproteobacteria	1236	Enterobacteriales	91347	Enterobacteriaceae	543	Klebsiella	570	Klebsiella oxytoca	571
Bacteria	Pseudomonas cichorii	0	0	5986012	1	185	185	0	0	1	0	0	collapsed at species level	Bacteria	2	Proteobacteria	1224	Gammaproteobacteria	1236	Pseudomonadales	72274	Pseudomonadaceae	135621	Pseudomonas	286	Pseudomonas cichorii	36746
Bacteria	Pseudomonas sp. CCOS 191	0	0	6012947	1	251	251	0	0	1	0	0	collapsed at species level	Bacteria	2	Proteobacteria	1224	Gammaproteobacteria	1236	Pseudomonadales	72274	Pseudomonadaceae	135621	Pseudomonas	286	Pseudomonas sp. CCOS 191	1649877
Bacteria	Mycobacterium sp. JLS	0	0	6048425	1	209	209	0	0	1	0	31	collapsed at species level	Bacteria	2	Actinobacteria	201174	Actinobacteria	1760	Corynebacteriales	85007	Mycobacteriaceae	1762	Mycobacterium	1763	Mycobacterium sp. JLS	164757
Bacteria	Pseudomonas sp. WCS374	0	0	6085054	1	102	102	0	0	1	0	0	collapsed at species level	Bacteria	2	Proteobacteria	1224	Gammaproteobacteria	1236	Pseudomonadales	72274	Pseudomonadaceae	135621	Pseudomonas	286	Pseudomonas sp. WCS374	1495331
Bacteria	Streptomyces cattleya	0	0	6282967	1	112	112	0	0	1	0	2	collapsed at species level	Bacteria	2	Actinobacteria	201174	Actinobacteria	1760	Streptomycetales	85011	Streptomycetaceae	2062	Streptomyces	1883	Streptomyces cattleya	29303
Bacteria	Pseudomonas sp. StFLB209	0	0	6332373	1	250	250	0	0	1	0	0	collapsed at species level	Bacteria	2	Proteobacteria	1224	Gammaproteobacteria	1236	Pseudomonadales	72274	Pseudomonadaceae	135621	Pseudomonas	286	Pseudomonas sp. StFLB209	1028989
Bacteria	Massilia sp. NR 4-1	0	0	6361416	1	89	89	0	0	1	1	3	collapsed at species level	Bacteria	2	Proteobacteria	1224	Betaproteobacteria	28216	Burkholderiales	80840	Oxalobacteraceae	75682	Massilia	149698	Massilia sp. NR 4-1	1678028
Bacteria	Pseudomonas syringae group genomosp. 3	0	0	6397126	1	250	250	0	0	1	0	0	collapsed at species level	Bacteria	2	Proteobacteria	1224	Gammaproteobacteria	1236	Pseudomonadales	72274	Pseudomonadaceae	135621	Pseudomonas	286	Pseudomonas syringae group genomosp. 3	251701
Bacteria	Pseudomonas trivialis	0	0	6452803	1	165	165	0	0	1	0	2	collapsed at species level	Bacteria	2	Proteobacteria	1224	Gammaproteobacteria	1236	Pseudomonadales	72274	Pseudomonadaceae	135621	Pseudomonas	286	Pseudomonas trivialis	200450
Bacteria	Pseudomonas mandelii	0	0	6778052	1	102	102	0	0	1	0	1	collapsed at species level	Bacteria	2	Proteobacteria	1224	Gammaproteobacteria	1236	Pseudomonadales	72274	Pseudomonadaceae	135621	Pseudomonas	286	Pseudomonas mandelii	75612
Bacteria	Bordetella sp. N	0	0	6989698	1	141	141	0	0	1	1	22	collapsed at species level	Bacteria	2	Proteobacteria	1224	Betaproteobacteria	28216	Burkholderiales	80840	Alcaligenaceae	506	Bordetella	517	Bordetella sp. N	1746199
Bacteria	Mesorhizobium ciceri	0	0	7041479	1	184	184	0	0	1	1	24	collapsed at species level	Bacteria	2	Proteobacteria	1224	Alphaproteobacteria	28211	Rhizobiales	356	Phyllobacteriaceae	69277	Mesorhizobium	68287	Mesorhizobium ciceri	39645
Bacteria	Pseudonocardia dioxanivorans	0	0	7096571	1	127	127	0	0	1	0	1	collapsed at species level	Bacteria	2	Actinobacteria	201174	Actinobacteria	1760	Pseudonocardiales	85010	Pseudonocardiaceae	2070	Pseudonocardia	1847	Pseudonocardia dioxanivorans	240495
Bacteria	Streptomyces pratensis	0	0	7337497	1	92	92	0	0	1	0	0	collapsed at species level	Bacteria	2	Actinobacteria	201174	Actinobacteria	1760	Streptomycetales	85011	Streptomycetaceae	2062	Streptomyces	1883	Streptomyces pratensis	1169025
Bacteria	Streptomyces glaucescens	0	0	7453200	1	250	250	0	0	1	0	0	collapsed at species level	Bacteria	2	Actinobacteria	201174	Actinobacteria	1760	Streptomycetales	85011	Streptomycetaceae	2062	Streptomyces	1883	Streptomyces glaucescens	1907
Bacteria	Streptomyces sp. Mg1	0	0	7868178	1	110	110	0	0	1	0	0	collapsed at species level	Bacteria	2	Actinobacteria	201174	Actinobacteria	1760	Streptomycetales	85011	Streptomycetaceae	2062	Streptomyces	1883	Streptomyces sp. Mg1	465541
Bacteria	Streptomyces leeuwenhoekii	0	0	7903895	1	251	251	0	0	1	0	0	collapsed at species level	Bacteria	2	Actinobacteria	201174	Actinobacteria	1760	Streptomycetales	85011	Streptomycetaceae	2062	Streptomyces	1883	Streptomyces leeuwenhoekii	1437453
Bacteria	Streptomyces sp. 4F	0	0	8047771	1	251	251	0	0	1	0	1	collapsed at species level	Bacteria	2	Actinobacteria	201174	Actinobacteria	1760	Streptomycetales	85011	Streptomycetaceae	2062	Streptomyces	1883	Streptomyces sp. 4F	1751294
Bacteria	Bradyrhizobium oligotrophicum	0	0	8264165	1	211	211	0	0	1	0	31	collapsed at species level	Bacteria	2	Proteobacteria	1224	Alphaproteobacteria	28211	Rhizobiales	356	Bradyrhizobiaceae	41294	Bradyrhizobium	374	Bradyrhizobium oligotrophicum	44255
Bacteria	Streptomyces sp. PBH53	0	0	9153597	1	250	250	0	0	1	0	2	collapsed at species level	Bacteria	2	Actinobacteria	201174	Actinobacteria	1760	Streptomycetales	85011	Streptomycetaceae	2062	Streptomyces	1883	Streptomyces sp. PBH53	1577075
Bacteria	Streptomyces lydicus	0	0	9300149	1	88	88	0	0	1	0	1	collapsed at species level	Bacteria	2	Actinobacteria	201174	Actinobacteria	1760	Streptomycetales	85011	Streptomycetaceae	2062	Streptomyces	1883	Streptomyces lydicus	47763
Bacteria	Streptomyces albulus	0	0	9360281	1	94	94	0	0	1	0	10	collapsed at species level	Bacteria	2	Actinobacteria	201174	Actinobacteria	1760	Streptomycetales	85011	Streptomycetaceae	2062	Streptomyces	1883	Streptomyces albulus	68570
Bacteria	Streptomyces roseochromogenus	0	0	9663240	1	90	90	0	0	1	0	1	collapsed at species level	Bacteria	2	Actinobacteria	201174	Actinobacteria	1760	Streptomycetales	85011	Streptomycetaceae	2062	Streptomyces	1883	Streptomyces roseochromogenus	285450
Bacteria	Streptomyces hygroscopicus	0	0	10145833	1	251	251	0	0	1	0	0	collapsed at species level	Bacteria	2	Actinobacteria	201174	Actinobacteria	1760	Streptomycetales	85011	Streptomycetaceae	2062	Streptomyces	1883	Streptomyces hygroscopicus	1912
Bacteria	Streptomyces scabiei	0	0	10148695	1	165	165	0	0	1	0	0	collapsed at species level	Bacteria	2	Actinobacteria	201174	Actinobacteria	1760	Streptomycetales	85011	Streptomycetaceae	2062	Streptomyces	1883	Streptomyces scabiei	1930
Bacteria	Labilithrix luteola	0	0	12191466	1	227	227	0	0	1	1	30	collapsed at species level	Bacteria	2	Proteobacteria	1224	Deltaproteobacteria	28221	Myxococcales	29	Labilitrichaceae	1524216	Labilithrix	1524217	Labilithrix luteola	1391654

## Sheet: negative.strain.Plasmid
Database	Name	S_Abundance (%)	R_Abundance (%)	Size (bp)	Seq_count	Nucleotides	Covered_positions	Coverage	Depth	Reads	Reads_uniq	Edit_distance	Description	Superkingdom	SuperkingdomTax	Phylum	PhylumTax	Class	ClassTax	Order	OrderTax	Family	FamilyTax	Genus	GenusTax	Species	SpeciesTax	Strain	StrainTax
Plasmid	CP011496.1	0.004	0.001	67545	1	752	553	0.008	0.011	3	2	2	Escherichia coli strain NCM3722 plasmid F, complete sequence	Bacteria	2	Proteobacteria	1224	Gammaproteobacteria	1236	Enterobacteriales	91347	Enterobacteriaceae	543	Escherichia	561	Escherichia coli	562	-	-
Plasmid	CP011506.1	0.003	0.001	113484	1	433	433	0.004	0.004	3	0	1	Burkholderia pyrrocinia strain DSM 10685 plasmid p2327, complete sequence	Bacteria	2	Proteobacteria	1224	Betaproteobacteria	28216	Burkholderiales	80840	Burkholderiaceae	119060	Burkholderia	32008	Burkholderia pyrrocinia	60550	-	-
Plasmid	AM039951.1	0.002	0.001	182572	1	821	458	0.003	0.004	4	4	111	Xanthomonas campestris pv. vesicatoria plasmid pXCV183, complete genome	Bacteria	2	Proteobacteria	1224	Gammaproteobacteria	1236	Xanthomonadales	135614	Xanthomonadaceae	32033	Xanthomonas	338	Xanthomonas euvesicatoria	456327	85-10	316273
Plasmid	CP010345.1	0.001	0	100061	1	251	251	0.003	0.003	1	0	0	Escherichia coli ECC-1470 plasmid pECC-1470_100, complete sequence	Bacteria	2	Proteobacteria	1224	Gammaproteobacteria	1236	Enterobacteriales	91347	Enterobacteriaceae	543	Escherichia	561	Escherichia coli	562	ECC-1470	758831
Plasmid	CP009167.1	0.001	0	108501	1	250	250	0.002	0.002	1	0	0	Escherichia coli 1303 plasmid p1303_109, complete sequence	Bacteria	2	Proteobacteria	1224	Gammaproteobacteria	1236	Enterobacteriales	91347	Enterobacteriaceae	543	Escherichia	561	Escherichia coli	562	1303	745156
Plasmid	CP006789.1	0.001	0	110040	1	87	87	0.001	0.001	1	0	0	Escherichia coli JJ1886 plasmid pJJ1886_5, complete sequence	Bacteria	2	Proteobacteria	1224	Gammaproteobacteria	1236	Enterobacteriales	91347	Enterobacteriaceae	543	Escherichia	561	Escherichia coli	562	JJ1886	1355100
Plasmid	CP012254.1	0.001	0	110093	1	114	114	0.001	0.001	1	1	0	Cronobacter sakazakii strain NCTC 8155 plasmid pCS1, complete sequence	Bacteria	2	Proteobacteria	1224	Gammaproteobacteria	1236	Enterobacteriales	91347	Enterobacteriaceae	543	Cronobacter	413496	Cronobacter sakazakii	28141	-	-
Plasmid	CP007150.1	0.001	0	114231	1	130	130	0.001	0.001	1	0	2	Escherichia coli RS218 plasmid pRS218, complete sequence	Bacteria	2	Proteobacteria	1224	Gammaproteobacteria	1236	Enterobacteriales	91347	Enterobacteriaceae	543	Escherichia	561	Escherichia coli	562	RS218	439184
Plasmid	CP000461.1	0.001	0	164857	1	194	194	0.001	0.001	1	0	3	Burkholderia cenocepacia HI2424 plasmid 1, complete sequence	Bacteria	2	Proteobacteria	1224	Betaproteobacteria	28216	Burkholderiales	80840	Burkholderiaceae	119060	Burkholderia	32008	Burkholderia cenocepacia	95486	HI2424	331272
Plasmid	CP002016.1	0	0.001	489136	1	393	289	0.001	0.001	2	2	30	Burkholderia sp. CCGE1002 plasmid pBC201, complete sequence	Bacteria	2	Proteobacteria	1224	Betaproteobacteria	28216	Burkholderiales	80840	Burkholderiaceae	119060	Burkholderia	32008	Burkholderia sp. CCGE1002	640511	-	-
Plasmid	CP001046.1	0	0.001	595108	1	479	479	0.001	0.001	2	2	61	Burkholderia phymatum STM815 plasmid pBPHY02, complete sequence	Bacteria	2	Proteobacteria	1224	Betaproteobacteria	28216	Burkholderiales	80840	Burkholderiaceae	119060	Burkholderia	32008	Burkholderia phymatum	148447	STM815	391038
Plasmid	CM003053.1	0	0	413839	1	122	122	0	0	1	1	6	Xanthomonas translucens pv. cerealis strain CFBP 2541 plasmid Xtc-CFBP2541-G1-Mol002, whole genome shotgun sequence	Bacteria	2	Proteobacteria	1224	Gammaproteobacteria	1236	Xanthomonadales	135614	Xanthomonadaceae	32033	Xanthomonas	338	Xanthomonas translucens	343	CFBP 2541	152263
Plasmid	FQ311873.1	0	0	478032	1	218	218	0	0	1	0	26	Azospirillum lipoferum 4B plasmid AZO_p5 complete genome	Bacteria	2	Proteobacteria	1224	Alphaproteobacteria	28211	Rhodospirillales	204441	Rhodospirillaceae	41295	Azospirillum	191	Azospirillum lipoferum	193	4B	862719
Plasmid	CP010410.1	0	0	508653	1	249	249	0	0	1	1	36	Xanthomonas sacchari strain R1 plasmid, complete sequence	Bacteria	2	Proteobacteria	1224	Gammaproteobacteria	1236	Xanthomonadales	135614	Xanthomonadaceae	32033	Xanthomonas	338	Xanthomonas sacchari	56458	-	-
Plasmid	CP003865.1	0	0	785419	1	249	249	0	0	1	1	32	Burkholderia phenoliruptrix BR3459a plasmid pSYMBR3459, complete sequence	Bacteria	2	Proteobacteria	1224	Betaproteobacteria	28216	Burkholderiales	80840	Burkholderiaceae	119060	Burkholderia	32008	Burkholderia phenoliruptrix	252970	BR3459a	1229205
Plasmid	CP014308.1	0	0	793818	1	251	251	0	0	1	0	11	Burkholderia sp. PAMC 26561 plasmid unnamed1, complete sequence	Bacteria	2	Proteobacteria	1224	Betaproteobacteria	28216	Burkholderiales	80840	Burkholderiaceae	119060	Burkholderia	32008	Burkholderia sp. PAMC 26561	1795043	-	-
Plasmid	CP012748.1	0	0.001	2555069	1	707	707	0	0	3	2	106	Burkholderia caribensis MBA4 plasmid, complete sequence	Bacteria	2	Proteobacteria	1224	Betaproteobacteria	28216	Burkholderiales	80840	Burkholderiaceae	119060	Burkholderia	32008	Burkholderia caribensis	75105	MBA4	1323664
Plasmid	AP014579.1	0	0	1438033	1	250	250	0	0	1	1	29	Burkholderia sp. RPE67 plasmid p1 DNA, complete genome	Bacteria	2	Proteobacteria	1224	Betaproteobacteria	28216	Burkholderiales	80840	Burkholderiaceae	119060	Burkholderia	32008	Burkholderia sp. RPE67	758796	-	-
Plasmid	CP011998.1	0	0	2008422	1	229	229	0	0	1	1	29	Ralstonia solanacearum strain YC45 plasmid, complete sequence	Bacteria	2	Proteobacteria	1224	Betaproteobacteria	28216	Burkholderiales	80840	Burkholderiaceae	119060	Ralstonia	48736	Ralstonia solanacearum	305	-	-
Plasmid	CP004013.1	0	0	2089828	1	173	173	0	0	1	1	12	Ralstonia solanacearum FQY_4 megaplasmid, partial sequence	Bacteria	2	Proteobacteria	1224	Betaproteobacteria	28216	Burkholderiales	80840	Burkholderiaceae	119060	Ralstonia	48736	Ralstonia solanacearum	305	FQY_4	1262456

## Sheet: negative.species.Plasmid
Database	Name	Abundance (%)	Size (bp)	Seq_count	Nucleotides	Covered_positions	Coverage	Depth	Reads	Reads_uniq	Edit_distance	Description	Superkingdom	SuperkingdomTax	Phylum	PhylumTax	Class	ClassTax	Order	OrderTax	Family	FamilyTax	Genus	GenusTax	Species	SpeciesTax
Plasmid	Escherichia coli	0.008	0.002	500378	5	1470	1271	0.003	0.003	7	2	4	collapsed at species level	Bacteria	2	Proteobacteria	1224	Gammaproteobacteria	1236	Enterobacteriales	91347	Enterobacteriaceae	543	Escherichia	561	Escherichia coli	562
Plasmid	Burkholderia pyrrocinia	0.003	0.001	113484	1	433	433	0.004	0.004	3	0	1	collapsed at species level	Bacteria	2	Proteobacteria	1224	Betaproteobacteria	28216	Burkholderiales	80840	Burkholderiaceae	119060	Burkholderia	32008	Burkholderia pyrrocinia	60550
Plasmid	Xanthomonas euvesicatoria	0.002	0.001	182572	1	821	458	0.003	0.004	4	4	111	collapsed at species level	Bacteria	2	Proteobacteria	1224	Gammaproteobacteria	1236	Xanthomonadales	135614	Xanthomonadaceae	32033	Xanthomonas	338	Xanthomonas euvesicatoria	456327
Plasmid	Cronobacter sakazakii	0.001	0	110093	1	114	114	0.001	0.001	1	1	0	collapsed at species level	Bacteria	2	Proteobacteria	1224	Gammaproteobacteria	1236	Enterobacteriales	91347	Enterobacteriaceae	543	Cronobacter	413496	Cronobacter sakazakii	28141
Plasmid	Burkholderia sp. CCGE1002	0	0.001	489136	1	393	289	0.001	0.001	2	2	30	collapsed at species level	Bacteria	2	Proteobacteria	1224	Betaproteobacteria	28216	Burkholderiales	80840	Burkholderiaceae	119060	Burkholderia	32008	Burkholderia sp. CCGE1002	640511
Plasmid	Burkholderia phymatum	0	0.001	595108	1	479	479	0.001	0.001	2	2	61	collapsed at species level	Bacteria	2	Proteobacteria	1224	Betaproteobacteria	28216	Burkholderiales	80840	Burkholderiaceae	119060	Burkholderia	32008	Burkholderia phymatum	148447
Plasmid	Xanthomonas translucens	0	0	413839	1	122	122	0	0	1	1	6	collapsed at species level	Bacteria	2	Proteobacteria	1224	Gammaproteobacteria	1236	Xanthomonadales	135614	Xanthomonadaceae	32033	Xanthomonas	338	Xanthomonas translucens	343
Plasmid	Azospirillum lipoferum	0	0	478032	1	218	218	0	0	1	0	26	collapsed at species level	Bacteria	2	Proteobacteria	1224	Alphaproteobacteria	28211	Rhodospirillales	204441	Rhodospirillaceae	41295	Azospirillum	191	Azospirillum lipoferum	193
Plasmid	Xanthomonas sacchari	0	0	508653	1	249	249	0	0	1	1	36	collapsed at species level	Bacteria	2	Proteobacteria	1224	Gammaproteobacteria	1236	Xanthomonadales	135614	Xanthomonadaceae	32033	Xanthomonas	338	Xanthomonas sacchari	56458
Plasmid	Burkholderia phenoliruptrix	0	0	785419	1	249	249	0	0	1	1	32	collapsed at species level	Bacteria	2	Proteobacteria	1224	Betaproteobacteria	28216	Burkholderiales	80840	Burkholderiaceae	119060	Burkholderia	32008	Burkholderia phenoliruptrix	252970
Plasmid	Burkholderia sp. PAMC 26561	0	0	793818	1	251	251	0	0	1	0	11	collapsed at species level	Bacteria	2	Proteobacteria	1224	Betaproteobacteria	28216	Burkholderiales	80840	Burkholderiaceae	119060	Burkholderia	32008	Burkholderia sp. PAMC 26561	1795043
Plasmid	Burkholderia caribensis	0	0.001	2555069	1	707	707	0	0	3	2	106	collapsed at species level	Bacteria	2	Proteobacteria	1224	Betaproteobacteria	28216	Burkholderiales	80840	Burkholderiaceae	119060	Burkholderia	32008	Burkholderia caribensis	75105
Plasmid	Ralstonia solanacearum	0	0.001	4098250	2	402	402	0	0	2	2	41	collapsed at species level	Bacteria	2	Proteobacteria	1224	Betaproteobacteria	28216	Burkholderiales	80840	Burkholderiaceae	119060	Ralstonia	48736	Ralstonia solanacearum	305
Plasmid	Burkholderia sp. RPE67	0	0	1438033	1	250	250	0	0	1	1	29	collapsed at species level	Bacteria	2	Proteobacteria	1224	Betaproteobacteria	28216	Burkholderiales	80840	Burkholderiaceae	119060	Burkholderia	32008	Burkholderia sp. RPE67	758796
