# Supplementary material for: MGmapper: Reference based mapping and taxonomy annotation of metagenomics sequence reads
Source: PLoS One. 2017 May 3;12(5):e0176469. doi: 10.1371/journal.pone.0176469 (PMC5415185; doi:10.1371/journal.pone.0176469)
Supplement: S3 File — (XLSX) [file pone.0176469.s003.xlsx]

## Sheet: abundance.databases
Mapping mode	database	Percentage	Number of reads mapped
Fullmode	notPhiX	100	742550
Bestmode	Bacteria	99.145	736202
Bestmode	Plasmid	0.847	6286
-	Unmapped	0.008	62

## Sheet: insertSizeDistrib
Insert Size	Frequency	Ave insert size
270	1	0
278	1
285	1
292	1
293	1
295	1
297	1
298	1
299	5
300	1
301	2
302	3
303	1
304	2
305	4
306	7
307	2
311	2
312	5
313	1
314	5
315	1
316	4
317	2
318	1
319	2
320	6
321	4
322	6
323	4
324	4
325	5
326	6
327	8
328	10
329	15
330	6
331	11
332	16
333	9
334	9
335	14
336	12
337	11
338	17
339	22
340	18
341	23
342	12
343	24
344	28
345	26
346	35
347	28
348	29
349	41
350	25
351	41
352	34
353	42
354	39
355	53
356	60
357	45
358	44
359	65
360	48
361	56
362	62
363	63
364	76
365	87
366	78
367	96
368	87
369	107
370	97
371	97
372	118
373	101
374	142
375	119
376	120
377	141
378	173
379	156
380	166
381	185
382	190
383	172
384	226
385	228
386	218
387	211
388	259
389	239
390	249
391	281
392	283
393	309
394	339
395	322
396	326
397	345
398	379
399	375
400	407
401	473
402	429
403	467
404	436
405	462
406	481
407	522
408	537
409	587
410	598
411	647
412	691
413	674
414	714
415	695
416	713
417	734
418	757
419	807
420	839
421	890
422	844
423	933
424	889
425	967
426	1010
427	1025
428	1059
429	1059
430	1114
431	1142
432	1209
433	1270
434	1223
435	1295
436	1357
437	1326
438	1370
439	1453
440	1453
441	1480
442	1565
443	1546
444	1612
445	1665
446	1715
447	1713
448	1737
449	1690
450	1759
451	1855
452	1842
453	1921
454	1988
455	1978
456	2068
457	2061
458	2091
459	2085
460	2082
461	2230
462	2192
463	2259
464	2283
465	2311
466	2397
467	2470
468	2390
469	2459
470	2446
471	2510
472	2477
473	2580
474	2534
475	2615
476	2650
477	2718
478	2813
479	2765
480	2892
481	2840
482	2709
483	2911
484	2760
485	2916
486	2880
487	2887
488	2900
489	2879
490	2861
491	2845
492	2875
493	2986
494	2922
495	2912
496	3089
497	3004
498	2909
499	2945
500	3099
501	2921
502	3032
503	2906
504	2996
505	2957
506	3036
507	2886
508	3031
509	2878
510	2904
511	2801
512	2855
513	2887
514	2764
515	2806
516	2795
517	2852
518	2697
519	2757
520	2716
521	2729
522	2754
523	2656
524	2626
525	2524
526	2593
527	2575
528	2485
529	2550
530	2365
531	2352
532	2490
533	2411
534	2311
535	2329
536	2219
537	2257
538	2232
539	2133
540	2142
541	2100
542	2087
543	2059
544	1912
545	1943
546	1931
547	1863
548	1845
549	1847
550	1805
551	1753
552	1759
553	1665
554	1615
555	1656
556	1568
557	1532
558	1512
559	1489
560	1376
561	1352
562	1313
563	1309
564	1257
565	1243
566	1217
567	1182
568	1159
569	1157
570	1092
571	1042
572	1085
573	958
574	998
575	947
576	961
577	885
578	843
579	819
580	816
581	802
582	745
583	781
584	718
585	670
586	669
587	640
588	629
589	592
590	563
591	594
592	517
593	491
594	512
595	464
596	472
597	455
598	426
599	432
600	381
601	404
602	378
603	350
604	321
605	341
606	267
607	305
608	282
609	262
610	270
611	258
612	247
613	236
614	212
615	195
616	198
617	182
618	189
619	205
620	170
621	134
622	160
623	147
624	136
625	115
626	113
627	112
628	114
629	83
630	83
631	78
632	89
633	73
634	70
635	71
636	89
637	57
638	64
639	64
640	53
641	58
642	49
643	53
644	43
645	42
646	45
647	35
648	34
649	41
650	35
651	31
652	31
653	31
654	29
655	28
656	23
657	20
658	19
659	16
660	12
661	19
662	25
663	14
664	10
665	9
666	11
667	10
668	13
669	7
670	6
671	7
672	13
673	3
674	8
675	9
676	3
677	8
678	6
679	3
680	7
681	7
682	3
683	2
684	6
685	5
686	3
687	2
688	1
689	1
690	3
691	4
692	3
693	3
694	2
695	2
696	3
697	3
698	1
699	1
700	2
701	1
702	1
706	1
708	1
715	1
716	1
725	1

## Sheet: positive.strain.Bacteria
Database	Name	S_Abundance (%)	R_Abundance (%)	Size (bp)	Seq_count	Nucleotides	Covered_positions	Coverage	Depth	Reads	Reads_uniq	Edit_distance	Description	Superkingdom	SuperkingdomTax	Phylum	PhylumTax	Class	ClassTax	Order	OrderTax	Family	FamilyTax	Genus	GenusTax	Species	SpeciesTax	Strain	StrainTax
Bacteria	CP000508.1	0.509	0.422	307814	1	312765	197794	0.643	1.016	3136	3070	0	Nocardioides sp. JS614, complete sequence	Bacteria	2	Actinobacteria	201174	Actinobacteria	1760	Propionibacteriales	85009	Nocardioidaceae	85015	Nocardioides	1839	Nocardioides sp. JS614	196162	-	-
Bacteria	CP001312.1	0.5	5.038	3738958	1	3730652	2365298	0.633	0.998	37410	36815	0	Rhodobacter capsulatus SB 1003, complete genome	Bacteria	2	Proteobacteria	1224	Alphaproteobacteria	28211	Rhodobacterales	204455	Rhodobacteraceae	31989	Rhodobacter	1060	Rhodobacter capsulatus	1061	SB 1003	272942
Bacteria	CP000509.1	0.5	6.708	4985871	1	4970900	3140288	0.63	0.997	49812	49208	0	Nocardioides sp. JS614, complete genome	Bacteria	2	Actinobacteria	201174	Actinobacteria	1760	Propionibacteriales	85009	Nocardioidaceae	85015	Nocardioides	1839	Nocardioides sp. JS614	196162	-	-
Bacteria	CP000249.1	0.499	7.303	5433628	1	5410260	3422437	0.63	0.996	54226	52157	1	Frankia sp. CcI3, complete genome	Bacteria	2	Actinobacteria	201174	Actinobacteria	1760	Frankiales	85013	Frankiaceae	74712	Frankia	1854	Frankia sp. CcI3	106370	-	-
Bacteria	AE015451.1	0.46	7.656	6181863	1	5668123	3672380	0.594	0.917	56850	40009	0	Pseudomonas putida KT2440 complete genome	Bacteria	2	Proteobacteria	1224	Gammaproteobacteria	1236	Pseudomonadales	72274	Pseudomonadaceae	135621	Pseudomonas	286	Pseudomonas putida	303	KT2440	160488
Bacteria	CP000076.1	0.408	7.768	7074893	1	5752472	3873505	0.548	0.813	57684	30776	0	Pseudomonas protegens Pf-5, complete genome	Bacteria	2	Proteobacteria	1224	Gammaproteobacteria	1236	Pseudomonadales	72274	Pseudomonadaceae	135621	Pseudomonas	286	Pseudomonas protegens	380021	Pf-5	220664
Bacteria	AM747722.1	0.384	0.907	875977	1	671830	456443	0.521	0.767	6734	3406	0	Burkholderia cenocepacia J2315 chromosome 3, complete genome	Bacteria	2	Proteobacteria	1224	Betaproteobacteria	28216	Burkholderiales	80840	Burkholderiaceae	119060	Burkholderia	32008	Burkholderia cenocepacia	95486	J2315	216591
Bacteria	AL645882.2	0.342	7.987	8667507	1	5918326	4165186	0.481	0.683	59304	28733	0	Streptomyces coelicolor A3(2) complete genome	Bacteria	2	Actinobacteria	201174	Actinobacteria	1760	Streptomycetales	85011	Streptomycetaceae	2062	Streptomyces	1883	Streptomyces coelicolor	1902	A3(2)	100226
Bacteria	AM747721.1	0.336	2.912	3217062	1	2157799	1526530	0.475	0.671	21626	8636	0	Burkholderia cenocepacia J2315 chromosome 2, complete genome	Bacteria	2	Proteobacteria	1224	Betaproteobacteria	28216	Burkholderiales	80840	Burkholderiaceae	119060	Burkholderia	32008	Burkholderia cenocepacia	95486	J2315	216591
Bacteria	AM747720.1	0.316	3.293	3870082	1	2439280	1744951	0.451	0.63	24450	9598	0	Burkholderia cenocepacia J2315 chromosome 1, complete genome	Bacteria	2	Proteobacteria	1224	Betaproteobacteria	28216	Burkholderiales	80840	Burkholderiaceae	119060	Burkholderia	32008	Burkholderia cenocepacia	95486	J2315	216591
Bacteria	CP001628.1	0.259	1.748	2501097	1	1295191	1004703	0.402	0.518	12978	291	0	Micrococcus luteus NCTC 2665, complete genome	Bacteria	2	Actinobacteria	201174	Actinobacteria	1760	Micrococcales	85006	Micrococcaceae	1268	Micrococcus	1269	Micrococcus luteus	1270	NCTC 2665	465515
Bacteria	AE016877.1	0.132	1.929	5411809	1	1425654	1190294	0.22	0.263	14326	1180	0	Bacillus cereus ATCC 14579, complete genome	Bacteria	2	Firmicutes	1239	Bacilli	91061	Bacillales	1385	Bacillaceae	186817	Bacillus	1386	Bacillus cereus	1396	ATCC 14579	226900
Bacteria	CP000438.1	0.081	1.432	6537648	1	1060736	948288	0.145	0.162	10632	501	3	Pseudomonas aeruginosa UCBPP-PA14, complete genome	Bacteria	2	Proteobacteria	1224	Gammaproteobacteria	1236	Pseudomonadales	72274	Pseudomonadaceae	135621	Pseudomonas	286	Pseudomonas aeruginosa	287	UCBPP-PA14	208963
Bacteria	AE004091.2	0.032	0.545	6264404	1	404047	387141	0.062	0.064	4050	22	0	Pseudomonas aeruginosa PAO1, complete genome	Bacteria	2	Proteobacteria	1224	Gammaproteobacteria	1236	Pseudomonadales	72274	Pseudomonadaceae	135621	Pseudomonas	286	Pseudomonas aeruginosa	287	PAO1	208964

## Sheet: positive.species.Bacteria
Database	Name	S_Abundance (%)	R_Abundance (%)	Size (bp)	Seq_count	Nucleotides	Covered_positions	Coverage	Depth	Reads	Reads_uniq	Edit_distance	Description	Superkingdom	SuperkingdomTax	Phylum	PhylumTax	Class	ClassTax	Order	OrderTax	Family	FamilyTax	Genus	GenusTax	Species	SpeciesTax
Bacteria	Burkholderia cenocepacia	1.348	9.483	53275663	20	7025296	5309963	0.1	0.132	70416	21640	2	collapsed at species level	Bacteria	2	Proteobacteria	1224	Betaproteobacteria	28216	Burkholderiales	80840	Burkholderiaceae	119060	Burkholderia	32008	Burkholderia cenocepacia	95486
Bacteria	Nocardioides sp. JS614	1.009	7.131	5293685	2	5283665	3338082	0.631	0.998	52948	52278	0	collapsed at species level	Bacteria	2	Actinobacteria	201174	Actinobacteria	1760	Propionibacteriales	85009	Nocardioidaceae	85015	Nocardioides	1839	Nocardioides sp. JS614	196162
Bacteria	Pseudomonas aeruginosa	0.971	17.148	468737557	71	12703836	12194298	0.026	0.027	127334	527	18	collapsed at species level	Bacteria	2	Proteobacteria	1224	Gammaproteobacteria	1236	Pseudomonadales	72274	Pseudomonadaceae	135621	Pseudomonas	286	Pseudomonas aeruginosa	287
Bacteria	Pseudomonas protegens	0.505	9.558	20770765	3	7077999	5059181	0.244	0.341	70976	30776	0	collapsed at species level	Bacteria	2	Proteobacteria	1224	Gammaproteobacteria	1236	Pseudomonadales	72274	Pseudomonadaceae	135621	Pseudomonas	286	Pseudomonas protegens	380021
Bacteria	Micrococcus luteus	0.504	3.397	5002397	2	2517696	1971299	0.394	0.503	25228	291	0	collapsed at species level	Bacteria	2	Actinobacteria	201174	Actinobacteria	1760	Micrococcales	85006	Micrococcaceae	1268	Micrococcus	1269	Micrococcus luteus	1270
Bacteria	Rhodobacter capsulatus	0.5	5.038	3738958	1	3730652	2365298	0.633	0.998	37410	36815	0	collapsed at species level	Bacteria	2	Proteobacteria	1224	Alphaproteobacteria	28211	Rhodobacterales	204455	Rhodobacteraceae	31989	Rhodobacter	1060	Rhodobacter capsulatus	1061
Bacteria	Pseudomonas putida	0.499	8.294	85864791	14	6140182	4119182	0.048	0.072	61586	40009	1	collapsed at species level	Bacteria	2	Proteobacteria	1224	Gammaproteobacteria	1236	Pseudomonadales	72274	Pseudomonadaceae	135621	Pseudomonas	286	Pseudomonas putida	303
Bacteria	Frankia sp. CcI3	0.499	7.303	5433628	1	5410260	3422437	0.63	0.996	54226	52157	1	collapsed at species level	Bacteria	2	Actinobacteria	201174	Actinobacteria	1760	Frankiales	85013	Frankiaceae	74712	Frankia	1854	Frankia sp. CcI3	106370
Bacteria	Escherichia coli	0.486	6.157	819570823	166	4555807	4524957	0.006	0.006	45722	2	4	collapsed at species level	Bacteria	2	Proteobacteria	1224	Gammaproteobacteria	1236	Enterobacteriales	91347	Enterobacteriaceae	543	Escherichia	561	Escherichia coli	562
Bacteria	Bacillus cereus	0.393	5.762	283770062	52	4257625	3786127	0.013	0.015	42788	1180	0	collapsed at species level	Bacteria	2	Firmicutes	1239	Bacilli	91061	Bacillales	1385	Bacillaceae	186817	Bacillus	1386	Bacillus cereus	1396
Bacteria	Bacillus amyloliquefaciens	0.359	3.801	55536811	14	2811139	2393884	0.043	0.051	28222	37	0	collapsed at species level	Bacteria	2	Firmicutes	1239	Bacilli	91061	Bacillales	1385	Bacillaceae	186817	Bacillus	1386	Bacillus amyloliquefaciens	1390
Bacteria	Streptomyces coelicolor	0.342	7.987	8667507	1	5918326	4165186	0.481	0.683	59304	28733	0	collapsed at species level	Bacteria	2	Actinobacteria	201174	Actinobacteria	1760	Streptomycetales	85011	Streptomycetaceae	2062	Streptomyces	1883	Streptomyces coelicolor	1902

## Sheet: positive.strain.Plasmid
Database	Name	S_Abundance (%)	R_Abundance (%)	Size (bp)	Seq_count	Nucleotides	Covered_positions	Coverage	Depth	Reads	Reads_uniq	Edit_distance	Description	Superkingdom	SuperkingdomTax	Phylum	PhylumTax	Class	ClassTax	Order	OrderTax	Family	FamilyTax	Genus	GenusTax	Species	SpeciesTax	Strain	StrainTax
Plasmid	AL589148.1	0.515	0.493	356023	1	365430	226513	0.636	1.026	3664	2131	0	Streptomyces coelicolor plasmid SCP1	Bacteria	2	Actinobacteria	201174	Actinobacteria	1760	Streptomycetales	85011	Streptomycetaceae	2062	Streptomyces	1883	Streptomyces coelicolor	1902	A3(2)	100226
Plasmid	AL645771.1	0.501	0.042	31317	1	31301	20147	0.643	0.999	314	276	0	Streptomyces coelicolor A3(2) plasmid SCP2	Bacteria	2	Actinobacteria	201174	Actinobacteria	1760	Streptomycetales	85011	Streptomycetaceae	2062	Streptomyces	1883	Streptomyces coelicolor	1902	A3(2)	100226
Plasmid	AM747723.1	0.496	0.124	92661	1	91763	57735	0.623	0.99	920	797	0	Burkholderia cenocepacia J2315 pBCJ2315 plasmid, complete genome	Bacteria	2	Proteobacteria	1224	Betaproteobacteria	28216	Burkholderiales	80840	Burkholderiaceae	119060	Burkholderia	32008	Burkholderia cenocepacia	95486	J2315	216591
Plasmid	AE016878.2	0.484	0.02	15274	1	14720	9400	0.615	0.964	148	148	0	Bacillus cereus ATCC 14579 plasmid pBClin15, complete sequence	Bacteria	2	Firmicutes	1239	Bacilli	91061	Bacillales	1385	Bacillaceae	186817	Bacillus	1386	Bacillus cereus	1396	ATCC 14579	226900
Plasmid	CP001313.1	0.457	0.164	132962	1	121255	78671	0.592	0.912	1216	1216	0	Rhodobacter capsulatus SB 1003 plasmid pRCB133, complete sequence	Bacteria	2	Proteobacteria	1224	Alphaproteobacteria	28211	Rhodobacterales	204455	Rhodobacteraceae	31989	Rhodobacter	1060	Rhodobacter capsulatus	1061	SB 1003	272942

## Sheet: positive.species.Plasmid
Database	Name	S_Abundance (%)	R_Abundance (%)	Size (bp)	Seq_count	Nucleotides	Covered_positions	Coverage	Depth	Reads	Reads_uniq	Edit_distance	Description	Superkingdom	SuperkingdomTax	Phylum	PhylumTax	Class	ClassTax	Order	OrderTax	Family	FamilyTax	Genus	GenusTax	Species	SpeciesTax
Plasmid	Streptomyces coelicolor	1.016	0.536	387340	2	396731	246660	0.637	1.024	3978	2407	0	collapsed at species level	Bacteria	2	Actinobacteria	201174	Actinobacteria	1760	Streptomycetales	85011	Streptomycetaceae	2062	Streptomyces	1883	Streptomyces coelicolor	1902
Plasmid	Burkholderia cenocepacia	0.501	0.126	257518	2	93365	59193	0.23	0.363	936	799	2	collapsed at species level	Bacteria	2	Proteobacteria	1224	Betaproteobacteria	28216	Burkholderiales	80840	Burkholderiaceae	119060	Burkholderia	32008	Burkholderia cenocepacia	95486
Plasmid	Bacillus cereus	0.484	0.02	15274	1	14720	9400	0.615	0.964	148	148	0	collapsed at species level	Bacteria	2	Firmicutes	1239	Bacilli	91061	Bacillales	1385	Bacillaceae	186817	Bacillus	1386	Bacillus cereus	1396
