# Supplementary material for: MGmapper: Reference based mapping and taxonomy annotation of metagenomics sequence reads
Source: PLoS One. 2017 May 3;12(5):e0176469. doi: 10.1371/journal.pone.0176469 (PMC5415185; doi:10.1371/journal.pone.0176469)
Supplement: S4 File — (XLSX) [file pone.0176469.s004.xlsx]

## Sheet: negative.strain.Bacteria
Database	Name	S_Abundance (%)	R_Abundance (%)	Size (bp)	Seq_count	Nucleotides	Covered_positions	Coverage	Depth	Reads	Reads_uniq	Edit_distance	Description	Superkingdom	SuperkingdomTax	Phylum	PhylumTax	Class	ClassTax	Order	OrderTax	Family	FamilyTax	Genus	GenusTax	Species	SpeciesTax	Strain	StrainTax
Bacteria	CP007437.1	0.245	1.65	2501300	1	1222505	966596	0.386	0.489	12250	0	0	Micrococcus luteus strain trpE16 genome	Bacteria	2	Actinobacteria	201174	Actinobacteria	1760	Micrococcales	85006	Micrococcaceae	1268	Micrococcus	1269	Micrococcus luteus	1270	-	-
Bacteria	CP000560.1	0.164	1.731	3918589	1	1279870	1067706	0.272	0.327	12850	37	0	Bacillus amyloliquefaciens subsp. plantarum str. FZB42, complete genome	Bacteria	2	Firmicutes	1239	Bacilli	91061	Bacillales	1385	Bacillaceae	186817	Bacillus	1386	Bacillus amyloliquefaciens	1390	FZB42	326423
Bacteria	CP006845.1	0.16	1.684	3916828	1	1245630	1048294	0.268	0.318	12504	0	0	Bacillus amyloliquefaciens CC178, complete genome	Bacteria	2	Firmicutes	1239	Bacilli	91061	Bacillales	1385	Bacillaceae	186817	Bacillus	1386	Bacillus amyloliquefaciens	1390	CC178	1412898
Bacteria	CM000726.1	0.111	1.613	5397450	1	1192064	1030605	0.191	0.221	11980	0	0	Bacillus cereus BDRD-Cer4 chromosome, whole genome shotgun sequence	Bacteria	2	Firmicutes	1239	Bacilli	91061	Bacillales	1385	Bacillaceae	186817	Bacillus	1386	Bacillus cereus	1396	BDRD-Cer4	526978
Bacteria	CP009124.1	0.081	1.816	8345283	1	1345543	1199071	0.144	0.161	13484	0	1	Streptomyces lividans TK24, complete genome	Bacteria	2	Actinobacteria	201174	Actinobacteria	1760	Streptomycetales	85011	Streptomycetaceae	2062	Streptomyces	1883	Streptomyces lividans	1916	TK24	457428
Bacteria	CM001889.1	0.08	1.829	8496762	1	1355634	1194304	0.141	0.16	13584	0	0	Streptomyces lividans 1326 chromosome, whole genome shotgun sequence	Bacteria	2	Actinobacteria	201174	Actinobacteria	1760	Streptomycetales	85011	Streptomycetaceae	2062	Streptomyces	1883	Streptomyces lividans	1916	1326	1200984
Bacteria	CP008862.1	0.07	1.224	6475385	1	906726	829045	0.128	0.14	9088	0	0	Pseudomonas aeruginosa strain M1608, complete genome	Bacteria	2	Proteobacteria	1224	Gammaproteobacteria	1236	Pseudomonadales	72274	Pseudomonadaceae	135621	Pseudomonas	286	Pseudomonas aeruginosa	287	-	-
Bacteria	CP008863.1	0.069	1.274	6897231	1	943987	856715	0.124	0.137	9462	0	0	Pseudomonas aeruginosa strain M37351, complete genome	Bacteria	2	Proteobacteria	1224	Gammaproteobacteria	1236	Pseudomonadales	72274	Pseudomonadaceae	135621	Pseudomonas	286	Pseudomonas aeruginosa	287	-	-
Bacteria	HG938370.1	0.064	0.613	3572953	1	454303	409343	0.115	0.127	4554	0	0	Burkholderia cenocepacia H111 chromosome 1 complete genome	Bacteria	2	Proteobacteria	1224	Betaproteobacteria	28216	Burkholderiales	80840	Burkholderiaceae	119060	Burkholderia	32008	Burkholderia cenocepacia	95486	H111	1055524
Bacteria	CP007787.1	0.063	0.638	3760231	1	472582	425018	0.113	0.126	4738	0	2	Burkholderia cepacia strain DDS 7H-2 chromosome 1, complete sequence	Bacteria	2	Proteobacteria	1224	Betaproteobacteria	28216	Burkholderiales	80840	Burkholderiaceae	119060	Burkholderia	32008	Burkholderia cepacia	292	-	-
Bacteria	CP003190.1	0.062	1.15	6867980	1	851479	755079	0.11	0.124	8538	0	0	Pseudomonas protegens CHA0, complete genome	Bacteria	2	Proteobacteria	1224	Gammaproteobacteria	1236	Pseudomonadales	72274	Pseudomonadaceae	135621	Pseudomonas	286	Pseudomonas protegens	380021	CHA0	1124983
Bacteria	HG938371.2	0.059	0.492	3102677	1	364047	324610	0.105	0.117	3650	0	0	Burkholderia cenocepacia H111 chromosome 2, complete genome	Bacteria	2	Proteobacteria	1224	Betaproteobacteria	28216	Burkholderiales	80840	Burkholderiaceae	119060	Burkholderia	32008	Burkholderia cenocepacia	95486	H111	1055524
Bacteria	CP011917.1	0.056	0.573	3822749	1	424208	379611	0.099	0.111	4252	0	0	Burkholderia cenocepacia strain ST32 chromosome 1, complete sequence	Bacteria	2	Proteobacteria	1224	Betaproteobacteria	28216	Burkholderiales	80840	Burkholderiaceae	119060	Burkholderia	32008	Burkholderia cenocepacia	95486	-	-
Bacteria	CP007786.1	0.055	0.474	3206581	1	350866	314946	0.098	0.109	3516	0	0	Burkholderia cepacia strain DDS 7H-2 chromosome 2, complete sequence	Bacteria	2	Proteobacteria	1224	Betaproteobacteria	28216	Burkholderiales	80840	Burkholderiaceae	119060	Burkholderia	32008	Burkholderia cepacia	292	-	-
Bacteria	CP011918.1	0.052	0.434	3086109	1	321729	291499	0.094	0.104	3224	0	0	Burkholderia cenocepacia strain ST32 chromosome 2, complete sequence	Bacteria	2	Proteobacteria	1224	Betaproteobacteria	28216	Burkholderiales	80840	Burkholderiaceae	119060	Burkholderia	32008	Burkholderia cenocepacia	95486	-	-
Bacteria	HG938372.1	0.038	0.105	1039263	1	77824	69641	0.067	0.075	780	0	0	Burkholderia cenocepacia H111 chromosome 3, complete genome	Bacteria	2	Proteobacteria	1224	Betaproteobacteria	28216	Burkholderiales	80840	Burkholderiaceae	119060	Burkholderia	32008	Burkholderia cenocepacia	95486	H111	1055524
Bacteria	CP011919.1	0.036	0.097	989585	1	71830	66089	0.067	0.073	720	0	2	Burkholderia cenocepacia strain ST32 chromosome 3, complete sequence	Bacteria	2	Proteobacteria	1224	Betaproteobacteria	28216	Burkholderiales	80840	Burkholderiaceae	119060	Burkholderia	32008	Burkholderia cenocepacia	95486	-	-
Bacteria	AP014522.1	0.035	0.64	6827892	1	474048	430597	0.063	0.069	4754	0	0	Pseudomonas protegens Cab57 DNA, complete genome	Bacteria	2	Proteobacteria	1224	Gammaproteobacteria	1236	Pseudomonadales	72274	Pseudomonadaceae	135621	Pseudomonas	286	Pseudomonas protegens	380021	unknown	1420599
Bacteria	LN871187.1	0.033	0.565	6276469	1	418848	402012	0.064	0.067	4198	0	0	Pseudomonas aeruginosa genome assembly PAO1OR, chromosome : I	Bacteria	2	Proteobacteria	1224	Gammaproteobacteria	1236	Pseudomonadales	72274	Pseudomonadaceae	135621	Pseudomonas	286	Pseudomonas aeruginosa	287	-	-
Bacteria	CP006705.1	0.032	0.525	6043974	1	388918	370186	0.061	0.064	3898	0	0	Pseudomonas aeruginosa PAO581 genome	Bacteria	2	Proteobacteria	1224	Gammaproteobacteria	1236	Pseudomonadales	72274	Pseudomonadaceae	135621	Pseudomonas	286	Pseudomonas aeruginosa	287	PAO581	1352354
Bacteria	CP006832.1	0.032	0.539	6265484	1	399510	382599	0.061	0.064	4004	0	0	Pseudomonas aeruginosa PAO1-VE13 genome	Bacteria	2	Proteobacteria	1224	Gammaproteobacteria	1236	Pseudomonadales	72274	Pseudomonadaceae	135621	Pseudomonas	286	Pseudomonas aeruginosa	287	PAO1-VE13	1367494
Bacteria	CP006831.1	0.032	0.534	6265484	1	395505	379085	0.061	0.063	3964	0	0	Pseudomonas aeruginosa PAO1-VE2 genome	Bacteria	2	Proteobacteria	1224	Gammaproteobacteria	1236	Pseudomonadales	72274	Pseudomonadaceae	135621	Pseudomonas	286	Pseudomonas aeruginosa	287	PAO1-VE2	1367493
Bacteria	CP007785.1	0.03	0.096	1180302	1	71412	65040	0.055	0.061	716	0	0	Burkholderia cepacia strain DDS 7H-2 chromosome 3, complete sequence	Bacteria	2	Proteobacteria	1224	Betaproteobacteria	28216	Burkholderiales	80840	Burkholderiaceae	119060	Burkholderia	32008	Burkholderia cepacia	292	-	-
Bacteria	CM000723.1	0.027	0.397	5436173	1	293095	277122	0.051	0.054	2946	0	0	Bacillus cereus BDRD-ST24 chromosome, whole genome shotgun sequence	Bacteria	2	Firmicutes	1239	Bacilli	91061	Bacillales	1385	Bacillaceae	186817	Bacillus	1386	Bacillus cereus	1396	BDRD-ST24	526974
Bacteria	CP001903.1	0.027	0.382	5330088	1	282346	266838	0.05	0.053	2838	0	0	Bacillus thuringiensis BMB171, complete genome	Bacteria	2	Firmicutes	1239	Bacilli	91061	Bacillales	1385	Bacillaceae	186817	Bacillus	1386	Bacillus thuringiensis	1428	BMB171	714359
Bacteria	CP011145.1	0.026	0.384	5418913	1	283317	267855	0.049	0.052	2848	0	0	Bacillus cereus strain FORC_013, complete sequence	Bacteria	2	Firmicutes	1239	Bacilli	91061	Bacillales	1385	Bacillaceae	186817	Bacillus	1386	Bacillus cereus	1396	-	-
Bacteria	CM000738.1	0.024	0.368	5594747	1	272211	257622	0.046	0.049	2736	0	0	Bacillus cereus AH676 chromosome, whole genome shotgun sequence	Bacteria	2	Firmicutes	1239	Bacilli	91061	Bacillales	1385	Bacillaceae	186817	Bacillus	1386	Bacillus cereus	1396	AH676	526991
Bacteria	AP014864.1	0.022	0.351	5896839	1	259438	246014	0.042	0.044	2608	0	0	Bacillus thuringiensis serovar tolworthi DNA, complete genome, strain: Pasteur Institute Standard strain	Bacteria	2	Firmicutes	1239	Bacilli	91061	Bacillales	1385	Bacillaceae	186817	Bacillus	1386	Bacillus thuringiensis	1428	Pasteur Institute Standard strain	1442
Bacteria	CP007244.1	0.021	0.229	3957904	1	169340	158165	0.04	0.043	1700	0	0	Bacillus amyloliquefaciens subsp. plantarum TrigoCor1448, complete genome	Bacteria	2	Firmicutes	1239	Bacilli	91061	Bacillales	1385	Bacillaceae	186817	Bacillus	1386	Bacillus methylotrophicus	492670	TrigoCor1448	1449088
Bacteria	CP003838.1	0.021	0.227	3961368	1	167520	159800	0.04	0.042	1682	0	0	Bacillus methylotrophicus AS43.3, complete genome	Bacteria	2	Firmicutes	1239	Bacilli	91061	Bacillales	1385	Bacillaceae	186817	Bacillus	1386	Bacillus methylotrophicus	492670	AS43.3	1225788
Bacteria	CM000729.1	0.021	0.328	5766278	1	242227	229736	0.04	0.042	2434	0	0	Bacillus cereus Rock1-15 chromosome, whole genome shotgun sequence	Bacteria	2	Firmicutes	1239	Bacilli	91061	Bacillales	1385	Bacillaceae	186817	Bacillus	1386	Bacillus cereus	1396	Rock1-15	526982
Bacteria	CP013144.1	0.017	0.273	6123018	1	202102	194694	0.032	0.033	2026	0	0	Pseudomonas aeruginosa strain Cu1510, complete genome	Bacteria	2	Proteobacteria	1224	Gammaproteobacteria	1236	Pseudomonadales	72274	Pseudomonadaceae	135621	Pseudomonas	286	Pseudomonas aeruginosa	287	-	-
Bacteria	AP017302.1	0.015	0.283	6897018	1	209945	202330	0.029	0.03	2104	0	0	Pseudomonas aeruginosa DNA, complete genome, strain: IOMTU 133	Bacteria	2	Proteobacteria	1224	Gammaproteobacteria	1236	Pseudomonadales	72274	Pseudomonadaceae	135621	Pseudomonas	286	Pseudomonas aeruginosa	287	-	-
Bacteria	CP006853.1	0.015	0.262	6580038	1	194358	187452	0.028	0.03	1948	0	12	Pseudomonas aeruginosa MTB-1, complete genome	Bacteria	2	Proteobacteria	1224	Gammaproteobacteria	1236	Pseudomonadales	72274	Pseudomonadaceae	135621	Pseudomonas	286	Pseudomonas aeruginosa	287	MTB-1	1415629
Bacteria	CP004061.1	0.014	0.242	6421010	1	179618	173621	0.027	0.028	1800	0	0	Pseudomonas aeruginosa B136-33, complete genome	Bacteria	2	Proteobacteria	1224	Gammaproteobacteria	1236	Pseudomonadales	72274	Pseudomonadaceae	135621	Pseudomonas	286	Pseudomonas aeruginosa	287	B136-33	1280938
Bacteria	CM000750.1	0.013	0.22	6037513	1	162125	155722	0.026	0.027	1630	0	0	Bacillus thuringiensis serovar pakistani str. T13001 chromosome, whole genome shotgun sequence	Bacteria	2	Firmicutes	1239	Bacilli	91061	Bacillales	1385	Bacillaceae	186817	Bacillus	1386	Bacillus thuringiensis	1428	T13001	527027
Bacteria	AP014651.1	0.013	0.255	7090694	1	188946	183568	0.026	0.027	1894	0	0	Pseudomonas aeruginosa DNA, complete genome, strain: NCGM257	Bacteria	2	Proteobacteria	1224	Gammaproteobacteria	1236	Pseudomonadales	72274	Pseudomonadaceae	135621	Pseudomonas	286	Pseudomonas aeruginosa	287	-	-
Bacteria	CP011369.1	0.013	0.25	7099963	1	185404	179922	0.025	0.026	1858	0	0	Pseudomonas aeruginosa strain S04 90 genome	Bacteria	2	Proteobacteria	1224	Gammaproteobacteria	1236	Pseudomonadales	72274	Pseudomonadaceae	135621	Pseudomonas	286	Pseudomonas aeruginosa	287	-	-
Bacteria	CP008739.2	0.013	0.236	6818030	1	175172	170295	0.025	0.026	1756	0	0	Pseudomonas aeruginosa VRFPA04, complete genome	Bacteria	2	Proteobacteria	1224	Gammaproteobacteria	1236	Pseudomonadales	72274	Pseudomonadaceae	135621	Pseudomonas	286	Pseudomonas aeruginosa	287	VRFPA04	1400868
Bacteria	CP001176.1	0.013	0.183	5419036	1	135404	130244	0.024	0.025	1362	0	0	Bacillus cereus B4264, complete genome	Bacteria	2	Firmicutes	1239	Bacilli	91061	Bacillales	1385	Bacillaceae	186817	Bacillus	1386	Bacillus cereus	1396	B4264	405532
Bacteria	AP014622.1	0.012	0.222	6814936	1	164163	161137	0.024	0.024	1646	0	0	Pseudomonas aeruginosa DNA, complete genome, strain: NCGM 1900	Bacteria	2	Proteobacteria	1224	Gammaproteobacteria	1236	Pseudomonadales	72274	Pseudomonadaceae	135621	Pseudomonas	286	Pseudomonas aeruginosa	287	-	-
Bacteria	CM000722.1	0.012	0.164	5246493	1	121398	116282	0.022	0.023	1220	0	0	Bacillus cereus m1550 chromosome, whole genome shotgun sequence	Bacteria	2	Firmicutes	1239	Bacilli	91061	Bacillales	1385	Bacillaceae	186817	Bacillus	1386	Bacillus cereus	1396	m1550	526969
Bacteria	AP012280.1	0.012	0.211	6764661	1	156611	153432	0.023	0.023	1570	0	0	Pseudomonas aeruginosa NCGM2.S1 DNA, complete genome	Bacteria	2	Proteobacteria	1224	Gammaproteobacteria	1236	Pseudomonadales	72274	Pseudomonadaceae	135621	Pseudomonas	286	Pseudomonas aeruginosa	287	NCGM2.S1	1089456
Bacteria	AP014646.1	0.012	0.214	6850954	1	158627	154851	0.023	0.023	1590	0	0	Pseudomonas aeruginosa DNA, complete genome, strain: NCGM 1984	Bacteria	2	Proteobacteria	1224	Gammaproteobacteria	1236	Pseudomonadales	72274	Pseudomonadaceae	135621	Pseudomonas	286	Pseudomonas aeruginosa	287	-	-
Bacteria	CP007242.1	0.011	0.122	3953361	1	90224	86987	0.022	0.023	906	0	0	Bacillus amyloliquefaciens subsp. amyloliquefaciens KHG19, complete genome	Bacteria	2	Firmicutes	1239	Bacilli	91061	Bacillales	1385	Bacillaceae	186817	Bacillus	1386	Bacillus amyloliquefaciens	1390	KHG19	1292358
Bacteria	CP011686.1	0.011	0.124	4009746	1	91425	88521	0.022	0.023	918	0	0	Bacillus amyloliquefaciens strain G341, complete genome	Bacteria	2	Firmicutes	1239	Bacilli	91061	Bacillales	1385	Bacillaceae	186817	Bacillus	1386	Bacillus amyloliquefaciens	1390	-	-
Bacteria	HG328254.1	0.011	0.118	3889532	1	87242	84741	0.022	0.022	876	0	0	Bacillus amyloliquefaciens subsp. plantarum UCMB5113, complete genome	Bacteria	2	Firmicutes	1239	Bacilli	91061	Bacillales	1385	Bacillaceae	186817	Bacillus	1386	Bacillus methylotrophicus	492670	UCMB5113	1150476
Bacteria	HG974234.1	0.011	0.202	6762448	1	149460	145920	0.022	0.022	1498	0	0	Pseudomonas aeruginosa strain PSE305, genome	Bacteria	2	Proteobacteria	1224	Gammaproteobacteria	1236	Pseudomonadales	72274	Pseudomonadaceae	135621	Pseudomonas	286	Pseudomonas aeruginosa	287	-	-
Bacteria	CP009686.1	0.011	0.157	5349617	1	116088	112765	0.021	0.022	1166	0	0	Bacillus cereus strain FORC_005, complete genome	Bacteria	2	Firmicutes	1239	Bacilli	91061	Bacillales	1385	Bacillaceae	186817	Bacillus	1386	Bacillus cereus	1396	-	-
Bacteria	CP009611.1	0.011	0.115	3981674	1	85057	82329	0.021	0.021	854	0	0	Bacillus subtilis strain Bs-916, complete genome	Bacteria	2	Firmicutes	1239	Bacilli	91061	Bacillales	1385	Bacillaceae	186817	Bacillus	1386	Bacillus subtilis	1423	-	-
Bacteria	HG328253.1	0.011	0.116	4071167	1	85377	83475	0.021	0.021	858	0	0	Bacillus amyloliquefaciens subsp. plantarum UCMB5033, complete genome	Bacteria	2	Firmicutes	1239	Bacilli	91061	Bacillales	1385	Bacillaceae	186817	Bacillus	1386	Bacillus methylotrophicus	492670	UCMB-5033	1338518
Bacteria	CP006728.1	0.01	0.175	6262305	1	129643	127171	0.02	0.021	1300	0	0	Pseudomonas aeruginosa c7447m genome	Bacteria	2	Proteobacteria	1224	Gammaproteobacteria	1236	Pseudomonadales	72274	Pseudomonadaceae	135621	Pseudomonas	286	Pseudomonas aeruginosa	287	C7447m	1352355
Bacteria	CM001020.1	0.01	0.192	6866064	1	142117	139931	0.02	0.021	1424	0	0	Pseudomonas aeruginosa 39016 chromosome, whole genome shotgun sequence	Bacteria	2	Proteobacteria	1224	Gammaproteobacteria	1236	Pseudomonadales	72274	Pseudomonadaceae	135621	Pseudomonas	286	Pseudomonas aeruginosa	287	39016	798130
Bacteria	CP008861.1	0.01	0.19	6836415	1	140836	136884	0.02	0.021	1412	0	0	Pseudomonas aeruginosa strain H47921, complete genome	Bacteria	2	Proteobacteria	1224	Gammaproteobacteria	1236	Pseudomonadales	72274	Pseudomonadaceae	135621	Pseudomonas	286	Pseudomonas aeruginosa	287	-	-
Bacteria	CP013989.1	0.01	0.171	6364583	1	126754	124616	0.02	0.02	1270	0	0	Pseudomonas aeruginosa strain USDA-ARS-USMARC-41639, complete genome	Bacteria	2	Proteobacteria	1224	Gammaproteobacteria	1236	Pseudomonadales	72274	Pseudomonadaceae	135621	Pseudomonas	286	Pseudomonas aeruginosa	287	-	-
Bacteria	CP012001.1	0.01	0.17	6317050	1	125778	124439	0.02	0.02	1260	0	0	Pseudomonas aeruginosa DSM 50071, complete genome	Bacteria	2	Proteobacteria	1224	Gammaproteobacteria	1236	Pseudomonadales	72274	Pseudomonadaceae	135621	Pseudomonas	286	Pseudomonas aeruginosa	287	DSM 50071	1123015
Bacteria	CP012066.1	0.01	0.171	6368008	1	126476	124465	0.02	0.02	1268	0	0	Pseudomonas aeruginosa strain F9676, complete genome	Bacteria	2	Proteobacteria	1224	Gammaproteobacteria	1236	Pseudomonadales	72274	Pseudomonadaceae	135621	Pseudomonas	286	Pseudomonas aeruginosa	287	-	-
Bacteria	CP008859.1	0.01	0.17	6351710	1	125726	123280	0.019	0.02	1260	0	0	Pseudomonas aeruginosa strain H5708, complete genome	Bacteria	2	Proteobacteria	1224	Gammaproteobacteria	1236	Pseudomonadales	72274	Pseudomonadaceae	135621	Pseudomonas	286	Pseudomonas aeruginosa	287	-	-
Bacteria	LN831024.1	0.01	0.166	6316979	1	123125	121858	0.019	0.019	1234	0	0	Pseudomonas aeruginosa genome assembly NCTC10332, chromosome : 1	Bacteria	2	Proteobacteria	1224	Gammaproteobacteria	1236	Pseudomonadales	72274	Pseudomonadaceae	135621	Pseudomonas	286	Pseudomonas aeruginosa	287	-	-
Bacteria	CP006245.1	0.01	0.166	6342034	1	122692	120660	0.019	0.019	1230	0	0	Pseudomonas aeruginosa RP73, complete genome	Bacteria	2	Proteobacteria	1224	Gammaproteobacteria	1236	Pseudomonadales	72274	Pseudomonadaceae	135621	Pseudomonas	286	Pseudomonas aeruginosa	287	RP73	1340851
Bacteria	CP003149.1	0.01	0.166	6402658	1	122774	121514	0.019	0.019	1230	0	0	Pseudomonas aeruginosa DK2, complete genome	Bacteria	2	Proteobacteria	1224	Gammaproteobacteria	1236	Pseudomonadales	72274	Pseudomonadaceae	135621	Pseudomonas	286	Pseudomonas aeruginosa	287	DK2	1093787
Bacteria	CP008869.1	0.01	0.176	6829406	1	130070	128300	0.019	0.019	1304	0	0	Pseudomonas aeruginosa strain W16407, complete genome	Bacteria	2	Proteobacteria	1224	Gammaproteobacteria	1236	Pseudomonadales	72274	Pseudomonadaceae	135621	Pseudomonas	286	Pseudomonas aeruginosa	287	-	-
Bacteria	HF563562.1	0.01	0.1	3910324	1	74071	72741	0.019	0.019	744	0	0	Bacillus amyloliquefaciens subsp. plantarum UCMB5036 complete genome	Bacteria	2	Firmicutes	1239	Bacilli	91061	Bacillales	1385	Bacillaceae	186817	Bacillus	1386	Bacillus methylotrophicus	492670	UCMB5036	1150475
Bacteria	CP008868.1	0.009	0.165	6456866	1	122338	120447	0.019	0.019	1226	0	0	Pseudomonas aeruginosa strain T63266, complete genome	Bacteria	2	Proteobacteria	1224	Gammaproteobacteria	1236	Pseudomonadales	72274	Pseudomonadaceae	135621	Pseudomonas	286	Pseudomonas aeruginosa	287	-	-
Bacteria	CP008872.1	0.009	0.162	6371121	1	120301	118624	0.019	0.019	1206	0	0	Pseudomonas aeruginosa strain X78812, complete genome	Bacteria	2	Proteobacteria	1224	Gammaproteobacteria	1236	Pseudomonadales	72274	Pseudomonadaceae	135621	Pseudomonas	286	Pseudomonas aeruginosa	287	-	-
Bacteria	CP013245.1	0.009	0.163	6400418	1	120787	119071	0.019	0.019	1210	0	0	Pseudomonas aeruginosa strain VA-134, complete genome	Bacteria	2	Proteobacteria	1224	Gammaproteobacteria	1236	Pseudomonadales	72274	Pseudomonadaceae	135621	Pseudomonas	286	Pseudomonas aeruginosa	287	-	-
Bacteria	CP008856.1	0.009	0.163	6535112	1	121097	119744	0.018	0.019	1214	0	0	Pseudomonas aeruginosa strain F23197, complete genome	Bacteria	2	Proteobacteria	1224	Gammaproteobacteria	1236	Pseudomonadales	72274	Pseudomonadaceae	135621	Pseudomonas	286	Pseudomonas aeruginosa	287	-	-
Bacteria	CP013993.1	0.009	0.176	7055752	1	130635	125727	0.018	0.019	1310	0	0	Pseudomonas aeruginosa DHS01, complete genome	Bacteria	2	Proteobacteria	1224	Gammaproteobacteria	1236	Pseudomonadales	72274	Pseudomonadaceae	135621	Pseudomonas	286	Pseudomonas aeruginosa	287	DHS01	1411700
Bacteria	CP007147.1	0.009	0.159	6433441	1	117921	115468	0.018	0.018	1182	0	0	Pseudomonas aeruginosa YL84, complete genome	Bacteria	2	Proteobacteria	1224	Gammaproteobacteria	1236	Pseudomonadales	72274	Pseudomonadaceae	135621	Pseudomonas	286	Pseudomonas aeruginosa	287	YL84	1448140
Bacteria	CP008749.1	0.009	0.155	6264404	1	114518	113101	0.018	0.018	1148	0	0	Pseudomonas aeruginosa PAO1H2O genome	Bacteria	2	Proteobacteria	1224	Gammaproteobacteria	1236	Pseudomonadales	72274	Pseudomonadaceae	135621	Pseudomonas	286	Pseudomonas aeruginosa	287	PAO1H2O	1147787
Bacteria	CP013696.1	0.009	0.159	6431911	1	117539	115873	0.018	0.018	1178	0	0	Pseudomonas aeruginosa strain 12-4-4(59), complete genome	Bacteria	2	Proteobacteria	1224	Gammaproteobacteria	1236	Pseudomonadales	72274	Pseudomonadaceae	135621	Pseudomonas	286	Pseudomonas aeruginosa	287	-	-
Bacteria	CP006931.1	0.009	0.166	6725183	1	122741	120494	0.018	0.018	1230	0	0	Pseudomonas aeruginosa SCV20265, complete genome	Bacteria	2	Proteobacteria	1224	Gammaproteobacteria	1236	Pseudomonadales	72274	Pseudomonadaceae	135621	Pseudomonas	286	Pseudomonas aeruginosa	287	SCV20265	1427342
Bacteria	CP008871.1	0.009	0.165	6803881	1	122099	120784	0.018	0.018	1224	0	0	Pseudomonas aeruginosa strain W45909, complete genome	Bacteria	2	Proteobacteria	1224	Gammaproteobacteria	1236	Pseudomonadales	72274	Pseudomonadaceae	135621	Pseudomonas	286	Pseudomonas aeruginosa	287	-	-
Bacteria	AAQW01000001.1	0.009	0.156	6492423	1	115752	113547	0.017	0.018	1160	0	0	Pseudomonas aeruginosa PACS2 chromosome, whole genome shotgun sequence	Bacteria	2	Proteobacteria	1224	Gammaproteobacteria	1236	Pseudomonadales	72274	Pseudomonadaceae	135621	Pseudomonas	286	Pseudomonas aeruginosa	287	PACS2	388272
Bacteria	CP002496.1	0.009	0.151	6327754	1	111984	109512	0.017	0.018	1122	0	0	Pseudomonas aeruginosa M18, complete genome	Bacteria	2	Proteobacteria	1224	Gammaproteobacteria	1236	Pseudomonadales	72274	Pseudomonadaceae	135621	Pseudomonas	286	Pseudomonas aeruginosa	287	M18	941193
Bacteria	CP007399.1	0.009	0.158	6603099	1	116737	115261	0.017	0.018	1170	0	0	Pseudomonas aeruginosa strain F22031, complete genome	Bacteria	2	Proteobacteria	1224	Gammaproteobacteria	1236	Pseudomonadales	72274	Pseudomonadaceae	135621	Pseudomonas	286	Pseudomonas aeruginosa	287	-	-
Bacteria	AP014839.2	0.009	0.157	6613260	1	116547	114644	0.017	0.018	1168	0	0	Pseudomonas aeruginosa DNA, complete genome, strain: 8380	Bacteria	2	Proteobacteria	1224	Gammaproteobacteria	1236	Pseudomonadales	72274	Pseudomonadaceae	135621	Pseudomonas	286	Pseudomonas aeruginosa	287	-	-
Bacteria	AFXJ01000001.1	0.009	0.16	6742964	1	118748	116865	0.017	0.018	1190	0	0	Pseudomonas aeruginosa 19BR chromosome, whole genome shotgun sequence	Bacteria	2	Proteobacteria	1224	Gammaproteobacteria	1236	Pseudomonadales	72274	Pseudomonadaceae	135621	Pseudomonas	286	Pseudomonas aeruginosa	287	19BR	1051003
Bacteria	CP012679.1	0.009	0.154	6500439	1	114150	112594	0.017	0.018	1144	0	1	Pseudomonas aeruginosa strain PA1RG, complete genome	Bacteria	2	Proteobacteria	1224	Gammaproteobacteria	1236	Pseudomonadales	72274	Pseudomonadaceae	135621	Pseudomonas	286	Pseudomonas aeruginosa	287	-	-
Bacteria	CP002290.1	0.009	0.135	5731541	1	100086	93702	0.016	0.017	1004	0	0	Pseudomonas putida BIRD-1, complete genome	Bacteria	2	Proteobacteria	1224	Gammaproteobacteria	1236	Pseudomonadales	72274	Pseudomonadaceae	135621	Pseudomonas	286	Pseudomonas putida	303	BIRD-1	931281
Bacteria	CP013680.1	0.009	0.149	6343337	1	110542	108538	0.017	0.017	1108	0	0	Pseudomonas aeruginosa AES-1R, complete genome	Bacteria	2	Proteobacteria	1224	Gammaproteobacteria	1236	Pseudomonadales	72274	Pseudomonadaceae	135621	Pseudomonas	286	Pseudomonas aeruginosa	287	AES-1R	1000561
Bacteria	CP007224.1	0.009	0.151	6444091	1	111567	110399	0.017	0.017	1118	0	0	Pseudomonas aeruginosa PA96 genome	Bacteria	2	Proteobacteria	1224	Gammaproteobacteria	1236	Pseudomonadales	72274	Pseudomonadaceae	135621	Pseudomonas	286	Pseudomonas aeruginosa	287	PA96	1457392
Bacteria	CP008867.1	0.009	0.147	6322459	1	108545	106716	0.017	0.017	1088	0	0	Pseudomonas aeruginosa strain T52373, complete genome	Bacteria	2	Proteobacteria	1224	Gammaproteobacteria	1236	Pseudomonadales	72274	Pseudomonadaceae	135621	Pseudomonas	286	Pseudomonas aeruginosa	287	-	-
Bacteria	CP008870.1	0.009	0.157	6804266	1	116267	115255	0.017	0.017	1166	0	0	Pseudomonas aeruginosa strain W36662, complete genome	Bacteria	2	Proteobacteria	1224	Gammaproteobacteria	1236	Pseudomonadales	72274	Pseudomonadaceae	135621	Pseudomonas	286	Pseudomonas aeruginosa	287	-	-
Bacteria	CP004055.1	0.008	0.144	6309305	1	106712	104970	0.017	0.017	1070	0	0	Pseudomonas aeruginosa PA1R, complete genome	Bacteria	2	Proteobacteria	1224	Gammaproteobacteria	1236	Pseudomonadales	72274	Pseudomonadaceae	135621	Pseudomonas	286	Pseudomonas aeruginosa	287	PA1R	1279008
Bacteria	CP004054.2	0.008	0.148	6498072	1	109302	107815	0.017	0.017	1096	0	0	Pseudomonas aeruginosa PA1, complete genome	Bacteria	2	Proteobacteria	1224	Gammaproteobacteria	1236	Pseudomonadales	72274	Pseudomonadaceae	135621	Pseudomonas	286	Pseudomonas aeruginosa	287	PA1	1279007
Bacteria	CP008860.1	0.008	0.15	6598021	1	110965	109156	0.017	0.017	1112	0	0	Pseudomonas aeruginosa strain H27930, complete genome	Bacteria	2	Proteobacteria	1224	Gammaproteobacteria	1236	Pseudomonadales	72274	Pseudomonadaceae	135621	Pseudomonas	286	Pseudomonas aeruginosa	287	-	-
Bacteria	CP008864.1	0.008	0.156	6907606	1	115724	114217	0.017	0.017	1160	0	0	Pseudomonas aeruginosa strain W60856, complete genome	Bacteria	2	Proteobacteria	1224	Gammaproteobacteria	1236	Pseudomonadales	72274	Pseudomonadaceae	135621	Pseudomonas	286	Pseudomonas aeruginosa	287	-	-
Bacteria	CP008866.1	0.008	0.154	6809437	1	113707	112694	0.017	0.017	1140	0	0	Pseudomonas aeruginosa strain T38079, complete genome	Bacteria	2	Proteobacteria	1224	Gammaproteobacteria	1236	Pseudomonadales	72274	Pseudomonadaceae	135621	Pseudomonas	286	Pseudomonas aeruginosa	287	-	-
Bacteria	CP008865.1	0.008	0.156	6951288	1	115854	114065	0.016	0.017	1162	0	0	Pseudomonas aeruginosa strain S86968, complete genome	Bacteria	2	Proteobacteria	1224	Gammaproteobacteria	1236	Pseudomonadales	72274	Pseudomonadaceae	135621	Pseudomonas	286	Pseudomonas aeruginosa	287	-	-
Bacteria	CP010406.1	0.008	0.089	3982168	1	65940	63484	0.016	0.017	662	0	0	Bacillus sp. Pc3, complete genome	Bacteria	2	Firmicutes	1239	Bacilli	91061	Bacillales	1385	Bacillaceae	186817	Bacillus	1386	Bacillus sp. Pc3	1446792	-	-
Bacteria	FM209186.1	0.008	0.147	6601757	1	108746	107411	0.016	0.016	1090	0	0	Pseudomonas aeruginosa LESB58 complete genome sequence	Bacteria	2	Proteobacteria	1224	Gammaproteobacteria	1236	Pseudomonadales	72274	Pseudomonadaceae	135621	Pseudomonas	286	Pseudomonas aeruginosa	287	LESB58	557722
Bacteria	CP011321.1	0.008	0.102	4610881	1	75334	74673	0.016	0.016	756	0	0	Escherichia coli strain SQ88, complete genome	Bacteria	2	Proteobacteria	1224	Gammaproteobacteria	1236	Enterobacteriales	91347	Enterobacteriaceae	543	Escherichia	561	Escherichia coli	562	-	-
Bacteria	CP012869.1	0.008	0.102	4641684	1	75489	74678	0.016	0.016	758	0	0	Escherichia coli strain K-12 substrain MG1655_TMP32XR1, complete genome	Bacteria	2	Proteobacteria	1224	Gammaproteobacteria	1236	Enterobacteriales	91347	Enterobacteriaceae	543	Escherichia	561	Escherichia coli	562	-	-
Bacteria	CP009273.1	0.008	0.102	4631469	1	75331	74557	0.016	0.016	756	0	0	Escherichia coli BW25113, complete genome	Bacteria	2	Proteobacteria	1224	Gammaproteobacteria	1236	Enterobacteriales	91347	Enterobacteriaceae	543	Escherichia	561	Escherichia coli	562	K-12 substr. BW25113	679895
Bacteria	CP010555.1	0.008	0.147	6712339	1	108980	107402	0.016	0.016	1092	0	0	Pseudomonas aeruginosa strain FRD1, complete genome	Bacteria	2	Proteobacteria	1224	Gammaproteobacteria	1236	Pseudomonadales	72274	Pseudomonadaceae	135621	Pseudomonas	286	Pseudomonas aeruginosa	287	-	-
Bacteria	CP006984.1	0.008	0.142	6509070	1	105389	103886	0.016	0.016	1056	0	0	Pseudomonas aeruginosa LESlike1 sequence	Bacteria	2	Proteobacteria	1224	Gammaproteobacteria	1236	Pseudomonadales	72274	Pseudomonadaceae	135621	Pseudomonas	286	Pseudomonas aeruginosa	287	LESlike1	1408274
Bacteria	CP006985.1	0.008	0.142	6524053	1	105456	104156	0.016	0.016	1058	0	0	Pseudomonas aeruginosa LESlike4 sequence	Bacteria	2	Proteobacteria	1224	Gammaproteobacteria	1236	Pseudomonadales	72274	Pseudomonadaceae	135621	Pseudomonas	286	Pseudomonas aeruginosa	287	LESlike4	1408275
Bacteria	U00096.3	0.008	0.101	4641652	1	74507	73865	0.016	0.016	748	0	0	Escherichia coli str. K-12 substr. MG1655, complete genome	Bacteria	2	Proteobacteria	1224	Gammaproteobacteria	1236	Enterobacteriales	91347	Enterobacteriaceae	543	Escherichia	561	Escherichia coli	562	K-12 substr. MG1655	511145
Bacteria	CP006937.1	0.008	0.142	6550070	1	104956	104011	0.016	0.016	1052	0	0	Pseudomonas aeruginosa LES431, complete genome	Bacteria	2	Proteobacteria	1224	Gammaproteobacteria	1236	Pseudomonadales	72274	Pseudomonadaceae	135621	Pseudomonas	286	Pseudomonas aeruginosa	287	LES431	1408272
Bacteria	HG738867.1	0.008	0.096	4527247	1	71383	71014	0.016	0.016	716	0	0	Escherichia coli str. K-12 substr. MC4100 complete genome	Bacteria	2	Proteobacteria	1224	Gammaproteobacteria	1236	Enterobacteriales	91347	Enterobacteriaceae	543	Escherichia	561	Escherichia coli	562	K-12 substr. MC4100	1403831
Bacteria	CP008857.1	0.008	0.154	7273258	1	113929	111812	0.015	0.016	1142	0	0	Pseudomonas aeruginosa strain F30658, complete genome	Bacteria	2	Proteobacteria	1224	Gammaproteobacteria	1236	Pseudomonadales	72274	Pseudomonadaceae	135621	Pseudomonas	286	Pseudomonas aeruginosa	287	-	-
Bacteria	CP009685.1	0.008	0.098	4636831	1	72318	71429	0.015	0.016	726	0	1	Escherichia coli str. K-12 substr. MG1655, complete genome	Bacteria	2	Proteobacteria	1224	Gammaproteobacteria	1236	Enterobacteriales	91347	Enterobacteriaceae	543	Escherichia	561	Escherichia coli	562	K-12 substr. MG1655	511145
Bacteria	CP012870.1	0.008	0.098	4641689	1	72353	71853	0.015	0.016	726	0	0	Escherichia coli strain K-12 substrain MG1655_TMP32XR2, complete genome	Bacteria	2	Proteobacteria	1224	Gammaproteobacteria	1236	Enterobacteriales	91347	Enterobacteriaceae	543	Escherichia	561	Escherichia coli	562	-	-
Bacteria	LN832404.1	0.008	0.097	4638126	1	71969	71577	0.015	0.016	722	0	0	Escherichia coli K-12 genome assembly EcoliK12AG100, chromosome : I	Bacteria	2	Proteobacteria	1224	Gammaproteobacteria	1236	Enterobacteriales	91347	Enterobacteriaceae	543	Escherichia	561	Escherichia coli	562	K-12 substr. AG100	83333
Bacteria	CP006981.1	0.008	0.135	6467914	1	100347	99047	0.015	0.016	1006	0	0	Pseudomonas aeruginosa LESlike7 sequence	Bacteria	2	Proteobacteria	1224	Gammaproteobacteria	1236	Pseudomonadales	72274	Pseudomonadaceae	135621	Pseudomonas	286	Pseudomonas aeruginosa	287	LESlike7	1408277
Bacteria	AP009048.1	0.008	0.097	4646332	1	71947	71254	0.015	0.015	722	2	0	Escherichia coli str. K12 substr. W3110 DNA, complete genome	Bacteria	2	Proteobacteria	1224	Gammaproteobacteria	1236	Enterobacteriales	91347	Enterobacteriaceae	543	Escherichia	561	Escherichia coli	562	K-12 substr. W3110	316407
Bacteria	CP014225.1	0.008	0.097	4659625	1	71748	70908	0.015	0.015	720	0	0	Escherichia coli str. K-12 substr. MG1655, complete genome	Bacteria	2	Proteobacteria	1224	Gammaproteobacteria	1236	Enterobacteriales	91347	Enterobacteriaceae	543	Escherichia	561	Escherichia coli	562	K-12 substr. MG1655	511145
Bacteria	CP008873.1	0.008	0.141	6794354	1	104522	102894	0.015	0.015	1048	0	0	Pseudomonas aeruginosa strain F9670, complete genome	Bacteria	2	Proteobacteria	1224	Gammaproteobacteria	1236	Pseudomonadales	72274	Pseudomonadaceae	135621	Pseudomonas	286	Pseudomonas aeruginosa	287	-	-
Bacteria	CP011324.1	0.008	0.096	4605301	1	70822	69954	0.015	0.015	710	0	0	Escherichia coli strain SQ2203, complete genome	Bacteria	2	Proteobacteria	1224	Gammaproteobacteria	1236	Enterobacteriales	91347	Enterobacteriaceae	543	Escherichia	561	Escherichia coli	562	-	-
Bacteria	CP006982.1	0.008	0.137	6591121	1	101166	99864	0.015	0.015	1014	0	0	Pseudomonas aeruginosa LES400 sequence	Bacteria	2	Proteobacteria	1224	Gammaproteobacteria	1236	Pseudomonadales	72274	Pseudomonadaceae	135621	Pseudomonas	286	Pseudomonas aeruginosa	287	LES400	1408271
Bacteria	CP011317.1	0.008	0.155	7497593	1	114968	113277	0.015	0.015	1152	0	1	Pseudomonas aeruginosa strain Carb01 63, complete genome	Bacteria	2	Proteobacteria	1224	Gammaproteobacteria	1236	Pseudomonadales	72274	Pseudomonadaceae	135621	Pseudomonas	286	Pseudomonas aeruginosa	287	-	-
Bacteria	CP006983.1	0.008	0.135	6527005	1	99992	99059	0.015	0.015	1002	0	0	Pseudomonas aeruginosa LESB65 sequence	Bacteria	2	Proteobacteria	1224	Gammaproteobacteria	1236	Pseudomonadales	72274	Pseudomonadaceae	135621	Pseudomonas	286	Pseudomonas aeruginosa	287	LESB65	1408273
Bacteria	CP010444.1	0.008	0.095	4609629	1	69932	69304	0.015	0.015	702	0	0	Escherichia coli K-12 strain ER3475, complete genome	Bacteria	2	Proteobacteria	1224	Gammaproteobacteria	1236	Enterobacteriales	91347	Enterobacteriaceae	543	Escherichia	561	Escherichia coli	562	ER3475	83333
Bacteria	CP011495.1	0.008	0.095	4678046	1	70378	69684	0.015	0.015	706	0	0	Escherichia coli strain NCM3722, complete genome	Bacteria	2	Proteobacteria	1224	Gammaproteobacteria	1236	Enterobacteriales	91347	Enterobacteriaceae	543	Escherichia	561	Escherichia coli	562	-	-
Bacteria	CP014272.1	0.008	0.096	4745255	1	71340	70528	0.015	0.015	716	0	0	Escherichia coli K-12 strain C3026, complete genome	Bacteria	2	Proteobacteria	1224	Gammaproteobacteria	1236	Enterobacteriales	91347	Enterobacteriaceae	543	Escherichia	561	Escherichia coli	562	C3026	83333
Bacteria	CM000960.1	0.008	0.094	4639637	1	69759	69270	0.015	0.015	700	0	0	Escherichia coli str. K-12 substr. MG1655star chromosome, whole genome shotgun sequence	Bacteria	2	Proteobacteria	1224	Gammaproteobacteria	1236	Enterobacteriales	91347	Enterobacteriaceae	543	Escherichia	561	Escherichia coli	562	K-12 substr. MG1655star	879462
Bacteria	LM993812.1	0.008	0.093	4584860	1	68751	68179	0.015	0.015	690	0	0	Escherichia coli genome assembly EcHMS174Chr, chromosome : 1	Bacteria	2	Proteobacteria	1224	Gammaproteobacteria	1236	Enterobacteriales	91347	Enterobacteriaceae	543	Escherichia	561	Escherichia coli	562	-	-
Bacteria	AP012306.1	0.008	0.081	3976195	1	59586	59153	0.015	0.015	598	0	0	Escherichia coli str. K-12 substr. MDS42 DNA, complete genome	Bacteria	2	Proteobacteria	1224	Gammaproteobacteria	1236	Enterobacteriales	91347	Enterobacteriaceae	543	Escherichia	561	Escherichia coli	562	K-12 substr. MDS42	1110693
Bacteria	CP009789.1	0.007	0.092	4558660	1	67982	67837	0.015	0.015	682	0	0	Escherichia coli K-12 strain ER3413, complete genome	Bacteria	2	Proteobacteria	1224	Gammaproteobacteria	1236	Enterobacteriales	91347	Enterobacteriaceae	543	Escherichia	561	Escherichia coli	562	ER3413	83333
Bacteria	CP006980.1	0.007	0.132	6543350	1	97588	97045	0.015	0.015	978	0	0	Pseudomonas aeruginosa LESlike5 sequence	Bacteria	2	Proteobacteria	1224	Gammaproteobacteria	1236	Pseudomonadales	72274	Pseudomonadaceae	135621	Pseudomonas	286	Pseudomonas aeruginosa	287	LESlike5	1408276
Bacteria	CP001396.1	0.007	0.092	4578159	1	67779	67569	0.015	0.015	680	0	0	Escherichia coli BW2952, complete genome	Bacteria	2	Proteobacteria	1224	Gammaproteobacteria	1236	Enterobacteriales	91347	Enterobacteriaceae	543	Escherichia	561	Escherichia coli	562	K-12 substr. BW2952	595496
Bacteria	CP011342.2	0.007	0.092	4622342	1	68315	67610	0.015	0.015	686	0	0	Escherichia coli K-12 GM4792 Lac+, complete genome	Bacteria	2	Proteobacteria	1224	Gammaproteobacteria	1236	Enterobacteriales	91347	Enterobacteriaceae	543	Escherichia	561	Escherichia coli	562	K-12 substr. GM4792	83333
Bacteria	CP010441.1	0.007	0.092	4607634	1	67930	67402	0.015	0.015	682	0	0	Escherichia coli K-12 strain ER3445, complete genome	Bacteria	2	Proteobacteria	1224	Gammaproteobacteria	1236	Enterobacteriales	91347	Enterobacteriaceae	543	Escherichia	561	Escherichia coli	562	ER3445	83333
Bacteria	CP014270.1	0.007	0.09	4546849	1	66956	66453	0.015	0.015	672	0	0	Escherichia coli K-12 strain DHB4, complete genome	Bacteria	2	Proteobacteria	1224	Gammaproteobacteria	1236	Enterobacteriales	91347	Enterobacteriaceae	543	Escherichia	561	Escherichia coli	562	DHB4	83333
Bacteria	CP001637.1	0.007	0.092	4630707	1	68166	68010	0.015	0.015	684	0	0	Escherichia coli DH1, complete genome	Bacteria	2	Proteobacteria	1224	Gammaproteobacteria	1236	Enterobacteriales	91347	Enterobacteriaceae	543	Escherichia	561	Escherichia coli	562	DH1	536056
Bacteria	CP011323.1	0.007	0.091	4599702	1	67507	67013	0.015	0.015	678	0	0	Escherichia coli strain SQ171, complete genome	Bacteria	2	Proteobacteria	1224	Gammaproteobacteria	1236	Enterobacteriales	91347	Enterobacteriaceae	543	Escherichia	561	Escherichia coli	562	-	-
Bacteria	CP012126.1	0.007	0.091	4612363	1	67520	66589	0.014	0.015	678	0	0	Escherichia coli strain DH1Ec104, complete genome	Bacteria	2	Proteobacteria	1224	Gammaproteobacteria	1236	Enterobacteriales	91347	Enterobacteriaceae	543	Escherichia	561	Escherichia coli	562	-	-
Bacteria	HG530068.1	0.007	0.149	7586152	1	110657	108055	0.014	0.015	1110	0	1	Pseudomonas aeruginosa PA38182, complete genome	Bacteria	2	Proteobacteria	1224	Gammaproteobacteria	1236	Pseudomonadales	72274	Pseudomonadaceae	135621	Pseudomonas	286	Pseudomonas aeruginosa	287	PA38182	1407059
Bacteria	CP011343.2	0.007	0.091	4621656	1	67367	66651	0.014	0.015	676	0	0	Escherichia coli K-12 GM4792 Lac-, complete genome	Bacteria	2	Proteobacteria	1224	Gammaproteobacteria	1236	Enterobacteriales	91347	Enterobacteriaceae	543	Escherichia	561	Escherichia coli	562	K-12 substr. GM4792	83333
Bacteria	CP012127.1	0.007	0.09	4609522	1	67007	66652	0.014	0.015	672	0	0	Escherichia coli strain DH1Ec169, complete genome	Bacteria	2	Proteobacteria	1224	Gammaproteobacteria	1236	Enterobacteriales	91347	Enterobacteriaceae	543	Escherichia	561	Escherichia coli	562	-	-
Bacteria	AKVX01000001.1	0.007	0.091	4638970	1	67332	66870	0.014	0.015	676	0	0	Escherichia coli str. K-12 substr. MG1655 chromosome, whole genome shotgun sequence	Bacteria	2	Proteobacteria	1224	Gammaproteobacteria	1236	Enterobacteriales	91347	Enterobacteriaceae	543	Escherichia	561	Escherichia coli	562	K-12 substr. MG1655	511145
Bacteria	LM995446.1	0.007	0.089	4585620	1	66137	65932	0.014	0.014	664	0	0	Escherichia coli genome assembly EcRV308Chr, chromosome : 1	Bacteria	2	Proteobacteria	1224	Gammaproteobacteria	1236	Enterobacteriales	91347	Enterobacteriaceae	543	Escherichia	561	Escherichia coli	562	-	-
Bacteria	CP012868.1	0.007	0.09	4641665	1	66967	66825	0.014	0.014	672	0	0	Escherichia coli str. K-12 substr. MG1655, complete genome	Bacteria	2	Proteobacteria	1224	Gammaproteobacteria	1236	Enterobacteriales	91347	Enterobacteriaceae	543	Escherichia	561	Escherichia coli	562	K-12 substr. MG1655	511145
Bacteria	CP010439.1	0.007	0.089	4604543	1	66170	65777	0.014	0.014	664	0	0	Escherichia coli K-12 strain ER3440, complete genome	Bacteria	2	Proteobacteria	1224	Gammaproteobacteria	1236	Enterobacteriales	91347	Enterobacteriaceae	543	Escherichia	561	Escherichia coli	562	ER3440	83333
Bacteria	CP003734.1	0.007	0.121	6260702	1	89711	85218	0.014	0.014	900	0	0	Pseudomonas putida DOT-T1E, complete genome	Bacteria	2	Proteobacteria	1224	Gammaproteobacteria	1236	Pseudomonadales	72274	Pseudomonadaceae	135621	Pseudomonas	286	Pseudomonas putida	303	DOT-T1E	1196325
Bacteria	CP009974.1	0.007	0.112	5798534	1	82915	80778	0.014	0.014	832	0	1	Pseudomonas putida S12, complete genome	Bacteria	2	Proteobacteria	1224	Gammaproteobacteria	1236	Pseudomonadales	72274	Pseudomonadaceae	135621	Pseudomonas	286	Pseudomonas putida	303	S12	1215087
Bacteria	CP011322.1	0.007	0.089	4605135	1	65745	65430	0.014	0.014	660	0	0	Escherichia coli strain SQ110, complete genome	Bacteria	2	Proteobacteria	1224	Gammaproteobacteria	1236	Enterobacteriales	91347	Enterobacteriaceae	543	Escherichia	561	Escherichia coli	562	-	-
Bacteria	CP011320.1	0.007	0.089	4633461	1	66207	65735	0.014	0.014	664	0	0	Escherichia coli strain SQ37, complete genome	Bacteria	2	Proteobacteria	1224	Gammaproteobacteria	1236	Enterobacteriales	91347	Enterobacteriaceae	543	Escherichia	561	Escherichia coli	562	-	-
Bacteria	CP008801.1	0.007	0.091	4718545	1	67369	67043	0.014	0.014	676	0	0	Escherichia coli KLY, complete genome	Bacteria	2	Proteobacteria	1224	Gammaproteobacteria	1236	Enterobacteriales	91347	Enterobacteriaceae	543	Escherichia	561	Escherichia coli	562	KLY	1435461
Bacteria	CP010445.1	0.007	0.09	4682086	1	66744	66222	0.014	0.014	670	0	0	Escherichia coli K-12 strain ER3435, complete genome	Bacteria	2	Proteobacteria	1224	Gammaproteobacteria	1236	Enterobacteriales	91347	Enterobacteriaceae	543	Escherichia	561	Escherichia coli	562	ER3435	83333
Bacteria	CP010442.1	0.007	0.089	4660432	1	66068	65634	0.014	0.014	664	0	0	Escherichia coli K-12 strain ER3466, complete genome	Bacteria	2	Proteobacteria	1224	Gammaproteobacteria	1236	Enterobacteriales	91347	Enterobacteriaceae	543	Escherichia	561	Escherichia coli	562	ER3466	83333
Bacteria	AP012030.1	0.007	0.088	4621430	1	65355	64658	0.014	0.014	656	0	0	Escherichia coli DH1 (ME8569) DNA, complete genome	Bacteria	2	Proteobacteria	1224	Gammaproteobacteria	1236	Enterobacteriales	91347	Enterobacteriaceae	543	Escherichia	561	Escherichia coli	562	DH1	536056
Bacteria	CP000948.1	0.007	0.089	4686137	1	65804	64605	0.014	0.014	660	0	1	Escherichia coli str. K12 substr. DH10B, complete genome	Bacteria	2	Proteobacteria	1224	Gammaproteobacteria	1236	Enterobacteriales	91347	Enterobacteriaceae	543	Escherichia	561	Escherichia coli	562	K-12 substr. DH10B	316385
Bacteria	CP011113.1	0.007	0.087	4587291	1	64164	63567	0.014	0.014	644	0	0	Escherichia coli strain RR1, complete genome	Bacteria	2	Proteobacteria	1224	Gammaproteobacteria	1236	Enterobacteriales	91347	Enterobacteriaceae	543	Escherichia	561	Escherichia coli	562	-	-
Bacteria	CP013253.1	0.007	0.086	4579074	1	63609	63016	0.014	0.014	638	0	0	Escherichia coli strain CQSW20, complete genome	Bacteria	2	Proteobacteria	1224	Gammaproteobacteria	1236	Enterobacteriales	91347	Enterobacteriaceae	543	Escherichia	561	Escherichia coli	562	-	-
Bacteria	CP010438.1	0.007	0.086	4619729	1	64005	63388	0.014	0.014	642	0	0	Escherichia coli K-12 strain ER3454, complete genome	Bacteria	2	Proteobacteria	1224	Gammaproteobacteria	1236	Enterobacteriales	91347	Enterobacteriaceae	543	Escherichia	561	Escherichia coli	562	ER3454	83333
Bacteria	CP010443.1	0.007	0.085	4606859	1	62980	62685	0.014	0.014	632	0	0	Escherichia coli K-12 strain ER3446, complete genome	Bacteria	2	Proteobacteria	1224	Gammaproteobacteria	1236	Enterobacteriales	91347	Enterobacteriaceae	543	Escherichia	561	Escherichia coli	562	ER3446	83333
Bacteria	CP010440.1	0.007	0.085	4621164	1	62812	62542	0.014	0.014	630	0	0	Escherichia coli K-12 strain ER3476, complete genome	Bacteria	2	Proteobacteria	1224	Gammaproteobacteria	1236	Enterobacteriales	91347	Enterobacteriaceae	543	Escherichia	561	Escherichia coli	562	ER3476	83333
Bacteria	CP009644.1	0.007	0.083	4558663	1	61216	61092	0.013	0.013	614	0	1	Escherichia coli ER2796, complete genome	Bacteria	2	Proteobacteria	1224	Gammaproteobacteria	1236	Enterobacteriales	91347	Enterobacteriaceae	543	Escherichia	561	Escherichia coli	562	ER2796	1245474
Bacteria	AKBV01000001.1	0.007	0.084	4638970	1	62194	61756	0.013	0.013	624	0	0	Escherichia coli str. K-12 substr. MG1655 chromosome, whole genome shotgun sequence	Bacteria	2	Proteobacteria	1224	Gammaproteobacteria	1236	Enterobacteriales	91347	Enterobacteriaceae	543	Escherichia	561	Escherichia coli	562	K-12 substr. MG1655	511145
Bacteria	CP012125.1	0.007	0.081	4614223	1	59976	59867	0.013	0.013	602	0	0	Escherichia coli strain DH1Ec095, complete genome	Bacteria	2	Proteobacteria	1224	Gammaproteobacteria	1236	Enterobacteriales	91347	Enterobacteriaceae	543	Escherichia	561	Escherichia coli	562	-	-
Bacteria	CP009749.1	0.006	0.069	3959897	1	50796	49327	0.012	0.013	510	0	0	Bacillus subtilis strain ATCC 19217, complete genome	Bacteria	2	Firmicutes	1239	Bacilli	91061	Bacillales	1385	Bacillaceae	186817	Bacillus	1386	Bacillus subtilis	1423	-	-
Bacteria	CP003588.1	0.006	0.105	6085449	1	77953	73735	0.012	0.013	782	0	0	Pseudomonas putida ND6, complete genome	Bacteria	2	Proteobacteria	1224	Gammaproteobacteria	1236	Pseudomonadales	72274	Pseudomonadaceae	135621	Pseudomonas	286	Pseudomonas putida	303	ND6	231023
Bacteria	LN877770.1	0.006	0.086	5027063	1	63377	63111	0.013	0.013	636	0	0	Escherichia coli genome assembly ERS742059, chromosome : I	Bacteria	2	Proteobacteria	1224	Gammaproteobacteria	1236	Enterobacteriales	91347	Enterobacteriaceae	543	Escherichia	561	Escherichia coli	562	-	-
Bacteria	CP000712.1	0.006	0.101	5959964	1	74570	71300	0.012	0.013	748	0	0	Pseudomonas putida F1, complete genome	Bacteria	2	Proteobacteria	1224	Gammaproteobacteria	1236	Pseudomonadales	72274	Pseudomonadaceae	135621	Pseudomonas	286	Pseudomonas putida	303	F1	351746
Bacteria	CP010371.1	0.006	0.071	4761012	1	52404	51802	0.011	0.011	526	0	1	Escherichia coli strain 6409, complete genome	Bacteria	2	Proteobacteria	1224	Gammaproteobacteria	1236	Enterobacteriales	91347	Enterobacteriaceae	543	Escherichia	561	Escherichia coli	562	-	-
Bacteria	CP011347.1	0.005	0.057	4006637	1	42057	41787	0.01	0.01	422	0	0	Bacillus methylotrophicus strain YJ11-1-4, complete genome	Bacteria	2	Firmicutes	1239	Bacilli	91061	Bacillales	1385	Bacillaceae	186817	Bacillus	1386	Bacillus methylotrophicus	492670	-	-
Bacteria	CP006890.1	0.005	0.058	4117023	1	42840	42076	0.01	0.01	430	0	0	Bacillus amyloliquefaciens SQR9, complete genome	Bacteria	2	Firmicutes	1239	Bacilli	91061	Bacillales	1385	Bacillaceae	186817	Bacillus	1386	Bacillus methylotrophicus	492670	SQR9	1423138
Bacteria	AGTD01000001.1	0.005	0.071	5239207	1	52238	51895	0.01	0.01	524	0	0	Escherichia coli UMNF18 chromosome, whole genome shotgun sequence	Bacteria	2	Proteobacteria	1224	Gammaproteobacteria	1236	Enterobacteriales	91347	Enterobacteriaceae	543	Escherichia	561	Escherichia coli	562	UMNF18	1050617
Bacteria	CP011134.1	0.005	0.067	5000386	1	49445	49280	0.01	0.01	496	0	0	Escherichia coli VR50, complete genome	Bacteria	2	Proteobacteria	1224	Gammaproteobacteria	1236	Enterobacteriales	91347	Enterobacteriaceae	543	Escherichia	561	Escherichia coli	562	VR50	941323
Bacteria	HE774679.1	0.004	0.05	4242774	1	37050	36268	0.009	0.009	372	0	0	Bacillus amyloliquefaciens subsp. plantarum YAU B9601-Y2 complete genome	Bacteria	2	Firmicutes	1239	Bacilli	91061	Bacillales	1385	Bacillaceae	186817	Bacillus	1386	Bacillus methylotrophicus	492670	YAU B9601-Y2	1155777
Bacteria	CP009166.1	0.004	0.058	4948797	1	42890	42641	0.009	0.009	430	0	0	Escherichia coli 1303, complete genome	Bacteria	2	Proteobacteria	1224	Gammaproteobacteria	1236	Enterobacteriales	91347	Enterobacteriaceae	543	Escherichia	561	Escherichia coli	562	1303	745156
Bacteria	CP009679.1	0.004	0.047	4006002	1	34481	33920	0.008	0.009	346	0	0	Bacillus methylotrophicus strain JS25R, complete genome	Bacteria	2	Firmicutes	1239	Bacilli	91061	Bacillales	1385	Bacillaceae	186817	Bacillus	1386	Bacillus methylotrophicus	492670	-	-
Bacteria	FN649414.1	0.004	0.06	5153435	1	43985	43835	0.009	0.009	442	0	0	Escherichia coli ETEC H10407, complete genome	Bacteria	2	Proteobacteria	1224	Gammaproteobacteria	1236	Enterobacteriales	91347	Enterobacteriaceae	543	Escherichia	561	Escherichia coli	562	ETEC H10407	316401
Bacteria	HG514499.1	0.004	0.048	4196170	1	35655	35180	0.008	0.008	358	0	0	Bacillus amyloliquefaciens subsp. plantarum NAU-B3, complete genome	Bacteria	2	Firmicutes	1239	Bacilli	91061	Bacillales	1385	Bacillaceae	186817	Bacillus	1386	Bacillus methylotrophicus	492670	NAU-B3	1385727
Bacteria	CP003332.1	0.004	0.048	4238624	1	35865	35545	0.008	0.008	360	0	0	Bacillus amyloliquefaciens Y2, complete genome	Bacteria	2	Firmicutes	1239	Bacilli	91061	Bacillales	1385	Bacillaceae	186817	Bacillus	1386	Bacillus amyloliquefaciens	1390	Y2	1126211
Bacteria	CP009938.1	0.004	0.046	4069641	1	33661	33114	0.008	0.008	338	0	0	Bacillus sp. BH072, complete genome	Bacteria	2	Firmicutes	1239	Bacilli	91061	Bacillales	1385	Bacillaceae	186817	Bacillus	1386	Bacillus sp. BH072	1570330	-	-
Bacteria	CP002291.1	0.004	0.053	4935294	1	39023	39003	0.008	0.008	392	0	0	Escherichia coli P12b, complete genome	Bacteria	2	Proteobacteria	1224	Gammaproteobacteria	1236	Enterobacteriales	91347	Enterobacteriaceae	543	Escherichia	561	Escherichia coli	562	P12b	910348
Bacteria	CP014269.1	0.004	0.047	4569185	1	34685	34359	0.008	0.008	348	0	0	Escherichia coli B strain C3029, complete genome	Bacteria	2	Proteobacteria	1224	Gammaproteobacteria	1236	Enterobacteriales	91347	Enterobacteriaceae	543	Escherichia	561	Escherichia coli	562	C3029	37762
Bacteria	CP000946.1	0.003	0.044	4746218	1	32867	32739	0.007	0.007	330	0	0	Escherichia coli ATCC 8739, complete genome	Bacteria	2	Proteobacteria	1224	Gammaproteobacteria	1236	Enterobacteriales	91347	Enterobacteriaceae	543	Escherichia	561	Escherichia coli	562	ATCC 8739	481805
Bacteria	CP012483.1	0.003	0.049	5370032	1	36446	35332	0.007	0.007	366	0	0	Bacillus cereus strain NJ-W, complete genome	Bacteria	2	Firmicutes	1239	Bacilli	91061	Bacillales	1385	Bacillaceae	186817	Bacillus	1386	Bacillus cereus	1396	-	-
Bacteria	CP002729.1	0.003	0.046	5186416	1	34265	34119	0.007	0.007	344	0	0	Escherichia coli UMNK88, complete genome	Bacteria	2	Proteobacteria	1224	Gammaproteobacteria	1236	Enterobacteriales	91347	Enterobacteriaceae	543	Escherichia	561	Escherichia coli	562	UMNK88	696406
Bacteria	CP011938.1	0.003	0.04	4501450	1	29491	29404	0.007	0.007	296	0	0	Escherichia coli strain C43(DE3), complete genome	Bacteria	2	Proteobacteria	1224	Gammaproteobacteria	1236	Enterobacteriales	91347	Enterobacteriaceae	543	Escherichia	561	Escherichia coli	562	-	-
Bacteria	CP006636.1	0.003	0.04	4603777	1	29874	29503	0.006	0.006	300	0	0	Escherichia coli PCN061, complete genome	Bacteria	2	Proteobacteria	1224	Gammaproteobacteria	1236	Enterobacteriales	91347	Enterobacteriaceae	543	Escherichia	561	Escherichia coli	562	PCN061	1358422
Bacteria	CP001509.3	0.003	0.038	4558953	1	27920	27757	0.006	0.006	280	0	0	Escherichia coli BL21(DE3), complete genome	Bacteria	2	Proteobacteria	1224	Gammaproteobacteria	1236	Enterobacteriales	91347	Enterobacteriaceae	543	Escherichia	561	Escherichia coli	562	BL21(DE3)	469008
Bacteria	CP001665.1	0.003	0.038	4570938	1	27901	27901	0.006	0.006	280	0	0	Escherichia coli 'BL21-Gold(DE3)pLysS AG', complete genome	Bacteria	2	Proteobacteria	1224	Gammaproteobacteria	1236	Enterobacteriales	91347	Enterobacteriaceae	543	Escherichia	561	Escherichia coli	562	BL21-Gold(DE3)pLysS AG	866768
Bacteria	CP014268.1	0.003	0.036	4478948	1	26466	26071	0.006	0.006	266	0	0	Escherichia coli B strain C2566, complete genome	Bacteria	2	Proteobacteria	1224	Gammaproteobacteria	1236	Enterobacteriales	91347	Enterobacteriaceae	543	Escherichia	561	Escherichia coli	562	C2566	37762
Bacteria	CP000819.1	0.003	0.037	4629812	1	27299	27057	0.006	0.006	274	0	0	Escherichia coli B str. REL606, complete genome	Bacteria	2	Proteobacteria	1224	Gammaproteobacteria	1236	Enterobacteriales	91347	Enterobacteriaceae	543	Escherichia	561	Escherichia coli	562	REL606	413997
Bacteria	CP010816.1	0.003	0.035	4528118	1	26100	25865	0.006	0.006	262	0	0	Escherichia coli strain BL21 (TaKaRa), complete genome	Bacteria	2	Proteobacteria	1224	Gammaproteobacteria	1236	Enterobacteriales	91347	Enterobacteriaceae	543	Escherichia	561	Escherichia coli	562	-	-
Bacteria	CP013048.1	0.003	0.036	4689408	1	26511	26472	0.006	0.006	266	0	0	Escherichia coli strain RS76 genome	Bacteria	2	Proteobacteria	1224	Gammaproteobacteria	1236	Enterobacteriales	91347	Enterobacteriaceae	543	Escherichia	561	Escherichia coli	562	-	-
Bacteria	CP007390.1	0.003	0.036	4807977	1	26902	26800	0.006	0.006	270	0	0	Escherichia coli strain ST540, complete genome	Bacteria	2	Proteobacteria	1224	Gammaproteobacteria	1236	Enterobacteriales	91347	Enterobacteriaceae	543	Escherichia	561	Escherichia coli	562	-	-
Bacteria	AM946981.2	0.003	0.034	4558947	1	25516	25398	0.006	0.006	256	0	0	Escherichia coli BL21(DE3), complete genome	Bacteria	2	Proteobacteria	1224	Gammaproteobacteria	1236	Enterobacteriales	91347	Enterobacteriaceae	543	Escherichia	561	Escherichia coli	562	BL21(DE3)	469008
Bacteria	CP007265.1	0.003	0.035	4758629	1	26115	25907	0.005	0.005	262	0	0	Escherichia coli strain ST540, complete genome	Bacteria	2	Proteobacteria	1224	Gammaproteobacteria	1236	Enterobacteriales	91347	Enterobacteriaceae	543	Escherichia	561	Escherichia coli	562	-	-
Bacteria	CP007391.1	0.003	0.035	4875682	1	26096	26007	0.005	0.005	262	0	0	Escherichia coli strain ST540, complete genome	Bacteria	2	Proteobacteria	1224	Gammaproteobacteria	1236	Enterobacteriales	91347	Enterobacteriaceae	543	Escherichia	561	Escherichia coli	562	-	-
Bacteria	CP000802.1	0.002	0.031	4643538	1	23094	23094	0.005	0.005	232	0	0	Escherichia coli HS, complete genome	Bacteria	2	Proteobacteria	1224	Gammaproteobacteria	1236	Enterobacteriales	91347	Enterobacteriaceae	543	Escherichia	561	Escherichia coli	562	HS	331112
Bacteria	CP007512.1	0.002	0.034	5295783	1	25097	24712	0.005	0.005	252	0	0	Bacillus bombysepticus str. Wang, complete genome	Bacteria	2	Firmicutes	1239	Bacilli	91061	Bacillales	1385	Bacillaceae	186817	Bacillus	1386	Bacillus bombysepticus	658666	unknown	1330043
Bacteria	CP010585.1	0.002	0.029	4557511	1	21099	21059	0.005	0.005	212	0	0	Escherichia coli strain C41(DE3), complete genome	Bacteria	2	Proteobacteria	1224	Gammaproteobacteria	1236	Enterobacteriales	91347	Enterobacteriaceae	543	Escherichia	561	Escherichia coli	562	-	-
Bacteria	CM000715.1	0.002	0.036	5939023	1	26678	26543	0.004	0.004	268	0	0	Bacillus cereus ATCC 10876 chromosome, whole genome shotgun sequence	Bacteria	2	Firmicutes	1239	Bacilli	91061	Bacillales	1385	Bacillaceae	186817	Bacillus	1386	Bacillus cereus	1396	ATCC 10876	526980
Bacteria	CP010106.1	0.002	0.032	5429688	1	23280	23193	0.004	0.004	234	0	0	Bacillus thuringiensis serovar indiana strain HD521, complete genome	Bacteria	2	Firmicutes	1239	Bacilli	91061	Bacillales	1385	Bacillaceae	186817	Bacillus	1386	Bacillus thuringiensis	1428	HD521	180850
Bacteria	CM000717.1	0.002	0.032	5699545	1	23881	23618	0.004	0.004	240	0	0	Bacillus cereus 172560W chromosome, whole genome shotgun sequence	Bacteria	2	Firmicutes	1239	Bacilli	91061	Bacillales	1385	Bacillaceae	186817	Bacillus	1386	Bacillus cereus	1396	172560W	526967
Bacteria	CP010556.1	0.002	0.022	3905973	1	15930	15303	0.004	0.004	160	0	0	Bacillus amyloliquefaciens strain L-H15, complete genome	Bacteria	2	Firmicutes	1239	Bacilli	91061	Bacillales	1385	Bacillaceae	186817	Bacillus	1386	Bacillus amyloliquefaciens	1390	-	-
Bacteria	CM000736.1	0.002	0.033	6133179	1	24274	23983	0.004	0.004	244	0	0	Bacillus cereus F65185 chromosome, whole genome shotgun sequence	Bacteria	2	Firmicutes	1239	Bacilli	91061	Bacillales	1385	Bacillaceae	186817	Bacillus	1386	Bacillus cereus	1396	F65185	526989
Bacteria	CP006952.1	0.002	0.019	3942754	1	14142	13775	0.003	0.004	142	0	0	Bacillus amyloliquefaciens LFB112, complete genome	Bacteria	2	Firmicutes	1239	Bacilli	91061	Bacillales	1385	Bacillaceae	186817	Bacillus	1386	Bacillus amyloliquefaciens	1390	LFB112	1415165
Bacteria	CP010089.1	0.002	0.027	5701188	1	20302	20167	0.004	0.004	204	0	0	Bacillus thuringiensis serovar galleriae strain HD-29, complete genome	Bacteria	2	Firmicutes	1239	Bacilli	91061	Bacillales	1385	Bacillaceae	186817	Bacillus	1386	Bacillus thuringiensis	1428	HD-29	29338
Bacteria	CM000734.1	0.002	0.027	5769987	1	20305	20166	0.003	0.004	204	0	0	Bacillus cereus Rock4-2 chromosome, whole genome shotgun sequence	Bacteria	2	Firmicutes	1239	Bacilli	91061	Bacillales	1385	Bacillaceae	186817	Bacillus	1386	Bacillus cereus	1396	Rock4-2	526987
Bacteria	CP003889.1	0.002	0.026	5500501	1	19320	19019	0.003	0.004	194	0	0	Bacillus thuringiensis Bt407, complete genome	Bacteria	2	Firmicutes	1239	Bacilli	91061	Bacillales	1385	Bacillaceae	186817	Bacillus	1386	Bacillus thuringiensis	1428	unknown	527021
Bacteria	CP005935.1	0.002	0.028	6002284	1	20903	20568	0.003	0.003	210	0	0	Bacillus thuringiensis YBT-1518, complete genome	Bacteria	2	Firmicutes	1239	Bacilli	91061	Bacillales	1385	Bacillaceae	186817	Bacillus	1386	Bacillus thuringiensis	1428	YBT-1518	529122
Bacteria	CP011349.1	0.002	0.026	5675007	1	19488	19262	0.003	0.003	196	0	0	Bacillus thuringiensis strain YC-10, complete genome	Bacteria	2	Firmicutes	1239	Bacilli	91061	Bacillales	1385	Bacillaceae	186817	Bacillus	1386	Bacillus thuringiensis	1428	-	-
Bacteria	CP013055.1	0.002	0.026	5674369	1	19298	19127	0.003	0.003	194	0	0	Bacillus thuringiensis strain YWC2-8, complete genome	Bacteria	2	Firmicutes	1239	Bacilli	91061	Bacillales	1385	Bacillaceae	186817	Bacillus	1386	Bacillus thuringiensis	1428	-	-
Bacteria	CP004123.1	0.002	0.025	5491935	1	18513	18291	0.003	0.003	186	0	0	Bacillus thuringiensis serovar thuringiensis str. IS5056, complete genome	Bacteria	2	Firmicutes	1239	Bacilli	91061	Bacillales	1385	Bacillaceae	186817	Bacillus	1386	Bacillus thuringiensis	1428	IS5056	1286404
Bacteria	CM000748.1	0.002	0.028	6323123	1	20910	20552	0.003	0.003	210	0	0	Bacillus thuringiensis serovar thuringiensis str. T01001 chromosome, whole genome shotgun sequence	Bacteria	2	Firmicutes	1239	Bacilli	91061	Bacillales	1385	Bacillaceae	186817	Bacillus	1386	Bacillus thuringiensis	1428	T01001	527025
Bacteria	CP000458.1	0.002	0.015	3483902	1	11346	10814	0.003	0.003	114	0	0	Burkholderia cenocepacia HI2424 chromosome 1, complete sequence	Bacteria	2	Proteobacteria	1224	Betaproteobacteria	28216	Burkholderiales	80840	Burkholderiaceae	119060	Burkholderia	32008	Burkholderia cenocepacia	95486	HI2424	331272
Bacteria	CP004870.1	0.002	0.025	5631672	1	18093	17882	0.003	0.003	182	0	0	Bacillus thuringiensis serovar kurstaki str. HD-1, complete genome	Bacteria	2	Firmicutes	1239	Bacilli	91061	Bacillales	1385	Bacillaceae	186817	Bacillus	1386	Bacillus thuringiensis	1428	HD-1	1261129
Bacteria	CP009684.1	0.002	0.017	3941446	1	12574	12539	0.003	0.003	126	0	0	Bacillus subtilis strain B-1 genome	Bacteria	2	Firmicutes	1239	Bacilli	91061	Bacillales	1385	Bacillaceae	186817	Bacillus	1386	Bacillus subtilis	1423	-	-
Bacteria	CP007607.1	0.002	0.024	5607837	1	17707	17406	0.003	0.003	178	0	0	Bacillus thuringiensis serovar kurstaki str. YBT-1520, complete genome	Bacteria	2	Firmicutes	1239	Bacilli	91061	Bacillales	1385	Bacillaceae	186817	Bacillus	1386	Bacillus thuringiensis	1428	YBT-1520	570416
Bacteria	CP004065.1	0.002	0.017	3928857	1	12356	12323	0.003	0.003	124	0	0	Bacillus amyloliquefaciens IT-45, complete genome	Bacteria	2	Firmicutes	1239	Bacilli	91061	Bacillales	1385	Bacillaceae	186817	Bacillus	1386	Bacillus amyloliquefaciens	1390	IT-45	1091041
Bacteria	CP000958.1	0.002	0.015	3532883	1	10970	10525	0.003	0.003	110	0	0	Burkholderia cenocepacia MC0-3 chromosome 1, complete sequence	Bacteria	2	Proteobacteria	1224	Betaproteobacteria	28216	Burkholderiales	80840	Burkholderiaceae	119060	Burkholderia	32008	Burkholderia cenocepacia	95486	MC0-3	406425
Bacteria	CM000747.1	0.002	0.025	6026843	1	18462	18231	0.003	0.003	186	0	0	Bacillus thuringiensis Bt407 chromosome, whole genome shotgun sequence	Bacteria	2	Firmicutes	1239	Bacilli	91061	Bacillales	1385	Bacillaceae	186817	Bacillus	1386	Bacillus thuringiensis	1428	Bt407	527021
Bacteria	CP004069.1	0.002	0.023	5646799	1	17321	17189	0.003	0.003	174	0	0	Bacillus thuringiensis serovar kurstaki str. HD73, complete genome	Bacteria	2	Firmicutes	1239	Bacilli	91061	Bacillales	1385	Bacillaceae	186817	Bacillus	1386	Bacillus thuringiensis	1428	HD73	1279365
Bacteria	CM000756.1	0.002	0.026	6231196	1	19089	18934	0.003	0.003	192	0	0	Bacillus thuringiensis serovar huazhongensis BGSC 4BD1 chromosome, whole genome shotgun sequence	Bacteria	2	Firmicutes	1239	Bacilli	91061	Bacillales	1385	Bacillaceae	186817	Bacillus	1386	Bacillus thuringiensis	1428	BGSC 4BD1	527030
Bacteria	CP007491.1	0.002	0.02	4879931	1	14957	14957	0.003	0.003	150	0	0	Escherichia coli strain ACN002, complete genome	Bacteria	2	Proteobacteria	1224	Gammaproteobacteria	1236	Enterobacteriales	91347	Enterobacteriaceae	543	Escherichia	561	Escherichia coli	562	-	-
Bacteria	CP003738.1	0.002	0.024	5875750	1	17749	14715	0.003	0.003	178	0	0	Pseudomonas putida HB3267, complete genome	Bacteria	2	Proteobacteria	1224	Gammaproteobacteria	1236	Pseudomonadales	72274	Pseudomonadaceae	135621	Pseudomonas	286	Pseudomonas putida	303	PC9	1215088
Bacteria	CP001907.1	0.002	0.022	5486830	1	16497	16300	0.003	0.003	166	0	0	Bacillus thuringiensis serovar chinensis CT-43, complete genome	Bacteria	2	Firmicutes	1239	Bacilli	91061	Bacillales	1385	Bacillaceae	186817	Bacillus	1386	Bacillus thuringiensis	1428	CT-43	541229
Bacteria	CP011346.1	0.002	0.017	4105955	1	12354	12068	0.003	0.003	124	0	0	Bacillus methylotrophicus strain JJ-D34, complete genome	Bacteria	2	Firmicutes	1239	Bacilli	91061	Bacillales	1385	Bacillaceae	186817	Bacillus	1386	Bacillus methylotrophicus	492670	-	-
Bacteria	CP011018.1	0.001	0.02	4885378	1	14538	14461	0.003	0.003	146	0	0	Escherichia coli strain CI5, complete genome	Bacteria	2	Proteobacteria	1224	Gammaproteobacteria	1236	Enterobacteriales	91347	Enterobacteriaceae	543	Escherichia	561	Escherichia coli	562	-	-
Bacteria	CP011278.1	0.001	0.016	3903017	1	11563	11380	0.003	0.003	116	0	0	Bacillus amyloliquefaciens strain L-S60, complete genome	Bacteria	2	Firmicutes	1239	Bacilli	91061	Bacillales	1385	Bacillaceae	186817	Bacillus	1386	Bacillus amyloliquefaciens	1390	-	-
Bacteria	CM000753.1	0.001	0.025	6260142	1	18494	18242	0.003	0.003	186	0	0	Bacillus thuringiensis serovar berliner ATCC 10792 chromosome, whole genome shotgun sequence	Bacteria	2	Firmicutes	1239	Bacilli	91061	Bacillales	1385	Bacillaceae	186817	Bacillus	1386	Bacillus thuringiensis	1428	ATCC 10792	527031
Bacteria	CP013112.1	0.001	0.019	4863501	1	14168	14168	0.003	0.003	142	0	0	Escherichia coli strain YD786, complete genome	Bacteria	2	Proteobacteria	1224	Gammaproteobacteria	1236	Enterobacteriales	91347	Enterobacteriaceae	543	Escherichia	561	Escherichia coli	562	-	-
Bacteria	CP014197.1	0.001	0.019	4827745	1	13958	13767	0.003	0.003	140	0	0	Escherichia coli strain MRE600, complete genome	Bacteria	2	Proteobacteria	1224	Gammaproteobacteria	1236	Enterobacteriales	91347	Enterobacteriaceae	543	Escherichia	561	Escherichia coli	562	-	-
Bacteria	CP014092.1	0.001	0.021	5363962	1	15340	15326	0.003	0.003	154	0	0	Escherichia coli strain 268-78-1, complete genome	Bacteria	2	Proteobacteria	1224	Gammaproteobacteria	1236	Enterobacteriales	91347	Enterobacteriaceae	543	Escherichia	561	Escherichia coli	562	-	-
Bacteria	CP010344.1	0.001	0.018	4803751	1	13543	13543	0.003	0.003	136	0	0	Escherichia coli ECC-1470, complete genome	Bacteria	2	Proteobacteria	1224	Gammaproteobacteria	1236	Enterobacteriales	91347	Enterobacteriaceae	543	Escherichia	561	Escherichia coli	562	ECC-1470	758831
Bacteria	HE617159.1	0.001	0.015	4019861	1	11140	11120	0.003	0.003	112	0	0	Bacillus amyloliquefaciens subsp. plantarum CAU B946 complete genome	Bacteria	2	Firmicutes	1239	Bacilli	91061	Bacillales	1385	Bacillaceae	186817	Bacillus	1386	Bacillus methylotrophicus	492670	CAU B946	1114958
Bacteria	CP004009.1	0.001	0.018	4798435	1	13169	13084	0.003	0.003	132	0	0	Escherichia coli APEC O78, complete genome	Bacteria	2	Proteobacteria	1224	Gammaproteobacteria	1236	Enterobacteriales	91347	Enterobacteriaceae	543	Escherichia	561	Escherichia coli	562	APEC O78	1274814
Bacteria	CP003301.1	0.001	0.02	5312586	1	14543	14481	0.003	0.003	146	0	0	Escherichia coli O104:H4 str. 2009EL-2071, complete genome	Bacteria	2	Proteobacteria	1224	Gammaproteobacteria	1236	Enterobacteriales	91347	Enterobacteriaceae	543	Escherichia	561	Escherichia coli	562	2009EL-2071	1133853
Bacteria	CP002970.1	0.001	0.019	5021812	1	13747	13627	0.003	0.003	138	0	0	Escherichia coli KO11FL, complete genome	Bacteria	2	Proteobacteria	1224	Gammaproteobacteria	1236	Enterobacteriales	91347	Enterobacteriaceae	543	Escherichia	561	Escherichia coli	562	KO11FL	595495
Bacteria	CP013962.1	0.001	0.021	5610558	1	15345	15345	0.003	0.003	154	0	0	Escherichia coli strain SEC470 genome	Bacteria	2	Proteobacteria	1224	Gammaproteobacteria	1236	Enterobacteriales	91347	Enterobacteriaceae	543	Escherichia	561	Escherichia coli	562	-	-
Bacteria	AP009240.1	0.001	0.018	4887515	1	13371	13371	0.003	0.003	134	0	0	Escherichia coli SE11 DNA, complete genome	Bacteria	2	Proteobacteria	1224	Gammaproteobacteria	1236	Enterobacteriales	91347	Enterobacteriaceae	543	Escherichia	561	Escherichia coli	562	SE11	409438
Bacteria	CU928160.2	0.001	0.017	4700560	1	12525	12525	0.003	0.003	126	0	0	Escherichia coli IAI1 chromosome, complete genome	Bacteria	2	Proteobacteria	1224	Gammaproteobacteria	1236	Enterobacteriales	91347	Enterobacteriaceae	543	Escherichia	561	Escherichia coli	562	IAI1	585034
Bacteria	CP002185.1	0.001	0.018	4900968	1	12980	12980	0.003	0.003	130	0	0	Escherichia coli W, complete genome	Bacteria	2	Proteobacteria	1224	Gammaproteobacteria	1236	Enterobacteriales	91347	Enterobacteriaceae	543	Escherichia	561	Escherichia coli	562	W	566546
Bacteria	CP006584.1	0.001	0.017	4835601	1	12751	12564	0.003	0.003	128	0	0	Escherichia coli LY180, complete genome	Bacteria	2	Proteobacteria	1224	Gammaproteobacteria	1236	Enterobacteriales	91347	Enterobacteriaceae	543	Escherichia	561	Escherichia coli	562	LY180	1335916
Bacteria	CP002516.1	0.001	0.018	4920168	1	12946	12946	0.003	0.003	130	0	0	Escherichia coli KO11, complete genome	Bacteria	2	Proteobacteria	1224	Gammaproteobacteria	1236	Enterobacteriales	91347	Enterobacteriaceae	543	Escherichia	561	Escherichia coli	562	KO11	595495
Bacteria	CP010315.1	0.001	0.018	5017219	1	13117	13078	0.003	0.003	132	0	0	Escherichia coli strain 789, complete genome	Bacteria	2	Proteobacteria	1224	Gammaproteobacteria	1236	Enterobacteriales	91347	Enterobacteriaceae	543	Escherichia	561	Escherichia coli	562	-	-
Bacteria	CP010005.1	0.001	0.02	5675189	1	14526	14526	0.003	0.003	146	0	0	Bacillus thuringiensis serovar kurstaki strain HD 1, complete genome	Bacteria	2	Firmicutes	1239	Bacilli	91061	Bacillales	1385	Bacillaceae	186817	Bacillus	1386	Bacillus thuringiensis	1428	HD 1	29339
Bacteria	CM000751.1	0.001	0.019	5527568	1	14138	13889	0.003	0.003	142	0	0	Bacillus thuringiensis serovar kurstaki str. T03a001 chromosome, whole genome shotgun sequence	Bacteria	2	Firmicutes	1239	Bacilli	91061	Bacillales	1385	Bacillaceae	186817	Bacillus	1386	Bacillus thuringiensis	1428	T03a001	527023
Bacteria	LN999829.1	0.001	0.013	3854619	1	9745	9731	0.003	0.003	98	0	0	Bacillus methylotrophicus strain B25 genome assembly, chromosome : BAMMD1	Bacteria	2	Firmicutes	1239	Bacilli	91061	Bacillales	1385	Bacillaceae	186817	Bacillus	1386	Bacillus methylotrophicus	492670	-	-
Bacteria	CP002967.1	0.001	0.017	4897452	1	12351	12351	0.003	0.003	124	0	0	Escherichia coli W, complete genome	Bacteria	2	Proteobacteria	1224	Gammaproteobacteria	1236	Enterobacteriales	91347	Enterobacteriaceae	543	Escherichia	561	Escherichia coli	562	W	566546
Bacteria	CP009104.1	0.001	0.016	4827630	1	12139	12139	0.003	0.003	122	0	0	Escherichia coli strain RM9387, complete genome	Bacteria	2	Proteobacteria	1224	Gammaproteobacteria	1236	Enterobacteriales	91347	Enterobacteriaceae	543	Escherichia	561	Escherichia coli	562	-	-
Bacteria	CP013727.1	0.001	0.013	3966922	1	9959	9875	0.002	0.003	100	0	0	Bacillus amyloliquefaciens strain MBE1283, complete genome	Bacteria	2	Firmicutes	1239	Bacilli	91061	Bacillales	1385	Bacillaceae	186817	Bacillus	1386	Bacillus amyloliquefaciens	1390	-	-
Bacteria	CP007442.1	0.001	0.017	4936576	1	12377	12377	0.003	0.003	124	0	0	Escherichia coli ACN001, complete genome	Bacteria	2	Proteobacteria	1224	Gammaproteobacteria	1236	Enterobacteriales	91347	Enterobacteriaceae	543	Escherichia	561	Escherichia coli	562	ACN001	1311757
Bacteria	CP004858.1	0.001	0.019	5602565	1	13933	13933	0.002	0.002	140	0	0	Bacillus thuringiensis serovar kurstaki str. YBT-1520, complete genome	Bacteria	2	Firmicutes	1239	Bacilli	91061	Bacillales	1385	Bacillaceae	186817	Bacillus	1386	Bacillus thuringiensis	1428	YBT-1520	570416
Bacteria	CU928145.2	0.001	0.017	5154862	1	12762	12762	0.002	0.002	128	0	0	Escherichia coli 55989 chromosome, complete genome	Bacteria	2	Proteobacteria	1224	Gammaproteobacteria	1236	Enterobacteriales	91347	Enterobacteriaceae	543	Escherichia	561	Escherichia coli	562	55989	585055
Bacteria	CP011416.1	0.001	0.016	4947515	1	12151	12151	0.002	0.002	122	0	0	Escherichia coli strain CFSAN029787, complete genome	Bacteria	2	Proteobacteria	1224	Gammaproteobacteria	1236	Enterobacteriales	91347	Enterobacteriaceae	543	Escherichia	561	Escherichia coli	562	-	-
Bacteria	CP009578.1	0.001	0.016	4874804	1	11939	11929	0.002	0.002	120	0	0	Escherichia coli FAP1 genome	Bacteria	2	Proteobacteria	1224	Gammaproteobacteria	1236	Enterobacteriales	91347	Enterobacteriaceae	543	Escherichia	561	Escherichia coli	562	FAP1	1412834
Bacteria	CP009106.2	0.001	0.016	4884464	1	11945	11945	0.002	0.002	120	0	0	Escherichia coli strain 94-3024, complete genome	Bacteria	2	Proteobacteria	1224	Gammaproteobacteria	1236	Enterobacteriales	91347	Enterobacteriaceae	543	Escherichia	561	Escherichia coli	562	-	-
Bacteria	CP007165.1	0.001	0.013	4052546	1	9760	9724	0.002	0.002	98	0	0	Bacillus amyloliquefaciens subsp. plantarum NJN6, complete genome	Bacteria	2	Firmicutes	1239	Bacilli	91061	Bacillales	1385	Bacillaceae	186817	Bacillus	1386	Bacillus methylotrophicus	492670	NJN-6	1458206
Bacteria	CP000378.1	0.001	0.011	3294563	1	7771	7625	0.002	0.002	78	0	0	Burkholderia cenocepacia AU 1054 chromosome 1, complete sequence	Bacteria	2	Proteobacteria	1224	Betaproteobacteria	28216	Burkholderiales	80840	Burkholderiaceae	119060	Burkholderia	32008	Burkholderia cenocepacia	95486	AU 1054	331271
Bacteria	AP010960.1	0.001	0.017	5371077	1	12536	12536	0.002	0.002	126	0	0	Escherichia coli O111:H- str. 11128 DNA, complete genome	Bacteria	2	Proteobacteria	1224	Gammaproteobacteria	1236	Enterobacteriales	91347	Enterobacteriaceae	543	Escherichia	561	Escherichia coli	562	11128	585396
Bacteria	CP003297.1	0.001	0.016	5253138	1	12171	12171	0.002	0.002	122	0	0	Escherichia coli O104:H4 str. 2009EL-2050, complete genome	Bacteria	2	Proteobacteria	1224	Gammaproteobacteria	1236	Enterobacteriales	91347	Enterobacteriaceae	543	Escherichia	561	Escherichia coli	562	2009EL-2050	1134782
Bacteria	CP013029.1	0.001	0.016	5202850	1	11964	11870	0.002	0.002	120	0	0	Escherichia coli strain 2012C-4227, complete genome	Bacteria	2	Proteobacteria	1224	Gammaproteobacteria	1236	Enterobacteriales	91347	Enterobacteriaceae	543	Escherichia	561	Escherichia coli	562	-	-
Bacteria	HF572917.2	0.001	0.016	5277676	1	11951	11951	0.002	0.002	120	0	0	Escherichia coli HUSEC2011 complete genome	Bacteria	2	Proteobacteria	1224	Gammaproteobacteria	1236	Enterobacteriales	91347	Enterobacteriaceae	543	Escherichia	561	Escherichia coli	562	-	-
Bacteria	CP005998.1	0.001	0.015	4944397	1	11162	11162	0.002	0.002	112	0	0	Escherichia coli B7A, complete genome	Bacteria	2	Proteobacteria	1224	Gammaproteobacteria	1236	Enterobacteriales	91347	Enterobacteriaceae	543	Escherichia	561	Escherichia coli	562	B7A	340184
Bacteria	CP000800.1	0.001	0.015	4979619	1	11132	11016	0.002	0.002	112	0	0	Escherichia coli E24377A, complete genome	Bacteria	2	Proteobacteria	1224	Gammaproteobacteria	1236	Enterobacteriales	91347	Enterobacteriaceae	543	Escherichia	561	Escherichia coli	562	E24377A	331111
Bacteria	AP010958.1	0.001	0.016	5449314	1	12152	11863	0.002	0.002	122	0	0	Escherichia coli O103:H2 str. 12009 DNA, complete genome	Bacteria	2	Proteobacteria	1224	Gammaproteobacteria	1236	Enterobacteriales	91347	Enterobacteriaceae	543	Escherichia	561	Escherichia coli	562	12009	585395
Bacteria	CP012099.1	0.001	0.016	5292526	1	11706	11430	0.002	0.002	118	0	0	Bacillus thuringiensis strain HS18-1, complete genome	Bacteria	2	Firmicutes	1239	Bacilli	91061	Bacillales	1385	Bacillaceae	186817	Bacillus	1386	Bacillus thuringiensis	1428	-	-
Bacteria	CP003752.1	0.001	0.017	5886036	1	12560	11666	0.002	0.002	126	0	0	Bacillus thuringiensis HD-771, complete genome	Bacteria	2	Firmicutes	1239	Bacilli	91061	Bacillales	1385	Bacillaceae	186817	Bacillus	1386	Bacillus thuringiensis	1428	HD-771	1218175
Bacteria	CP011331.1	0.001	0.014	5292862	1	10150	10150	0.002	0.002	102	0	0	Escherichia coli O104:H4 str. C227-11, complete genome	Bacteria	2	Proteobacteria	1224	Gammaproteobacteria	1236	Enterobacteriales	91347	Enterobacteriaceae	543	Escherichia	561	Escherichia coli	562	C227-11	1048254
Bacteria	CM000749.1	0.001	0.014	6107746	1	10549	10229	0.002	0.002	106	0	0	Bacillus thuringiensis serovar sotto str. T04001 chromosome, whole genome shotgun sequence	Bacteria	2	Firmicutes	1239	Bacilli	91061	Bacillales	1385	Bacillaceae	186817	Bacillus	1386	Bacillus thuringiensis	1428	T04001	527026
Bacteria	AP010953.1	0.001	0.013	5697240	1	9764	9764	0.002	0.002	98	0	0	Escherichia coli O26:H11 str. 11368 DNA, complete genome	Bacteria	2	Proteobacteria	1224	Gammaproteobacteria	1236	Enterobacteriales	91347	Enterobacteriaceae	543	Escherichia	561	Escherichia coli	562	11368	573235
Bacteria	CM003768.1	0.001	0.008	3550762	1	5779	5626	0.002	0.002	58	0	0	Burkholderia anthina strain AZ-4-2-10-S1-D7 chromosome 1, complete sequence, whole genome shotgun sequence	Bacteria	2	Proteobacteria	1224	Betaproteobacteria	28216	Burkholderiales	80840	Burkholderiaceae	119060	Burkholderia	32008	Burkholderia anthina	179879	-	-
Bacteria	CP001186.1	0.001	0.011	5387334	1	7978	7823	0.001	0.001	80	0	0	Bacillus cereus G9842, complete genome	Bacteria	2	Firmicutes	1239	Bacilli	91061	Bacillales	1385	Bacillaceae	186817	Bacillus	1386	Bacillus cereus	1396	G9842	405531
Bacteria	CP000959.1	0.001	0.006	3213911	1	4586	4509	0.001	0.001	46	0	0	Burkholderia cenocepacia MC0-3 chromosome 2, complete sequence	Bacteria	2	Proteobacteria	1224	Betaproteobacteria	28216	Burkholderiales	80840	Burkholderiaceae	119060	Burkholderia	32008	Burkholderia cenocepacia	95486	MC0-3	406425
Bacteria	CP010577.1	0.001	0.011	5652292	1	7969	7969	0.001	0.001	80	0	0	Bacillus thuringiensis serovar morrisoni strain BGSC 4AA1, complete genome	Bacteria	2	Firmicutes	1239	Bacilli	91061	Bacillales	1385	Bacillaceae	186817	Bacillus	1386	Bacillus thuringiensis	1428	BGSC 4AA1	1441
Bacteria	CP003289.1	0.001	0.01	5273097	1	7379	7379	0.001	0.001	74	0	0	Escherichia coli O104:H4 str. 2011C-3493, complete genome	Bacteria	2	Proteobacteria	1224	Gammaproteobacteria	1236	Enterobacteriales	91347	Enterobacteriaceae	543	Escherichia	561	Escherichia coli	562	2011C-3493	1133852
Bacteria	CP006262.1	0.001	0.01	5402276	1	7372	7372	0.001	0.001	74	0	0	Escherichia coli O145:H28 str. RM13516, complete genome	Bacteria	2	Proteobacteria	1224	Gammaproteobacteria	1236	Enterobacteriales	91347	Enterobacteriaceae	543	Escherichia	561	Escherichia coli	562	RM13516	1248915
Bacteria	CP007133.1	0.001	0.01	5402281	1	7383	7314	0.001	0.001	74	0	0	Escherichia coli O145:H28 str. RM12761, complete genome	Bacteria	2	Proteobacteria	1224	Gammaproteobacteria	1236	Enterobacteriales	91347	Enterobacteriaceae	543	Escherichia	561	Escherichia coli	562	RM12761	1248903
Bacteria	CP000380.1	0.001	0.002	1196094	1	1597	1597	0.001	0.001	16	0	0	Burkholderia cenocepacia AU 1054 chromosome 3, complete sequence	Bacteria	2	Proteobacteria	1224	Betaproteobacteria	28216	Burkholderiales	80840	Burkholderiaceae	119060	Burkholderia	32008	Burkholderia cenocepacia	95486	AU 1054	331271
Bacteria	CP008957.1	0.001	0.009	5547323	1	6962	6962	0.001	0.001	70	0	0	Escherichia coli O157:H7 str. EDL933, complete genome	Bacteria	2	Proteobacteria	1224	Gammaproteobacteria	1236	Enterobacteriales	91347	Enterobacteriaceae	543	Escherichia	561	Escherichia coli	562	EDL933	155864
Bacteria	CP007592.1	0.001	0.009	5104557	1	6378	6378	0.001	0.001	64	0	0	Escherichia coli O157:H16 strain Santai, complete genome	Bacteria	2	Proteobacteria	1224	Gammaproteobacteria	1236	Enterobacteriales	91347	Enterobacteriaceae	543	Escherichia	561	Escherichia coli	562	Santai	930406
Bacteria	CM000758.1	0.001	0.011	6731790	1	8360	8185	0.001	0.001	84	0	0	Bacillus thuringiensis IBL 200 chromosome, whole genome shotgun sequence	Bacteria	2	Firmicutes	1239	Bacilli	91061	Bacillales	1385	Bacillaceae	186817	Bacillus	1386	Bacillus thuringiensis	1428	IBL 200	527019
Bacteria	CP012802.1	0.001	0.009	5332063	1	6576	6576	0.001	0.001	66	0	0	Escherichia coli O157:H7 strain WS4202, complete genome	Bacteria	2	Proteobacteria	1224	Gammaproteobacteria	1236	Enterobacteriales	91347	Enterobacteriaceae	543	Escherichia	561	Escherichia coli	562	WS4202	83334
Bacteria	BA000007.2	0.001	0.009	5498450	1	6767	6669	0.001	0.001	68	0	0	Escherichia coli O157:H7 str. Sakai DNA, complete genome	Bacteria	2	Proteobacteria	1224	Gammaproteobacteria	1236	Enterobacteriales	91347	Enterobacteriaceae	543	Escherichia	561	Escherichia coli	562	Sakai substr. RIMD 0509952	386585
Bacteria	CP001368.1	0.001	0.009	5528136	1	6782	6723	0.001	0.001	68	0	0	Escherichia coli O157:H7 str. TW14359, complete genome	Bacteria	2	Proteobacteria	1224	Gammaproteobacteria	1236	Enterobacteriales	91347	Enterobacteriaceae	543	Escherichia	561	Escherichia coli	562	TW14359	544404
Bacteria	CP001164.1	0.001	0.009	5572075	1	6797	6767	0.001	0.001	68	0	0	Escherichia coli O157:H7 str. EC4115, complete genome	Bacteria	2	Proteobacteria	1224	Gammaproteobacteria	1236	Enterobacteriales	91347	Enterobacteriaceae	543	Escherichia	561	Escherichia coli	562	EC4115	444450
Bacteria	CP003109.1	0.001	0.009	5263980	1	6363	6296	0.001	0.001	64	0	0	Escherichia coli O55:H7 str. RM12579, complete genome	Bacteria	2	Proteobacteria	1224	Gammaproteobacteria	1236	Enterobacteriales	91347	Enterobacteriaceae	543	Escherichia	561	Escherichia coli	562	RM12579	1048689
Bacteria	CP003763.1	0.001	0.009	5495278	1	6359	6025	0.001	0.001	64	0	0	Bacillus thuringiensis HD-789, complete genome	Bacteria	2	Firmicutes	1239	Bacilli	91061	Bacillales	1385	Bacillaceae	186817	Bacillus	1386	Bacillus thuringiensis	1428	HD-789	1217737
Bacteria	CP007136.1	0.001	0.009	5585611	1	6372	6370	0.001	0.001	64	0	0	Escherichia coli O145:H28 str. RM12581, complete genome	Bacteria	2	Proteobacteria	1224	Gammaproteobacteria	1236	Enterobacteriales	91347	Enterobacteriaceae	543	Escherichia	561	Escherichia coli	562	RM12581	1248823
Bacteria	CM001804.1	0.001	0.009	5628425	1	6388	6302	0.001	0.001	64	0	0	Bacillus thuringiensis DAR 81934 chromosome chromosome, whole genome shotgun sequence	Bacteria	2	Firmicutes	1239	Bacilli	91061	Bacillales	1385	Bacillaceae	186817	Bacillus	1386	Bacillus thuringiensis	1428	DAR 81934	1257079
Bacteria	CP006978.1	0.001	0.009	6000087	1	6776	6144	0.001	0.001	68	0	0	Pseudomonas monteilii SB3078, complete genome	Bacteria	2	Proteobacteria	1224	Gammaproteobacteria	1236	Pseudomonadales	72274	Pseudomonadaceae	135621	Pseudomonas	286	Pseudomonas monteilii	76759	SB3078	1435044
Bacteria	CP006027.1	0.001	0.008	5585613	1	6182	6182	0.001	0.001	62	0	0	Escherichia coli O145:H28 str. RM13514, complete genome	Bacteria	2	Proteobacteria	1224	Gammaproteobacteria	1236	Enterobacteriales	91347	Enterobacteriaceae	543	Escherichia	561	Escherichia coli	562	RM13514	1248902
Bacteria	CP000870.1	0.001	0.001	919806	1	994	964	0.001	0.001	10	0	0	Burkholderia multivorans ATCC 17616 chromosome 3, complete sequence	Bacteria	2	Proteobacteria	1224	Betaproteobacteria	28216	Burkholderiales	80840	Burkholderiaceae	119060	Burkholderia	32008	Burkholderia multivorans	87883	ATCC 17616	395019
Bacteria	AP013070.1	0.001	0.009	6156701	1	6562	6206	0.001	0.001	66	0	0	Pseudomonas putida NBRC 14164 DNA, complete genome	Bacteria	2	Proteobacteria	1224	Gammaproteobacteria	1236	Pseudomonadales	72274	Pseudomonadaceae	135621	Pseudomonas	286	Pseudomonas putida	303	NBRC 14164	1211579
Bacteria	CP009351.1	0.001	0.008	5491311	1	5746	5746	0.001	0.001	58	0	0	Bacillus thuringiensis HD1002, complete genome	Bacteria	2	Firmicutes	1239	Bacilli	91061	Bacillales	1385	Bacillaceae	186817	Bacillus	1386	Bacillus thuringiensis	1428	HD1002	1452729
Bacteria	CM000662.1	0.001	0.008	5578816	1	5778	5687	0.001	0.001	58	0	0	Escherichia coli O157:H7 str. TW14588 chromosome, whole genome shotgun sequence	Bacteria	2	Proteobacteria	1224	Gammaproteobacteria	1236	Enterobacteriales	91347	Enterobacteriaceae	543	Escherichia	561	Escherichia coli	562	TW14588	502346
Bacteria	CM000759.1	0.001	0.009	6612432	1	6769	6769	0.001	0.001	68	0	0	Bacillus thuringiensis IBL 4222 chromosome, whole genome shotgun sequence	Bacteria	2	Firmicutes	1239	Bacilli	91061	Bacillales	1385	Bacillaceae	186817	Bacillus	1386	Bacillus thuringiensis	1428	IBL 4222	527020
Bacteria	CP010304.1	0	0.007	5488700	1	5380	5380	0.001	0.001	54	0	0	Escherichia coli O157:H7 str. SS52, complete genome	Bacteria	2	Proteobacteria	1224	Gammaproteobacteria	1236	Enterobacteriales	91347	Enterobacteriaceae	543	Escherichia	561	Escherichia coli	562	SS52	1330457
Bacteria	CU928163.2	0	0.007	5202090	1	4971	4971	0.001	0.001	50	0	0	Escherichia coli UMN026 chromosome, complete genome	Bacteria	2	Proteobacteria	1224	Gammaproteobacteria	1236	Enterobacteriales	91347	Enterobacteriaceae	543	Escherichia	561	Escherichia coli	562	UMN026	585056
Bacteria	AE005174.2	0	0.007	5528445	1	5172	5094	0.001	0.001	52	0	0	Escherichia coli O157:H7 EDL933, complete genome	Bacteria	2	Proteobacteria	1224	Gammaproteobacteria	1236	Enterobacteriales	91347	Enterobacteriaceae	543	Escherichia	561	Escherichia coli	562	EDL933	155864
Bacteria	CM002271.1	0	0.009	7026038	1	6588	6074	0.001	0.001	66	0	0	Streptomyces sp. GBA 94-10 chromosome, whole genome shotgun sequence	Bacteria	2	Actinobacteria	201174	Actinobacteria	1760	Streptomycetales	85011	Streptomycetaceae	2062	Streptomyces	1883	Streptomyces sp. GBA 94-10	1218177	-	-
Bacteria	CP000459.1	0	0.004	2998664	1	2789	2789	0.001	0.001	28	0	0	Burkholderia cenocepacia HI2424 chromosome 2, complete sequence	Bacteria	2	Proteobacteria	1224	Betaproteobacteria	28216	Burkholderiales	80840	Burkholderiaceae	119060	Burkholderia	32008	Burkholderia cenocepacia	95486	HI2424	331272
Bacteria	CP005976.1	0	0.008	6870827	1	6170	5510	0.001	0.001	62	0	0	Pseudomonas putida H8234, complete genome	Bacteria	2	Proteobacteria	1224	Gammaproteobacteria	1236	Pseudomonadales	72274	Pseudomonadaceae	135621	Pseudomonas	286	Pseudomonas putida	303	H8234	1331671
Bacteria	CP010359.1	0	0.008	6233254	1	5571	5533	0.001	0.001	56	0	0	Pseudomonas plecoglossicida strain NyZ12, complete genome	Bacteria	2	Proteobacteria	1224	Gammaproteobacteria	1236	Pseudomonadales	72274	Pseudomonadaceae	135621	Pseudomonas	286	Pseudomonas plecoglossicida	70775	-	-
Bacteria	CP013025.1	0	0.006	5155368	1	4581	4581	0.001	0.001	46	0	0	Escherichia coli strain 2009C-3133, complete genome	Bacteria	2	Proteobacteria	1224	Gammaproteobacteria	1236	Enterobacteriales	91347	Enterobacteriaceae	543	Escherichia	561	Escherichia coli	562	-	-
Bacteria	CP001846.1	0	0.006	5386352	1	4779	4779	0.001	0.001	48	0	0	Escherichia coli O55:H7 str. CB9615, complete genome	Bacteria	2	Proteobacteria	1224	Gammaproteobacteria	1236	Enterobacteriales	91347	Enterobacteriaceae	543	Escherichia	561	Escherichia coli	562	CB9615	701177
Bacteria	CP000926.1	0	0.007	6078430	1	5179	5103	0.001	0.001	52	0	0	Pseudomonas putida GB-1, complete genome	Bacteria	2	Proteobacteria	1224	Gammaproteobacteria	1236	Pseudomonadales	72274	Pseudomonadaceae	135621	Pseudomonas	286	Pseudomonas putida	303	GB-1	76869
Bacteria	CM003707.1	0	0.006	5019692	1	4200	4104	0.001	0.001	42	0	0	Escherichia coli strain PPECC42 chromosome PPECC42, whole genome shotgun sequence	Bacteria	2	Proteobacteria	1224	Gammaproteobacteria	1236	Enterobacteriales	91347	Enterobacteriaceae	543	Escherichia	561	Escherichia coli	562	-	-
Bacteria	CP009859.1	0	0.006	5310511	1	4382	4308	0.001	0.001	44	0	0	Escherichia coli strain ECONIH1, complete genome	Bacteria	2	Proteobacteria	1224	Gammaproteobacteria	1236	Enterobacteriales	91347	Enterobacteriaceae	543	Escherichia	561	Escherichia coli	562	-	-
Bacteria	CP014314.1	0	0.006	5478683	1	4394	4394	0.001	0.001	44	0	0	Escherichia coli strain JEONG-1266, complete genome	Bacteria	2	Proteobacteria	1224	Gammaproteobacteria	1236	Enterobacteriales	91347	Enterobacteriaceae	543	Escherichia	561	Escherichia coli	562	-	-
Bacteria	CM002273.1	0	0.008	7007517	1	5597	4974	0.001	0.001	56	0	0	Streptomyces sp. PVA 94-07 chromosome, whole genome shotgun sequence	Bacteria	2	Actinobacteria	201174	Actinobacteria	1760	Streptomycetales	85011	Streptomycetaceae	2062	Streptomyces	1883	Streptomyces sp. PVA 94-07	1223307	-	-
Bacteria	CP000744.1	0	0.007	6588339	1	4991	4991	0.001	0.001	50	0	0	Pseudomonas aeruginosa PA7, complete genome	Bacteria	2	Proteobacteria	1224	Gammaproteobacteria	1236	Pseudomonadales	72274	Pseudomonadaceae	135621	Pseudomonas	286	Pseudomonas aeruginosa	287	PA7	381754
Bacteria	CP013274.1	0	0.005	5327397	1	3991	3897	0.001	0.001	40	0	0	Bacillus thuringiensis strain CTC, complete genome	Bacteria	2	Firmicutes	1239	Bacilli	91061	Bacillales	1385	Bacillaceae	186817	Bacillus	1386	Bacillus thuringiensis	1428	-	-
Bacteria	CP003961.1	0	0.006	5644569	1	4182	3995	0.001	0.001	42	0	0	Pseudomonas sp. VLB120, complete genome	Bacteria	2	Proteobacteria	1224	Gammaproteobacteria	1236	Pseudomonadales	72274	Pseudomonadaceae	135621	Pseudomonas	286	Pseudomonas sp. VLB120	69328	-	-
Bacteria	CP001925.1	0	0.005	5386223	1	3980	3980	0.001	0.001	40	0	0	Escherichia coli Xuzhou21, complete genome	Bacteria	2	Proteobacteria	1224	Gammaproteobacteria	1236	Enterobacteriales	91347	Enterobacteriaceae	543	Escherichia	561	Escherichia coli	562	Xuzhou21	741093
Bacteria	CP006979.1	0	0.006	5945120	1	4396	4162	0.001	0.001	44	0	0	Pseudomonas monteilii SB3101, complete genome	Bacteria	2	Proteobacteria	1224	Gammaproteobacteria	1236	Pseudomonadales	72274	Pseudomonadaceae	135621	Pseudomonas	286	Pseudomonas monteilii	76759	SB3101	1435058
Bacteria	CP003516.1	0	0.001	1082410	1	797	797	0.001	0.001	8	0	0	Burkholderia sp. KJ006 chromosome 3, complete sequence	Bacteria	2	Proteobacteria	1224	Betaproteobacteria	28216	Burkholderiales	80840	Burkholderiaceae	119060	Burkholderia	32008	Burkholderia sp. KJ006	416344	-	-
Bacteria	CP009631.1	0	0.003	3317416	1	2393	1975	0.001	0.001	24	0	0	Burkholderia vietnamiensis LMG 10929 chromosome I, complete sequence	Bacteria	2	Proteobacteria	1224	Betaproteobacteria	28216	Burkholderiales	80840	Burkholderiaceae	119060	Burkholderia	32008	Burkholderia vietnamiensis	60552	LMG 10929	1449978
Bacteria	CP007392.1	0	0.005	5054509	1	3590	3590	0.001	0.001	36	0	0	Escherichia coli strain ST2747, complete genome	Bacteria	2	Proteobacteria	1224	Gammaproteobacteria	1236	Enterobacteriales	91347	Enterobacteriaceae	543	Escherichia	561	Escherichia coli	562	-	-
Bacteria	CP008697.1	0	0.005	5056598	1	3588	3588	0.001	0.001	36	0	0	Escherichia coli strain ST648, complete genome	Bacteria	2	Proteobacteria	1224	Gammaproteobacteria	1236	Enterobacteriales	91347	Enterobacteriaceae	543	Escherichia	561	Escherichia coli	562	-	-
Bacteria	CP008805.1	0	0.005	5523849	1	3789	3789	0.001	0.001	38	0	0	Escherichia coli O157:H7 str. SS17, complete genome	Bacteria	2	Proteobacteria	1224	Gammaproteobacteria	1236	Enterobacteriales	91347	Enterobacteriaceae	543	Escherichia	561	Escherichia coli	562	SS17	1328859
Bacteria	CP000970.1	0	0.005	5068389	1	3382	3382	0.001	0.001	34	0	0	Escherichia coli SMS-3-5, complete genome	Bacteria	2	Proteobacteria	1224	Gammaproteobacteria	1236	Enterobacteriales	91347	Enterobacteriaceae	543	Escherichia	561	Escherichia coli	562	SMS-3-5	439855
Bacteria	AP009387.1	0	0.001	919805	1	600	600	0.001	0.001	6	0	0	Burkholderia multivorans ATCC 17616 genomic DNA, complete genome, chromosome 3	Bacteria	2	Proteobacteria	1224	Betaproteobacteria	28216	Burkholderiales	80840	Burkholderiaceae	119060	Burkholderia	32008	Burkholderia multivorans	87883	ATCC 17616	395019
Bacteria	FN554766.1	0	0.005	5241977	1	3384	3384	0.001	0.001	34	0	0	Escherichia coli 042 complete genome	Bacteria	2	Proteobacteria	1224	Gammaproteobacteria	1236	Enterobacteriales	91347	Enterobacteriaceae	543	Escherichia	561	Escherichia coli	562	42	216592
Bacteria	CP000616.1	0	0.001	1241007	1	797	797	0.001	0.001	8	0	0	Burkholderia vietnamiensis G4 chromosome 3, complete sequence	Bacteria	2	Proteobacteria	1224	Betaproteobacteria	28216	Burkholderiales	80840	Burkholderiaceae	119060	Burkholderia	32008	Burkholderia vietnamiensis	60552	G4	269482
Bacteria	CU928164.2	0	0.004	5132068	1	3194	3194	0.001	0.001	32	0	0	Escherichia coli IAI39 chromosome, complete genome	Bacteria	2	Proteobacteria	1224	Gammaproteobacteria	1236	Enterobacteriales	91347	Enterobacteriaceae	543	Escherichia	561	Escherichia coli	562	IAI39	585057
Bacteria	CU928162.2	0	0.004	5209548	1	3189	3189	0.001	0.001	32	0	0	Escherichia coli ED1a chromosome, complete genome	Bacteria	2	Proteobacteria	1224	Gammaproteobacteria	1236	Enterobacteriales	91347	Enterobacteriaceae	543	Escherichia	561	Escherichia coli	562	ED1a	585397
Bacteria	AP009378.1	0	0.004	4717338	1	2791	2791	0.001	0.001	28	0	0	Escherichia coli SE15 DNA, complete genome	Bacteria	2	Proteobacteria	1224	Gammaproteobacteria	1236	Enterobacteriales	91347	Enterobacteriaceae	543	Escherichia	561	Escherichia coli	562	SE15	431946
Bacteria	CP007394.1	0	0.004	5090442	1	2988	2988	0.001	0.001	30	0	0	Escherichia coli strain ST2747, complete genome	Bacteria	2	Proteobacteria	1224	Gammaproteobacteria	1236	Enterobacteriales	91347	Enterobacteriaceae	543	Escherichia	561	Escherichia coli	562	-	-
Bacteria	CP007620.1	0	0.005	6484062	1	3777	3571	0.001	0.001	38	0	0	Pseudomonas putida strain DLL-E4, complete genome	Bacteria	2	Proteobacteria	1224	Gammaproteobacteria	1236	Pseudomonadales	72274	Pseudomonadaceae	135621	Pseudomonas	286	Pseudomonas putida	303	-	-
Bacteria	CP013730.1	0	0.003	3790084	1	2179	2179	0.001	0.001	22	0	0	Burkholderia cepacia JBK9 chromosome 1, complete sequence	Bacteria	2	Proteobacteria	1224	Betaproteobacteria	28216	Burkholderiales	80840	Burkholderiaceae	119060	Burkholderia	32008	Burkholderia cepacia	292	JBK9	1395570
Bacteria	CP000379.1	0	0.002	2788459	1	1600	1600	0.001	0.001	16	0	0	Burkholderia cenocepacia AU 1054 chromosome 2, complete sequence	Bacteria	2	Proteobacteria	1224	Betaproteobacteria	28216	Burkholderiales	80840	Burkholderiaceae	119060	Burkholderia	32008	Burkholderia cenocepacia	95486	AU 1054	331271
Bacteria	CP006852.1	0	0.005	7012672	1	3987	3574	0.001	0.001	40	0	0	Pseudomonas sp. TKP, complete genome	Bacteria	2	Proteobacteria	1224	Gammaproteobacteria	1236	Pseudomonadales	72274	Pseudomonadaceae	135621	Pseudomonas	286	Pseudomonas sp. TKP	1415630	-	-
Bacteria	CP000460.1	0	0.001	1055417	1	600	600	0.001	0.001	6	0	0	Burkholderia cenocepacia HI2424 chromosome 3, complete sequence	Bacteria	2	Proteobacteria	1224	Betaproteobacteria	28216	Burkholderiales	80840	Burkholderiaceae	119060	Burkholderia	32008	Burkholderia cenocepacia	95486	HI2424	331272
Bacteria	AP014628.1	0	0.005	6833117	1	3782	3585	0.001	0.001	38	0	0	Pseudomonas sp. St29 DNA, complete genome	Bacteria	2	Proteobacteria	1224	Gammaproteobacteria	1236	Pseudomonadales	72274	Pseudomonadaceae	135621	Pseudomonas	286	Pseudomonas sp. St29	1500687	-	-
Bacteria	AP014627.1	0	0.005	6885464	1	3791	3655	0.001	0.001	38	0	0	Pseudomonas sp. Os17 DNA, complete genome	Bacteria	2	Proteobacteria	1224	Gammaproteobacteria	1236	Pseudomonadales	72274	Pseudomonadaceae	135621	Pseudomonas	286	Pseudomonas sp. Os17	1500686	-	-
Bacteria	CP000614.1	0	0.003	3652814	1	1991	1790	0	0.001	20	0	0	Burkholderia vietnamiensis G4 chromosome 1, complete sequence	Bacteria	2	Proteobacteria	1224	Betaproteobacteria	28216	Burkholderiales	80840	Burkholderiaceae	119060	Burkholderia	32008	Burkholderia vietnamiensis	60552	G4	269482
Bacteria	CM000721.1	0	0.004	5234797	1	2787	2787	0.001	0.001	28	0	0	Bacillus cereus ATCC 4342 chromosome, whole genome shotgun sequence	Bacteria	2	Firmicutes	1239	Bacilli	91061	Bacillales	1385	Bacillaceae	186817	Bacillus	1386	Bacillus cereus	1396	ATCC 4342	526977
Bacteria	CM000746.1	0	0.004	5625906	1	2982	2698	0	0.001	30	0	0	Bacillus thuringiensis serovar tochigiensis BGSC 4Y1 chromosome, whole genome shotgun sequence	Bacteria	2	Firmicutes	1239	Bacilli	91061	Bacillales	1385	Bacillaceae	186817	Bacillus	1386	Bacillus thuringiensis	1428	BGSC 4Y1	527024
Bacteria	CP007393.1	0	0.004	4998910	1	2600	2600	0.001	0.001	26	0	0	Escherichia coli strain ST2747, complete genome	Bacteria	2	Proteobacteria	1224	Gammaproteobacteria	1236	Enterobacteriales	91347	Enterobacteriaceae	543	Escherichia	561	Escherichia coli	562	-	-
Bacteria	CP002870.1	0	0.004	5984790	1	2995	2875	0	0.001	30	0	0	Pseudomonas putida S16, complete genome	Bacteria	2	Proteobacteria	1224	Gammaproteobacteria	1236	Pseudomonadales	72274	Pseudomonadaceae	135621	Pseudomonas	286	Pseudomonas putida	303	S16	1042876
Bacteria	CP003034.1	0	0.004	5313531	1	2588	2528	0	0	26	0	0	Escherichia coli O7:K1 str. CE10, complete genome	Bacteria	2	Proteobacteria	1224	Gammaproteobacteria	1236	Enterobacteriales	91347	Enterobacteriaceae	543	Escherichia	561	Escherichia coli	562	CE10	1072459
Bacteria	CP012981.1	0	0.002	3791734	1	1800	1704	0	0	18	0	0	Burkholderia cepacia ATCC 25416 chromosome 1, complete sequence	Bacteria	2	Proteobacteria	1224	Betaproteobacteria	28216	Burkholderiales	80840	Burkholderiaceae	119060	Burkholderia	32008	Burkholderia cepacia	292	UCB 717	983594
Bacteria	CP000468.1	0	0.003	5082025	1	2393	2393	0	0	24	0	0	Escherichia coli APEC O1, complete genome	Bacteria	2	Proteobacteria	1224	Gammaproteobacteria	1236	Enterobacteriales	91347	Enterobacteriaceae	543	Escherichia	561	Escherichia coli	562	APEC O1	405955
Bacteria	HG941718.1	0	0.003	5109767	1	2383	2383	0	0	24	0	0	Escherichia coli ST131 strain EC958 chromosome, complete genome	Bacteria	2	Proteobacteria	1224	Gammaproteobacteria	1236	Enterobacteriales	91347	Enterobacteriaceae	543	Escherichia	561	Escherichia coli	562	EC958	941322
Bacteria	CP009335.1	0	0.003	5232696	1	2388	2388	0	0	24	0	0	Bacillus thuringiensis strain HD1011, complete genome	Bacteria	2	Firmicutes	1239	Bacilli	91061	Bacillales	1385	Bacillaceae	186817	Bacillus	1386	Bacillus thuringiensis	1428	-	-
Bacteria	CP009365.1	0	0.004	6247860	1	2781	2655	0	0	28	0	0	Pseudomonas mosselii SJ10, complete genome	Bacteria	2	Proteobacteria	1224	Gammaproteobacteria	1236	Pseudomonadales	72274	Pseudomonadaceae	135621	Pseudomonas	286	Pseudomonas mosselii	78327	SJ10	1388763
Bacteria	CP006632.1	0	0.003	4987957	1	2185	2185	0	0	22	0	0	Escherichia coli PCN033, complete genome	Bacteria	2	Proteobacteria	1224	Gammaproteobacteria	1236	Enterobacteriales	91347	Enterobacteriaceae	543	Escherichia	561	Escherichia coli	562	PCN033	1001989
Bacteria	CP010876.1	0	0.003	5010884	1	2200	2200	0	0	22	0	0	Escherichia coli strain MNCRE44, complete genome	Bacteria	2	Proteobacteria	1224	Gammaproteobacteria	1236	Enterobacteriales	91347	Enterobacteriaceae	543	Escherichia	561	Escherichia coli	562	-	-
Bacteria	CP009072.1	0	0.003	5130767	1	2189	2047	0	0	22	0	0	Escherichia coli ATCC 25922, complete genome	Bacteria	2	Proteobacteria	1224	Gammaproteobacteria	1236	Enterobacteriales	91347	Enterobacteriaceae	543	Escherichia	561	Escherichia coli	562	ATCC 25922	1322345
Bacteria	CP001177.1	0	0.003	5269030	1	2197	2197	0	0	22	0	0	Bacillus cereus AH187, complete genome	Bacteria	2	Firmicutes	1239	Bacilli	91061	Bacillales	1385	Bacillaceae	186817	Bacillus	1386	Bacillus cereus	1396	AH187	405534
Bacteria	CP000949.1	0	0.003	5774330	1	2392	2269	0	0	24	0	0	Pseudomonas putida W619, complete genome	Bacteria	2	Proteobacteria	1224	Gammaproteobacteria	1236	Pseudomonadales	72274	Pseudomonadaceae	135621	Pseudomonas	286	Pseudomonas putida	303	W619	390235
Bacteria	CP002917.1	0	0.002	3433007	1	1400	1169	0	0	14	2	0	Corynebacterium variabile DSM 44702, complete genome	Bacteria	2	Actinobacteria	201174	Actinobacteria	1760	Corynebacteriales	85007	Corynebacteriaceae	1653	Corynebacterium	1716	Corynebacterium variabile	1727	DSM 44702	858619
Bacteria	CP012633.1	0	0.003	4910962	1	2000	2000	0	0	20	0	0	Escherichia coli strain SF-166, complete genome	Bacteria	2	Proteobacteria	1224	Gammaproteobacteria	1236	Enterobacteriales	91347	Enterobacteriaceae	543	Escherichia	561	Escherichia coli	562	-	-
Bacteria	CP012625.1	0	0.003	5142799	1	1997	1997	0	0	20	0	0	Escherichia coli strain SF-468, complete genome	Bacteria	2	Proteobacteria	1224	Gammaproteobacteria	1236	Enterobacteriales	91347	Enterobacteriaceae	543	Escherichia	561	Escherichia coli	562	-	-
Bacteria	CP012382.1	0	0.004	8303940	1	3187	3075	0	0	32	0	0	Streptomyces ambofaciens ATCC 23877, complete genome	Bacteria	2	Actinobacteria	201174	Actinobacteria	1760	Streptomycetales	85011	Streptomycetaceae	2062	Streptomyces	1883	Streptomyces ambofaciens	1889	ATCC 23877	278992
Bacteria	AE017225.1	0	0.003	5228663	1	1981	1981	0	0	20	0	0	Bacillus anthracis str. Sterne, complete genome	Bacteria	2	Firmicutes	1239	Bacilli	91061	Bacillales	1385	Bacillaceae	186817	Bacillus	1386	Bacillus anthracis	1392	Sterne	260799
Bacteria	CP001855.1	0	0.002	4747819	1	1794	1794	0	0	18	0	0	Escherichia coli O83:H1 str. NRG 857C, complete genome	Bacteria	2	Proteobacteria	1224	Gammaproteobacteria	1236	Enterobacteriales	91347	Enterobacteriaceae	543	Escherichia	561	Escherichia coli	562	NRG 857C	685038
Bacteria	LNJP01000003.1	0	0.001	2118531	1	793	793	0	0	8	0	0	Burkholderia anthina strain AZ-4-2-10-S1-D7 AZ-4-2-10-S1-D7_4, whole genome shotgun sequence	Bacteria	2	Proteobacteria	1224	Betaproteobacteria	28216	Burkholderiales	80840	Burkholderiaceae	119060	Burkholderia	32008	Burkholderia anthina	179879	-	-
Bacteria	CP013000.1	0	0.003	5308217	1	1993	1993	0	0	20	0	0	Bacillus thuringiensis strain XL6, complete genome	Bacteria	2	Firmicutes	1239	Bacilli	91061	Bacillales	1385	Bacillaceae	186817	Bacillus	1386	Bacillus thuringiensis	1428	-	-
Bacteria	CP007799.1	0	0.003	5441200	1	1994	1994	0	0	20	0	0	Escherichia coli Nissle 1917, complete genome	Bacteria	2	Proteobacteria	1224	Gammaproteobacteria	1236	Enterobacteriales	91347	Enterobacteriaceae	543	Escherichia	561	Escherichia coli	562	Nissle 1917	316435
Bacteria	CM000724.1	0	0.003	5568034	1	1979	1979	0	0	20	0	0	Bacillus cereus BDRD-ST26 chromosome, whole genome shotgun sequence	Bacteria	2	Firmicutes	1239	Bacilli	91061	Bacillales	1385	Bacillaceae	186817	Bacillus	1386	Bacillus cereus	1396	BDRD-ST26	526975
Bacteria	CP009744.1	0	0.002	3358952	1	1195	1082	0	0	12	0	0	Burkholderia contaminans strain MS14 chromosome 2, complete sequence	Bacteria	2	Proteobacteria	1224	Betaproteobacteria	28216	Burkholderiales	80840	Burkholderiaceae	119060	Burkholderia	32008	Burkholderia contaminans	488447	-	-
Bacteria	CP002627.1	0	0.002	3937511	1	1391	1391	0	0	14	0	0	Bacillus amyloliquefaciens TA208, complete genome	Bacteria	2	Firmicutes	1239	Bacilli	91061	Bacillales	1385	Bacillaceae	186817	Bacillus	1386	Bacillus amyloliquefaciens	1390	TA208	999891
Bacteria	CP013837.1	0	0.002	5174541	1	1793	1793	0	0	18	0	0	Escherichia coli strain JJ1897, complete genome	Bacteria	2	Proteobacteria	1224	Gammaproteobacteria	1236	Enterobacteriales	91347	Enterobacteriaceae	543	Escherichia	561	Escherichia coli	562	-	-
Bacteria	CP009476.1	0	0.002	5200082	1	1794	1794	0	0	18	0	0	Bacillus anthracis strain Pasteur, complete genome	Bacteria	2	Firmicutes	1239	Bacilli	91061	Bacillales	1385	Bacillaceae	186817	Bacillus	1386	Bacillus anthracis	1392	-	-
Bacteria	CP000227.1	0	0.002	5214195	1	1796	1796	0	0	18	0	0	Bacillus cereus Q1, complete genome	Bacteria	2	Firmicutes	1239	Bacilli	91061	Bacillales	1385	Bacillaceae	186817	Bacillus	1386	Bacillus cereus	1396	Q1	361100
Bacteria	CP009600.1	0	0.002	5256240	1	1786	1786	0	0	18	0	0	Bacillus thuringiensis strain HD571, complete genome	Bacteria	2	Firmicutes	1239	Bacilli	91061	Bacillales	1385	Bacillaceae	186817	Bacillus	1386	Bacillus thuringiensis	1428	-	-
Bacteria	CP009369.1	0	0.002	5295158	1	1794	1794	0	0	18	0	0	Bacillus cereus strain FM1, complete genome	Bacteria	2	Firmicutes	1239	Bacilli	91061	Bacillales	1385	Bacillaceae	186817	Bacillus	1386	Bacillus cereus	1396	-	-
Bacteria	CP013950.1	0	0.002	4134042	1	1397	1397	0	0	14	0	0	Bacillus sp. SDLI1, complete genome	Bacteria	2	Firmicutes	1239	Bacilli	91061	Bacillales	1385	Bacillaceae	186817	Bacillus	1386	Bacillus sp. SDLI1	1774743	-	-
Bacteria	CP003687.1	0	0.002	5414494	1	1786	1786	0	0	18	0	0	Bacillus thuringiensis MC28, complete genome	Bacteria	2	Firmicutes	1239	Bacilli	91061	Bacillales	1385	Bacillaceae	186817	Bacillus	1386	Bacillus thuringiensis	1428	MC28	1195464
Bacteria	CP000960.1	0	0.001	1224595	1	400	400	0	0	4	0	0	Burkholderia cenocepacia MC0-3 chromosome 3, complete sequence	Bacteria	2	Proteobacteria	1224	Betaproteobacteria	28216	Burkholderiales	80840	Burkholderiaceae	119060	Burkholderia	32008	Burkholderia cenocepacia	95486	MC0-3	406425
Bacteria	CP000247.1	0	0.002	4938920	1	1594	1594	0	0	16	0	0	Escherichia coli 536, complete genome	Bacteria	2	Proteobacteria	1224	Gammaproteobacteria	1236	Enterobacteriales	91347	Enterobacteriaceae	543	Escherichia	561	Escherichia coli	562	536	362663
Bacteria	FM180568.1	0	0.002	4965553	1	1596	1596	0	0	16	0	0	Escherichia coli 0127:H6 E2348/69 complete genome, strain E2348/69	Bacteria	2	Proteobacteria	1224	Gammaproteobacteria	1236	Enterobacteriales	91347	Enterobacteriaceae	543	Escherichia	561	Escherichia coli	562	E2348/69	574521
Bacteria	CP003514.1	0	0.001	3145156	1	997	997	0	0	10	0	0	Burkholderia sp. KJ006 chromosome 1, complete sequence	Bacteria	2	Proteobacteria	1224	Betaproteobacteria	28216	Burkholderiales	80840	Burkholderiaceae	119060	Burkholderia	32008	Burkholderia sp. KJ006	416344	-	-
Bacteria	CP012635.1	0	0.002	5048243	1	1597	1535	0	0	16	0	0	Escherichia coli strain SF-088, complete genome	Bacteria	2	Proteobacteria	1224	Gammaproteobacteria	1236	Enterobacteriales	91347	Enterobacteriaceae	543	Escherichia	561	Escherichia coli	562	-	-
Bacteria	CP013831.1	0	0.002	5073822	1	1597	1597	0	0	16	0	0	Escherichia coli strain CD306, complete genome	Bacteria	2	Proteobacteria	1224	Gammaproteobacteria	1236	Enterobacteriales	91347	Enterobacteriaceae	543	Escherichia	561	Escherichia coli	562	-	-
Bacteria	CP008729.1	0	0.001	2541526	1	800	737	0	0	8	0	0	Burkholderia multivorans strain DDS 15A-1 chromosome 2, complete sequence	Bacteria	2	Proteobacteria	1224	Betaproteobacteria	28216	Burkholderiales	80840	Burkholderiaceae	119060	Burkholderia	32008	Burkholderia multivorans	87883	-	-
Bacteria	CP003747.1	0	0.002	5083176	1	1587	1587	0	0	16	0	0	Bacillus cereus FRI-35, complete genome	Bacteria	2	Firmicutes	1239	Bacilli	91061	Bacillales	1385	Bacillaceae	186817	Bacillus	1386	Bacillus cereus	1396	FRI-35	1217984
Bacteria	LNJP01000004.1	0	0	640657	1	200	200	0	0	2	0	0	Burkholderia anthina strain AZ-4-2-10-S1-D7 AZ-4-2-10-S1-D7_5, whole genome shotgun sequence	Bacteria	2	Proteobacteria	1224	Betaproteobacteria	28216	Burkholderiales	80840	Burkholderiaceae	119060	Burkholderia	32008	Burkholderia anthina	179879	-	-
Bacteria	CM002879.1	0	0.002	5189487	1	1591	1591	0	0	16	0	0	Bacillus anthracis strain Smith 1013 chromosome, whole genome shotgun sequence	Bacteria	2	Firmicutes	1239	Bacilli	91061	Bacillales	1385	Bacillaceae	186817	Bacillus	1386	Bacillus anthracis	1392	-	-
Bacteria	CP008712.1	0	0.002	5223665	1	1594	1594	0	0	16	0	0	Bacillus cereus strain FT9, complete genome	Bacteria	2	Firmicutes	1239	Bacilli	91061	Bacillales	1385	Bacillaceae	186817	Bacillus	1386	Bacillus cereus	1396	-	-
Bacteria	CP010813.1	0	0.002	5227410	1	1600	1600	0	0	16	0	0	Bacillus anthracis strain Pollino sequence	Bacteria	2	Firmicutes	1239	Bacilli	91061	Bacillales	1385	Bacillaceae	186817	Bacillus	1386	Bacillus anthracis	1392	-	-
Bacteria	AE014075.1	0	0.002	5231428	1	1593	1593	0	0	16	0	0	Escherichia coli CFT073, complete genome	Bacteria	2	Proteobacteria	1224	Gammaproteobacteria	1236	Enterobacteriales	91347	Enterobacteriaceae	543	Escherichia	561	Escherichia coli	562	CFT073	199310
Bacteria	CP002927.1	0	0.002	3939203	1	1200	1200	0	0	12	0	0	Bacillus amyloliquefaciens XH7, complete genome	Bacteria	2	Firmicutes	1239	Bacilli	91061	Bacillales	1385	Bacillaceae	186817	Bacillus	1386	Bacillus amyloliquefaciens	1390	XH7	1034836
Bacteria	CP010979.1	0	0.003	6621848	1	2000	1820	0	0	20	0	0	Pseudomonas putida S13.1.2, complete genome	Bacteria	2	Proteobacteria	1224	Gammaproteobacteria	1236	Pseudomonadales	72274	Pseudomonadaceae	135621	Pseudomonas	286	Pseudomonas putida	303	S13.1.2	1384061
Bacteria	CP002508.1	0	0.002	5355490	1	1594	1574	0	0	16	0	0	Bacillus thuringiensis serovar finitimus YBT-020, complete genome	Bacteria	2	Firmicutes	1239	Bacilli	91061	Bacillales	1385	Bacillaceae	186817	Bacillus	1386	Bacillus thuringiensis	1428	YBT-020	930170
Bacteria	CU651637.1	0	0.002	4773108	1	1400	1400	0	0	14	0	0	Escherichia coli LF82 chromosome, complete sequence	Bacteria	2	Proteobacteria	1224	Gammaproteobacteria	1236	Enterobacteriales	91347	Enterobacteriaceae	543	Escherichia	561	Escherichia coli	562	LF82	591946
Bacteria	CP001025.1	0	0.001	3443583	1	993	993	0	0	10	0	0	Burkholderia ambifaria MC40-6 chromosome 1, complete sequence	Bacteria	2	Proteobacteria	1224	Betaproteobacteria	28216	Burkholderiales	80840	Burkholderiaceae	119060	Burkholderia	32008	Burkholderia ambifaria	152480	MC40-6	398577
Bacteria	AP009385.1	0	0.001	3448421	1	996	996	0	0	10	0	0	Burkholderia multivorans ATCC 17616 DNA, complete genome, chromosome 1	Bacteria	2	Proteobacteria	1224	Betaproteobacteria	28216	Burkholderiales	80840	Burkholderiaceae	119060	Burkholderia	32008	Burkholderia multivorans	87883	ATCC 17616	395019
Bacteria	CP000868.1	0	0.001	3448466	1	997	900	0	0	10	0	0	Burkholderia multivorans ATCC 17616 chromosome 1, complete sequence	Bacteria	2	Proteobacteria	1224	Betaproteobacteria	28216	Burkholderiales	80840	Burkholderiaceae	119060	Burkholderia	32008	Burkholderia multivorans	87883	ATCC 17616	395019
Bacteria	CU928161.2	0	0.002	5032268	1	1397	1397	0	0	14	0	0	Escherichia coli S88 chromosome, complete genome	Bacteria	2	Proteobacteria	1224	Gammaproteobacteria	1236	Enterobacteriales	91347	Enterobacteriaceae	543	Escherichia	561	Escherichia coli	562	S88	585035
Bacteria	CP013658.1	0	0.002	5106662	1	1397	1397	0	0	14	0	0	Escherichia coli strain uk_P46212, complete sequence	Bacteria	2	Proteobacteria	1224	Gammaproteobacteria	1236	Enterobacteriales	91347	Enterobacteriaceae	543	Escherichia	561	Escherichia coli	562	-	-
Bacteria	CP013835.1	0	0.002	5128614	1	1394	1394	0	0	14	0	0	Escherichia coli strain JJ2434, complete genome	Bacteria	2	Proteobacteria	1224	Gammaproteobacteria	1236	Enterobacteriales	91347	Enterobacteriaceae	543	Escherichia	561	Escherichia coli	562	-	-
Bacteria	CP006784.1	0	0.002	5129938	1	1400	1400	0	0	14	0	0	Escherichia coli JJ1886, complete genome	Bacteria	2	Proteobacteria	1224	Gammaproteobacteria	1236	Enterobacteriales	91347	Enterobacteriaceae	543	Escherichia	561	Escherichia coli	562	JJ1886	1355100
Bacteria	CP001671.1	0	0.002	5131397	1	1397	1397	0	0	14	0	0	Escherichia coli ABU 83972, complete genome	Bacteria	2	Proteobacteria	1224	Gammaproteobacteria	1236	Enterobacteriales	91347	Enterobacteriaceae	543	Escherichia	561	Escherichia coli	562	ABU 83972	655817
Bacteria	CP002091.1	0	0.002	5218947	1	1392	1392	0	0	14	0	0	Bacillus anthracis str. H9401, complete genome	Bacteria	2	Firmicutes	1239	Bacilli	91061	Bacillales	1385	Bacillaceae	186817	Bacillus	1386	Bacillus anthracis	1392	H9401	768494
Bacteria	CP009598.1	0	0.002	5228687	1	1394	1394	0	0	14	0	0	Bacillus anthracis str. V770-NP-1R, complete genome	Bacteria	2	Firmicutes	1239	Bacilli	91061	Bacillales	1385	Bacillaceae	186817	Bacillus	1386	Bacillus anthracis	1392	V770-NP-1R	1449979
Bacteria	CP009590.1	0	0.002	5267792	1	1391	1391	0	0	14	0	0	Bacillus cereus G9241, complete genome	Bacteria	2	Firmicutes	1239	Bacilli	91061	Bacillales	1385	Bacillaceae	186817	Bacillus	1386	Bacillus cereus	1396	G9241	269801
Bacteria	CP000001.1	0	0.002	5300915	1	1397	1397	0	0	14	0	0	Bacillus cereus E33L, complete genome	Bacteria	2	Firmicutes	1239	Bacilli	91061	Bacillales	1385	Bacillaceae	186817	Bacillus	1386	Bacillus cereus	1396	E33L	288681
Bacteria	CP009641.1	0	0.002	5342933	1	1385	1385	0	0	14	0	0	Bacillus cereus 03BB108, complete genome	Bacteria	2	Firmicutes	1239	Bacilli	91061	Bacillales	1385	Bacillaceae	186817	Bacillus	1386	Bacillus cereus	1396	03BB108	451709
Bacteria	LN865164.1	0	0.002	4835345	1	1196	1180	0	0	12	0	0	Pseudomonas sp. URMO17WK12:I11 genome assembly YEL.embl.gz, chromosome : 1	Bacteria	2	Proteobacteria	1224	Gammaproteobacteria	1236	Pseudomonadales	72274	Pseudomonadaceae	135621	Pseudomonas	286	Pseudomonas sp. URMO17WK12:I11	1283291	-	-
Bacteria	CP011882.1	0	0.001	4090708	1	1000	1000	0	0	10	0	0	Bacillus subtilis strain TO-A JPC, complete genome	Bacteria	2	Firmicutes	1239	Bacilli	91061	Bacillales	1385	Bacillaceae	186817	Bacillus	1386	Bacillus subtilis	1423	-	-
Bacteria	CP002797.2	0	0.002	4971461	1	1194	1060	0	0	12	0	0	Escherichia coli NA114, complete genome	Bacteria	2	Proteobacteria	1224	Gammaproteobacteria	1236	Enterobacteriales	91347	Enterobacteriaceae	543	Escherichia	561	Escherichia coli	562	NA114	1033813
Bacteria	CP009794.1	0	0	834424	1	196	196	0	0	2	0	0	Burkholderia dolosa AU0158 chromosome 3, complete sequence	Bacteria	2	Proteobacteria	1224	Betaproteobacteria	28216	Burkholderiales	80840	Burkholderiaceae	119060	Burkholderia	32008	Burkholderia dolosa	152500	AU0158	350701
Bacteria	CP002212.1	0	0.002	5038386	1	1200	1200	0	0	12	0	0	Escherichia coli str. 'clone D i14', complete genome	Bacteria	2	Proteobacteria	1224	Gammaproteobacteria	1236	Enterobacteriales	91347	Enterobacteriaceae	543	Escherichia	561	Escherichia coli	562	clone D i14	885275
Bacteria	CP007012.1	0	0.002	5891312	1	1397	1397	0	0	14	0	0	Pseudomonas sp. FGI182, complete genome	Bacteria	2	Proteobacteria	1224	Gammaproteobacteria	1236	Pseudomonadales	72274	Pseudomonadaceae	135621	Pseudomonas	286	Pseudomonas sp. FGI182	1259844	-	-
Bacteria	AP007209.1	0	0.002	5221581	1	1179	1104	0	0	12	0	0	Bacillus cereus NC7401 genomic DNA, complete genome	Bacteria	2	Firmicutes	1239	Bacilli	91061	Bacillales	1385	Bacillaceae	186817	Bacillus	1386	Bacillus cereus	1396	NC7401	334406
Bacteria	AE016879.1	0	0.002	5227293	1	1200	1200	0	0	12	0	0	Bacillus anthracis str. Ames, complete genome	Bacteria	2	Firmicutes	1239	Bacilli	91061	Bacillales	1385	Bacillaceae	186817	Bacillus	1386	Bacillus anthracis	1392	Ames	198094
Bacteria	CM002395.1	0	0.002	5227966	1	1200	1200	0	0	12	0	0	Bacillus anthracis 52-G chromosome, whole genome shotgun sequence	Bacteria	2	Firmicutes	1239	Bacilli	91061	Bacillales	1385	Bacillaceae	186817	Bacillus	1386	Bacillus anthracis	1392	52-G	1412844
Bacteria	CP001215.1	0	0.002	5230115	1	1194	1194	0	0	12	0	0	Bacillus anthracis str. CDC 684, complete genome	Bacteria	2	Firmicutes	1239	Bacilli	91061	Bacillales	1385	Bacillaceae	186817	Bacillus	1386	Bacillus anthracis	1392	CDC 684	568206
Bacteria	CM002398.1	0	0.002	5232192	1	1191	1191	0	0	12	0	0	Bacillus anthracis 9080-G chromosome, whole genome shotgun sequence	Bacteria	2	Firmicutes	1239	Bacilli	91061	Bacillales	1385	Bacillaceae	186817	Bacillus	1386	Bacillus anthracis	1392	9080-G	1412842
Bacteria	CP001407.1	0	0.002	5269628	1	1200	1107	0	0	12	0	0	Bacillus cereus 03BB102, complete genome	Bacteria	2	Firmicutes	1239	Bacilli	91061	Bacillales	1385	Bacillaceae	186817	Bacillus	1386	Bacillus cereus	1396	03BB102	572264
Bacteria	CP000440.1	0	0.001	3556545	1	797	797	0	0	8	0	0	Burkholderia ambifaria AMMD chromosome 1, complete sequence	Bacteria	2	Proteobacteria	1224	Betaproteobacteria	28216	Burkholderiales	80840	Burkholderiaceae	119060	Burkholderia	32008	Burkholderia ambifaria	152480	AMMD	339670
Bacteria	CP011503.1	0	0.001	3584103	1	788	788	0	0	8	0	0	Burkholderia pyrrocinia strain DSM 10685 chromosome 1, complete sequence	Bacteria	2	Proteobacteria	1224	Betaproteobacteria	28216	Burkholderiales	80840	Burkholderiaceae	119060	Burkholderia	32008	Burkholderia pyrrocinia	60550	-	-
Bacteria	CP000151.1	0	0.001	3694126	1	793	793	0	0	8	0	0	Burkholderia sp. 383 chromosome 1, complete sequence	Bacteria	2	Proteobacteria	1224	Betaproteobacteria	28216	Burkholderiales	80840	Burkholderiaceae	119060	Burkholderia	32008	Burkholderia lata	482957	-	-
Bacteria	CM003769.1	0	0	963101	1	200	200	0	0	2	0	0	Burkholderia anthina strain AZ-4-2-10-S1-D7 chromosome 3, complete sequence, whole genome shotgun sequence	Bacteria	2	Proteobacteria	1224	Betaproteobacteria	28216	Burkholderiales	80840	Burkholderiaceae	119060	Burkholderia	32008	Burkholderia anthina	179879	-	-
Bacteria	CP009748.1	0	0.001	3876276	1	797	797	0	0	8	0	0	Bacillus subtilis strain ATCC 13952, complete genome	Bacteria	2	Firmicutes	1239	Bacilli	91061	Bacillales	1385	Bacillaceae	186817	Bacillus	1386	Bacillus subtilis	1423	-	-
Bacteria	FN597644.1	0	0.001	3980199	1	793	793	0	0	8	0	0	Bacillus amyloliquefaciens DSM7 complete genome	Bacteria	2	Firmicutes	1239	Bacilli	91061	Bacillales	1385	Bacillaceae	186817	Bacillus	1386	Bacillus amyloliquefaciens	1390	DSM 7	692420
Bacteria	HG428755.1	0	0.001	4984940	1	996	996	0	0	10	0	0	Escherichia coli PMV-1 main chromosome, complete genome	Bacteria	2	Proteobacteria	1224	Gammaproteobacteria	1236	Enterobacteriales	91347	Enterobacteriaceae	543	Escherichia	561	Escherichia coli	562	PMV-1	1382700
Bacteria	CP002167.1	0	0.001	4993013	1	989	989	0	0	10	0	0	Escherichia coli UM146, complete genome	Bacteria	2	Proteobacteria	1224	Gammaproteobacteria	1236	Enterobacteriales	91347	Enterobacteriaceae	543	Escherichia	561	Escherichia coli	562	UM146	869729
Bacteria	CP002634.1	0	0.001	3995227	1	791	791	0	0	8	0	0	Bacillus amyloliquefaciens LL3, complete genome	Bacteria	2	Firmicutes	1239	Bacilli	91061	Bacillales	1385	Bacillaceae	186817	Bacillus	1386	Bacillus amyloliquefaciens	1390	LL3	1001582
Bacteria	CP002211.1	0	0.001	5038386	1	997	997	0	0	10	0	0	Escherichia coli str. 'clone D i2', complete genome	Bacteria	2	Proteobacteria	1224	Gammaproteobacteria	1236	Enterobacteriales	91347	Enterobacteriaceae	543	Escherichia	561	Escherichia coli	562	clone D i2	885276
Bacteria	CP001969.1	0	0.001	5108383	1	1000	1000	0	0	10	0	0	Escherichia coli IHE3034, complete genome	Bacteria	2	Proteobacteria	1224	Gammaproteobacteria	1236	Enterobacteriales	91347	Enterobacteriaceae	543	Escherichia	561	Escherichia coli	562	IHE3034	714962
Bacteria	CP008846.1	0	0.001	5213498	1	997	920	0	0	10	0	0	Bacillus anthracis strain HYU01, complete genome	Bacteria	2	Firmicutes	1239	Bacilli	91061	Bacillales	1385	Bacillaceae	186817	Bacillus	1386	Bacillus anthracis	1392	-	-
Bacteria	CP009544.1	0	0.001	5214671	1	1000	1000	0	0	10	0	0	Bacillus anthracis strain BA1015, complete genome	Bacteria	2	Firmicutes	1239	Bacilli	91061	Bacillales	1385	Bacillaceae	186817	Bacillus	1386	Bacillus anthracis	1392	-	-
Bacteria	CP008854.1	0	0.001	5225433	1	994	994	0	0	10	0	0	Bacillus anthracis strain Han, complete genome	Bacteria	2	Firmicutes	1239	Bacilli	91061	Bacillales	1385	Bacillaceae	186817	Bacillus	1386	Bacillus anthracis	1392	-	-
Bacteria	CP012519.1	0	0.001	5226878	1	997	828	0	0	10	0	0	Bacillus anthracis strain Larissa, complete genome	Bacteria	2	Firmicutes	1239	Bacilli	91061	Bacillales	1385	Bacillaceae	186817	Bacillus	1386	Bacillus anthracis	1392	-	-
Bacteria	CP014179.1	0	0.001	5226939	1	997	997	0	0	10	0	0	Bacillus anthracis strain Stendal, complete genome	Bacteria	2	Firmicutes	1239	Bacilli	91061	Bacillales	1385	Bacillaceae	186817	Bacillus	1386	Bacillus anthracis	1392	-	-
Bacteria	CP001970.1	0	0.001	5227898	1	1000	1000	0	0	10	0	0	Bacillus anthracis str. A16, complete genome	Bacteria	2	Firmicutes	1239	Bacilli	91061	Bacillales	1385	Bacillaceae	186817	Bacillus	1386	Bacillus anthracis	1392	A16	743835
Bacteria	CP007666.1	0	0.001	5229469	1	994	994	0	0	10	0	0	Bacillus anthracis str. Vollum, complete genome	Bacteria	2	Firmicutes	1239	Bacilli	91061	Bacillales	1385	Bacillaceae	186817	Bacillus	1386	Bacillus anthracis	1392	Vollum	261591
Bacteria	CP009318.1	0	0.001	5268427	1	1000	1000	0	0	10	0	0	Bacillus cereus 03BB102, complete genome	Bacteria	2	Firmicutes	1239	Bacilli	91061	Bacillales	1385	Bacillaceae	186817	Bacillus	1386	Bacillus cereus	1396	03BB102	572264
Bacteria	CM000714.1	0	0.001	5269725	1	993	993	0	0	10	0	0	Bacillus cereus m1293 chromosome, whole genome shotgun sequence	Bacteria	2	Firmicutes	1239	Bacilli	91061	Bacillales	1385	Bacillaceae	186817	Bacillus	1386	Bacillus cereus	1396	m1293	526973
Bacteria	CP009596.1	0	0.001	5270991	1	993	993	0	0	10	0	0	Bacillus cereus strain 3a, complete genome	Bacteria	2	Firmicutes	1239	Bacilli	91061	Bacillales	1385	Bacillaceae	186817	Bacillus	1386	Bacillus cereus	1396	-	-
Bacteria	CP001283.1	0	0.001	5302683	1	997	997	0	0	10	0	0	Bacillus cereus AH820, complete genome	Bacteria	2	Firmicutes	1239	Bacilli	91061	Bacillales	1385	Bacillaceae	186817	Bacillus	1386	Bacillus cereus	1396	AH820	405535
Bacteria	CP009968.1	0	0.001	5305318	1	990	990	0	0	10	0	0	Bacillus cereus E33L, complete genome	Bacteria	2	Firmicutes	1239	Bacilli	91061	Bacillales	1385	Bacillaceae	186817	Bacillus	1386	Bacillus cereus	1396	E33L	288681
Bacteria	CM001142.1	0	0.001	4509864	1	795	795	0	0	8	0	0	Escherichia fergusonii ECD227 chromosome, whole genome shotgun sequence	Bacteria	2	Proteobacteria	1224	Gammaproteobacteria	1236	Enterobacteriales	91347	Enterobacteriaceae	543	Escherichia	561	Escherichia fergusonii	564	ECD227	981367
Bacteria	CP001027.1	0	0	1127947	1	200	200	0	0	2	0	0	Burkholderia ambifaria MC40-6 chromosome 3, complete sequence	Bacteria	2	Proteobacteria	1224	Betaproteobacteria	28216	Burkholderiales	80840	Burkholderiaceae	119060	Burkholderia	32008	Burkholderia ambifaria	152480	MC40-6	398577
Bacteria	CU928158.2	0	0.001	4588711	1	800	800	0	0	8	0	0	Escherichia fergusonii ATCC 35469 chromosome, complete genome	Bacteria	2	Proteobacteria	1224	Gammaproteobacteria	1236	Enterobacteriales	91347	Enterobacteriaceae	543	Escherichia	561	Escherichia fergusonii	564	unknown	585054
Bacteria	CP003774.1	0	0.001	3463655	1	600	600	0	0	6	0	0	Burkholderia cepacia GG4 chromosome 1, complete sequence	Bacteria	2	Proteobacteria	1224	Betaproteobacteria	28216	Burkholderiales	80840	Burkholderiaceae	119060	Burkholderia	32008	Burkholderia cepacia	292	GG4	1009846
Bacteria	CT573326.1	0	0.001	5888780	1	997	997	0	0	10	0	0	Pseudomonas entomophila str. L48 chromosome,complete sequence	Bacteria	2	Proteobacteria	1224	Gammaproteobacteria	1236	Pseudomonadales	72274	Pseudomonadaceae	135621	Pseudomonas	286	Pseudomonas entomophila	312306	L48	384676
Bacteria	CP008730.1	0	0.001	3603686	1	596	596	0	0	6	0	0	Burkholderia multivorans strain DDS 15A-1 chromosome 1, complete sequence	Bacteria	2	Proteobacteria	1224	Betaproteobacteria	28216	Burkholderiales	80840	Burkholderiaceae	119060	Burkholderia	32008	Burkholderia multivorans	87883	-	-
Bacteria	CP007783.1	0	0.001	3668832	1	594	594	0	0	6	0	0	Burkholderia cenocepacia strain DDS 22E-1 chromosome 1, complete sequence	Bacteria	2	Proteobacteria	1224	Betaproteobacteria	28216	Burkholderiales	80840	Burkholderiaceae	119060	Burkholderia	32008	Burkholderia cenocepacia	95486	-	-
Bacteria	CP005930.1	0	0.001	4929051	1	797	797	0	0	8	0	0	Escherichia coli APEC IMT5155, complete genome	Bacteria	2	Proteobacteria	1224	Gammaproteobacteria	1236	Enterobacteriales	91347	Enterobacteriaceae	543	Escherichia	561	Escherichia coli	562	APEC IMT5155	1329907
Bacteria	AP009386.1	0	0.001	2473162	1	400	341	0	0	4	0	0	Burkholderia multivorans ATCC 17616 genomic DNA, complete genome, chromosome 2	Bacteria	2	Proteobacteria	1224	Betaproteobacteria	28216	Burkholderiales	80840	Burkholderiaceae	119060	Burkholderia	32008	Burkholderia multivorans	87883	ATCC 17616	395019
Bacteria	CP009632.1	0	0	1248367	1	200	200	0	0	2	0	0	Burkholderia vietnamiensis LMG 10929 chromosome III, complete sequence	Bacteria	2	Proteobacteria	1224	Betaproteobacteria	28216	Burkholderiales	80840	Burkholderiaceae	119060	Burkholderia	32008	Burkholderia vietnamiensis	60552	LMG 10929	1449978
Bacteria	CP007149.1	0	0.001	5087638	1	797	797	0	0	8	0	0	Escherichia coli RS218, complete genome	Bacteria	2	Proteobacteria	1224	Gammaproteobacteria	1236	Enterobacteriales	91347	Enterobacteriaceae	543	Escherichia	561	Escherichia coli	562	RS218	439184
Bacteria	CP001151.1	0	0	1297647	1	200	200	0	0	2	0	0	Rhodobacter sphaeroides KD131 chromosome 2, complete sequence	Bacteria	2	Proteobacteria	1224	Alphaproteobacteria	28211	Rhodobacterales	204455	Rhodobacteraceae	31989	Rhodobacter	1060	Rhodobacter sphaeroides	1063	KD131; KCTC 12085	557760
Bacteria	CP001746.1	0	0.001	5196054	1	800	707	0	0	8	0	0	Bacillus cereus biovar anthracis str. CI, complete genome	Bacteria	2	Firmicutes	1239	Bacilli	91061	Bacillales	1385	Bacillaceae	186817	Bacillus	1386	Bacillus cereus	1396	CI	637380
Bacteria	CP009700.1	0	0.001	5210596	1	793	793	0	0	8	0	0	Bacillus anthracis strain BA1035, complete genome	Bacteria	2	Firmicutes	1239	Bacilli	91061	Bacillales	1385	Bacillaceae	186817	Bacillus	1386	Bacillus anthracis	1392	-	-
Bacteria	CP009341.1	0	0.001	5222171	1	800	800	0	0	8	0	0	Bacillus anthracis strain Ohio ACB, complete genome	Bacteria	2	Firmicutes	1239	Bacilli	91061	Bacillales	1385	Bacillaceae	186817	Bacillus	1386	Bacillus anthracis	1392	-	-
Bacteria	CP003187.1	0	0.001	5222906	1	797	797	0	0	8	0	0	Bacillus cereus F837/76, complete genome	Bacteria	2	Firmicutes	1239	Bacilli	91061	Bacillales	1385	Bacillaceae	186817	Bacillus	1386	Bacillus cereus	1396	F837/76	347495
Bacteria	CP008853.1	0	0.001	5227170	1	800	800	0	0	8	0	0	Bacillus anthracis strain Cvac02, complete genome	Bacteria	2	Firmicutes	1239	Bacilli	91061	Bacillales	1385	Bacillaceae	186817	Bacillus	1386	Bacillus anthracis	1392	-	-
Bacteria	AE017334.2	0	0.001	5227419	1	800	800	0	0	8	0	0	Bacillus anthracis str. 'Ames Ancestor', complete genome	Bacteria	2	Firmicutes	1239	Bacilli	91061	Bacillales	1385	Bacillaceae	186817	Bacillus	1386	Bacillus anthracis	1392	Ames Ancestor; A2084	261594
Bacteria	CP008752.1	0	0.001	5229650	1	797	797	0	0	8	0	0	Bacillus anthracis strain delta Sterne genome	Bacteria	2	Firmicutes	1239	Bacilli	91061	Bacillales	1385	Bacillaceae	186817	Bacillus	1386	Bacillus anthracis	1392	-	-
Bacteria	CP009464.1	0	0.001	5230088	1	791	791	0	0	8	0	0	Bacillus anthracis strain SK-102, complete genome	Bacteria	2	Firmicutes	1239	Bacilli	91061	Bacillales	1385	Bacillaceae	186817	Bacillus	1386	Bacillus anthracis	1392	-	-
Bacteria	CP010088.1	0	0.001	5235838	1	800	800	0	0	8	0	0	Bacillus thuringiensis strain 97-27, complete genome	Bacteria	2	Firmicutes	1239	Bacilli	91061	Bacillales	1385	Bacillaceae	186817	Bacillus	1386	Bacillus thuringiensis	1428	-	-
Bacteria	CP007618.1	0	0.001	5236981	1	800	800	0	0	8	0	0	Bacillus anthracis strain 2000031021, complete genome	Bacteria	2	Firmicutes	1239	Bacilli	91061	Bacillales	1385	Bacillaceae	186817	Bacillus	1386	Bacillus anthracis	1392	-	-
Bacteria	CM001787.1	0	0.001	5255772	1	793	793	0	0	8	0	0	Bacillus cereus F chromosome, whole genome shotgun sequence	Bacteria	2	Firmicutes	1239	Bacilli	91061	Bacillales	1385	Bacillaceae	186817	Bacillus	1386	Bacillus cereus	1396	F	1126681
Bacteria	CP009628.1	0	0.001	5269496	1	797	717	0	0	8	0	0	Bacillus cereus ATCC 4342, complete genome	Bacteria	2	Firmicutes	1239	Bacilli	91061	Bacillales	1385	Bacillaceae	186817	Bacillus	1386	Bacillus cereus	1396	ATCC 4342	526977
Bacteria	CP000441.1	0	0.001	2646969	1	400	400	0	0	4	0	0	Burkholderia ambifaria AMMD chromosome 2, complete sequence	Bacteria	2	Proteobacteria	1224	Betaproteobacteria	28216	Burkholderiales	80840	Burkholderiaceae	119060	Burkholderia	32008	Burkholderia ambifaria	152480	AMMD	339670
Bacteria	CP009941.1	0	0.001	5457398	1	797	797	0	0	8	0	0	Bacillus cereus strain 03BB87, complete genome	Bacteria	2	Firmicutes	1239	Bacilli	91061	Bacillales	1385	Bacillaceae	186817	Bacillus	1386	Bacillus cereus	1396	-	-
Bacteria	CP000150.1	0	0	1395069	1	200	200	0	0	2	0	0	Burkholderia sp. 383 chromosome 3, complete sequence	Bacteria	2	Proteobacteria	1224	Betaproteobacteria	28216	Burkholderiales	80840	Burkholderiaceae	119060	Burkholderia	32008	Burkholderia lata	482957	-	-
Bacteria	CM000727.1	0	0.001	5584055	1	800	738	0	0	8	0	0	Bacillus cereus 95/8201 chromosome, whole genome shotgun sequence	Bacteria	2	Firmicutes	1239	Bacilli	91061	Bacillales	1385	Bacillaceae	186817	Bacillus	1386	Bacillus cereus	1396	95/8201	526979
Bacteria	CM000720.1	0	0.001	5586253	1	797	761	0	0	8	0	0	Bacillus cereus R309803 chromosome, whole genome shotgun sequence	Bacteria	2	Firmicutes	1239	Bacilli	91061	Bacillales	1385	Bacillaceae	186817	Bacillus	1386	Bacillus cereus	1396	R309803	526968
Bacteria	CP010053.1	0	0.001	4215367	1	597	597	0	0	6	0	0	Bacillus subtilis strain PS832, complete genome	Bacteria	2	Firmicutes	1239	Bacilli	91061	Bacillales	1385	Bacillaceae	186817	Bacillus	1386	Bacillus subtilis	1423	-	-
Bacteria	LN649259.1	0	0.001	4251652	1	597	597	0	0	6	0	0	Bacillus subtilis genome assembly BS49Ch, chromosome : I	Bacteria	2	Firmicutes	1239	Bacilli	91061	Bacillales	1385	Bacillaceae	186817	Bacillus	1386	Bacillus subtilis	1423	-	-
Bacteria	CM000728.1	0	0.001	5859854	1	794	794	0	0	8	0	0	Bacillus cereus Rock1-3 chromosome, whole genome shotgun sequence	Bacteria	2	Firmicutes	1239	Bacilli	91061	Bacillales	1385	Bacillaceae	186817	Bacillus	1386	Bacillus cereus	1396	Rock1-3	526981
Bacteria	CM000730.1	0	0.001	6041497	1	800	800	0	0	8	0	0	Bacillus cereus Rock3-28 chromosome, whole genome shotgun sequence	Bacteria	2	Firmicutes	1239	Bacilli	91061	Bacillales	1385	Bacillaceae	186817	Bacillus	1386	Bacillus cereus	1396	Rock3-28	526983
Bacteria	CP007025.1	0	0.001	4701875	1	600	600	0	0	6	0	0	Escherichia albertii KF1, complete genome	Bacteria	2	Proteobacteria	1224	Gammaproteobacteria	1236	Enterobacteriales	91347	Enterobacteriaceae	543	Escherichia	561	Escherichia albertii	208962	KF1	1440052
Bacteria	CP013997.1	0	0.001	4714359	1	594	594	0	0	6	0	0	Pseudomonas monteilii strain USDA-ARS-USMARC-56711, complete genome	Bacteria	2	Proteobacteria	1224	Gammaproteobacteria	1236	Pseudomonadales	72274	Pseudomonadaceae	135621	Pseudomonas	286	Pseudomonas monteilii	76759	-	-
Bacteria	CP013142.1	0	0.001	8047771	1	997	997	0	0	10	0	0	Streptomyces sp. 4F, complete genome	Bacteria	2	Actinobacteria	201174	Actinobacteria	1760	Streptomycetales	85011	Streptomycetaceae	2062	Streptomyces	1883	Streptomyces sp. 4F	1751294	-	-
Bacteria	CP012631.1	0	0.001	5059732	1	597	597	0	0	6	0	0	Escherichia coli strain SF-173, complete genome	Bacteria	2	Proteobacteria	1224	Gammaproteobacteria	1236	Enterobacteriales	91347	Enterobacteriaceae	543	Escherichia	561	Escherichia coli	562	-	-
Bacteria	CP012982.1	0	0.001	3408190	1	397	397	0	0	4	0	0	Burkholderia cepacia ATCC 25416 chromosome 2, complete sequence	Bacteria	2	Proteobacteria	1224	Betaproteobacteria	28216	Burkholderiales	80840	Burkholderiaceae	119060	Burkholderia	32008	Burkholderia cepacia	292	UCB 717	983594
Bacteria	CP006742.1	0	0.001	5210966	1	600	600	0	0	6	0	0	Bacillus anthracis str. SVA11, complete genome	Bacteria	2	Firmicutes	1239	Bacilli	91061	Bacillales	1385	Bacillaceae	186817	Bacillus	1386	Bacillus anthracis	1392	SVA11	1392837
Bacteria	CP009720.1	0	0.001	5213295	1	600	600	0	0	6	0	0	Bacillus thuringiensis strain HD682, complete genome	Bacteria	2	Firmicutes	1239	Bacilli	91061	Bacillales	1385	Bacillaceae	186817	Bacillus	1386	Bacillus thuringiensis	1428	-	-
Bacteria	CP009325.1	0	0.001	5221627	1	600	600	0	0	6	0	0	Bacillus anthracis strain PAK-1, complete genome	Bacteria	2	Firmicutes	1239	Bacilli	91061	Bacillales	1385	Bacillaceae	186817	Bacillus	1386	Bacillus anthracis	1392	-	-
Bacteria	CP001598.1	0	0.001	5227419	1	600	600	0	0	6	0	0	Bacillus anthracis str. A0248, complete genome	Bacteria	2	Firmicutes	1239	Bacilli	91061	Bacillales	1385	Bacillaceae	186817	Bacillus	1386	Bacillus anthracis	1392	A0248	592021
Bacteria	CP001974.1	0	0.001	5227683	1	600	600	0	0	6	0	0	Bacillus anthracis str. A16R, complete genome	Bacteria	2	Firmicutes	1239	Bacilli	91061	Bacillales	1385	Bacillaceae	186817	Bacillus	1386	Bacillus anthracis	1392	A16R	673518
Bacteria	CP009315.1	0	0.001	5228731	1	600	600	0	0	6	0	0	Bacillus anthracis str. Turkey32, complete genome	Bacteria	2	Firmicutes	1239	Bacilli	91061	Bacillales	1385	Bacillaceae	186817	Bacillus	1386	Bacillus anthracis	1392	Turkey32	1452727
Bacteria	CP009328.1	0	0.001	5229969	1	600	600	0	0	6	0	0	Bacillus anthracis strain Vollum 1B, complete genome	Bacteria	2	Firmicutes	1239	Bacilli	91061	Bacillales	1385	Bacillaceae	186817	Bacillus	1386	Bacillus anthracis	1392	-	-
Bacteria	CP007704.1	0	0.001	5230053	1	597	597	0	0	6	0	0	Bacillus anthracis strain BFV genome	Bacteria	2	Firmicutes	1239	Bacilli	91061	Bacillales	1385	Bacillaceae	186817	Bacillus	1386	Bacillus anthracis	1392	-	-
Bacteria	AE017355.1	0	0.001	5237682	1	600	600	0	0	6	0	0	Bacillus thuringiensis serovar konkukian str. 97-27, complete genome	Bacteria	2	Firmicutes	1239	Bacilli	91061	Bacillales	1385	Bacillaceae	186817	Bacillus	1386	Bacillus thuringiensis	1428	97-27	281309
Bacteria	CP000485.1	0	0.001	5257091	1	594	594	0	0	6	0	0	Bacillus thuringiensis str. Al Hakam, complete genome	Bacteria	2	Firmicutes	1239	Bacilli	91061	Bacillales	1385	Bacillaceae	186817	Bacillus	1386	Bacillus thuringiensis	1428	Al Hakam	412694
Bacteria	CP009605.1	0	0.001	5271178	1	597	597	0	0	6	0	0	Bacillus cereus strain S2-8, complete genome	Bacteria	2	Firmicutes	1239	Bacilli	91061	Bacillales	1385	Bacillaceae	186817	Bacillus	1386	Bacillus cereus	1396	-	-
Bacteria	CP009902.1	0	0.001	5321900	1	600	600	0	0	6	0	0	Bacillus anthracis strain 2002013094, complete genome	Bacteria	2	Firmicutes	1239	Bacilli	91061	Bacillales	1385	Bacillaceae	186817	Bacillus	1386	Bacillus anthracis	1392	-	-
Bacteria	CM000754.1	0	0.001	5488844	1	595	595	0	0	6	0	0	Bacillus thuringiensis serovar andalousiensis BGSC 4AW1 chromosome, whole genome shotgun sequence	Bacteria	2	Firmicutes	1239	Bacilli	91061	Bacillales	1385	Bacillaceae	186817	Bacillus	1386	Bacillus thuringiensis	1428	BGSC 4AW1	527032
Bacteria	CM000718.1	0	0.001	5547057	1	597	597	0	0	6	0	0	Bacillus cereus MM3 chromosome, whole genome shotgun sequence	Bacteria	2	Firmicutes	1239	Bacilli	91061	Bacillales	1385	Bacillaceae	186817	Bacillus	1386	Bacillus cereus	1396	MM3	526971
Bacteria	CP014165.1	0	0.001	3745118	1	397	397	0	0	4	0	0	Bacillus pumilus strain ku-bf1 genome	Bacteria	2	Firmicutes	1239	Bacilli	91061	Bacillales	1385	Bacillaceae	186817	Bacillus	1386	Bacillus pumilus	1408	-	-
Bacteria	CM000739.1	0	0.001	5656704	1	593	564	0	0	6	0	0	Bacillus cereus AH1271 chromosome, whole genome shotgun sequence	Bacteria	2	Firmicutes	1239	Bacilli	91061	Bacillales	1385	Bacillaceae	186817	Bacillus	1386	Bacillus cereus	1396	AH1271	526992
Bacteria	CP009153.1	0	0.001	3968347	1	400	400	0	0	4	0	0	Burkholderia pseudomallei MSHR3965 chromosome 1 sequence	Bacteria	2	Proteobacteria	1224	Betaproteobacteria	28216	Burkholderiales	80840	Burkholderiaceae	119060	Burkholderia	32008	Burkholderia pseudomallei	28450	MSHR3965	1435372
Bacteria	CM001156.1	0	0.001	3983232	1	400	395	0	0	4	0	0	Burkholderia pseudomallei Bp22 chromosome I, whole genome shotgun sequence	Bacteria	2	Proteobacteria	1224	Betaproteobacteria	28216	Burkholderiales	80840	Burkholderiaceae	119060	Burkholderia	32008	Burkholderia pseudomallei	28450	Bp22	797300
Bacteria	CP004405.1	0	0.001	4021944	1	400	400	0	0	4	0	0	Bacillus subtilis subsp. subtilis str. BAB-1, complete genome	Bacteria	2	Firmicutes	1239	Bacilli	91061	Bacillales	1385	Bacillaceae	186817	Bacillus	1386	Bacillus subtilis	1423	BAB-1	1302650
Bacteria	CP011534.1	0	0.001	4025326	1	396	396	0	0	4	0	0	Bacillus subtilis strain UD1022, complete genome	Bacteria	2	Firmicutes	1239	Bacilli	91061	Bacillales	1385	Bacillaceae	186817	Bacillus	1386	Bacillus subtilis	1423	-	-
Bacteria	CP012576.1	0	0.001	4028032	1	397	397	0	0	4	0	0	Burkholderia pseudomallei strain 982 chromosome 1, complete sequence	Bacteria	2	Proteobacteria	1224	Betaproteobacteria	28216	Burkholderiales	80840	Burkholderiaceae	119060	Burkholderia	32008	Burkholderia pseudomallei	28450	-	-
Bacteria	AP012496.1	0	0.001	4043042	1	396	396	0	0	4	0	0	Bacillus subtilis BEST7003 DNA, complete genome	Bacteria	2	Firmicutes	1239	Bacilli	91061	Bacillales	1385	Bacillaceae	186817	Bacillus	1386	Bacillus subtilis	1423	BEST7003	1204342
Bacteria	CP004019.1	0	0.001	4061186	1	400	400	0	0	4	0	0	Bacillus subtilis XF-1, complete genome	Bacteria	2	Firmicutes	1239	Bacilli	91061	Bacillales	1385	Bacillaceae	186817	Bacillus	1386	Bacillus subtilis	1423	XF-1	1233100
Bacteria	CP010014.1	0	0.001	4070380	1	397	397	0	0	4	0	0	Bacillus sp. YP1, complete genome	Bacteria	2	Firmicutes	1239	Bacilli	91061	Bacillales	1385	Bacillaceae	186817	Bacillus	1386	Bacillus sp. YP1	1574141	-	-
Bacteria	CP003492.1	0	0.001	4120406	1	400	400	0	0	4	0	0	Bacillus sp. JS, complete genome	Bacteria	2	Firmicutes	1239	Bacilli	91061	Bacillales	1385	Bacillaceae	186817	Bacillus	1386	Bacillus sp. JS	1127744	-	-
Bacteria	CM000489.1	0	0.001	4187615	1	397	397	0	0	4	0	0	Bacillus subtilis subsp. subtilis str. JH642 chromosome, whole genome shotgun sequence	Bacteria	2	Firmicutes	1239	Bacilli	91061	Bacillales	1385	Bacillaceae	186817	Bacillus	1386	Bacillus subtilis	1423	JH642	535025
Bacteria	CP008698.1	0	0.001	4193640	1	390	390	0	0	4	0	0	Bacillus subtilis subsp. subtilis str. AG1839, complete genome	Bacteria	2	Firmicutes	1239	Bacilli	91061	Bacillales	1385	Bacillaceae	186817	Bacillus	1386	Bacillus subtilis	1423	AG1839	1221328
Bacteria	CP002905.1	0	0.001	4207222	1	396	396	0	0	4	0	0	Bacillus subtilis subsp. spizizenii TU-B-10, complete genome	Bacteria	2	Firmicutes	1239	Bacilli	91061	Bacillales	1385	Bacillaceae	186817	Bacillus	1386	Bacillus subtilis	1423	TU-B-10	1052585
Bacteria	CM000488.1	0	0.001	4214598	1	400	400	0	0	4	0	0	Bacillus subtilis subsp. subtilis str. NCIB 3610 chromosome, whole genome shotgun sequence	Bacteria	2	Firmicutes	1239	Bacilli	91061	Bacillales	1385	Bacillaceae	186817	Bacillus	1386	Bacillus subtilis	1423	NCIB 3610	535026
Bacteria	CM000490.1	0	0.001	4214643	1	400	400	0	0	4	0	0	Bacillus subtilis subsp. subtilis str. SMY chromosome, whole genome shotgun sequence	Bacteria	2	Firmicutes	1239	Bacilli	91061	Bacillales	1385	Bacillaceae	186817	Bacillus	1386	Bacillus subtilis	1423	SMY	535024
Bacteria	CP003329.1	0	0.001	4215610	1	396	396	0	0	4	0	0	Bacillus subtilis subsp. subtilis 6051-HGW, complete genome	Bacteria	2	Firmicutes	1239	Bacilli	91061	Bacillales	1385	Bacillaceae	186817	Bacillus	1386	Bacillus subtilis	1423	6051-HGW	1147161
Bacteria	CM000752.1	0	0.001	6489024	1	597	597	0	0	6	0	0	Bacillus thuringiensis serovar monterrey BGSC 4AJ1 chromosome, whole genome shotgun sequence	Bacteria	2	Firmicutes	1239	Bacilli	91061	Bacillales	1385	Bacillaceae	186817	Bacillus	1386	Bacillus thuringiensis	1428	BGSC 4AJ1	527022
Bacteria	CP011110.1	0	0.001	6646309	1	594	594	0	0	6	0	0	Pseudomonas chlororaphis strain PCL1606, complete genome	Bacteria	2	Proteobacteria	1224	Gammaproteobacteria	1236	Pseudomonadales	72274	Pseudomonadaceae	135621	Pseudomonas	286	Pseudomonas chlororaphis	587753	-	-
Bacteria	CM001559.1	0	0.001	6666321	1	600	600	0	0	6	0	0	Pseudomonas chlororaphis subsp. aureofaciens 30-84 chromosome, whole genome shotgun sequence	Bacteria	2	Proteobacteria	1224	Gammaproteobacteria	1236	Pseudomonadales	72274	Pseudomonadaceae	135621	Pseudomonas	286	Pseudomonas chlororaphis	587753	30-84	1038921
Bacteria	CP009630.1	0	0	2262093	1	200	200	0	0	2	0	0	Burkholderia vietnamiensis LMG 10929 chromosome II, complete sequence	Bacteria	2	Proteobacteria	1224	Betaproteobacteria	28216	Burkholderiales	80840	Burkholderiaceae	119060	Burkholderia	32008	Burkholderia vietnamiensis	60552	LMG 10929	1449978
Bacteria	CP010892.1	0	0.001	6929263	1	600	576	0	0	6	0	0	Pseudomonas sp. MRSN12121, complete genome	Bacteria	2	Proteobacteria	1224	Gammaproteobacteria	1236	Pseudomonadales	72274	Pseudomonadaceae	135621	Pseudomonas	286	Pseudomonas sp. MRSN12121	1611770	-	-
Bacteria	CP009831.1	0	0	2344193	1	200	200	0	0	2	0	0	Burkholderia multivorans ATCC BAA-247 chromosome 2, complete sequence	Bacteria	2	Proteobacteria	1224	Betaproteobacteria	28216	Burkholderiales	80840	Burkholderiaceae	119060	Burkholderia	32008	Burkholderia multivorans	87883	ATCC BAA-247	985079
Bacteria	CP003515.1	0	0	2356985	1	200	200	0	0	2	0	0	Burkholderia sp. KJ006 chromosome 2, complete sequence	Bacteria	2	Proteobacteria	1224	Betaproteobacteria	28216	Burkholderiales	80840	Burkholderiaceae	119060	Burkholderia	32008	Burkholderia sp. KJ006	416344	-	-
Bacteria	CP000615.1	0	0	2411759	1	200	200	0	0	2	0	0	Burkholderia vietnamiensis G4 chromosome 2, complete sequence	Bacteria	2	Proteobacteria	1224	Betaproteobacteria	28216	Burkholderiales	80840	Burkholderiaceae	119060	Burkholderia	32008	Burkholderia vietnamiensis	60552	G4	269482
Bacteria	CP006863.1	0	0.001	4940474	1	394	394	0	0	4	0	0	Bacillus toyonensis BCT-7112, complete genome	Bacteria	2	Firmicutes	1239	Bacilli	91061	Bacillales	1385	Bacillaceae	186817	Bacillus	1386	Bacillus toyonensis	155322	BCT-7112	1415784
Bacteria	CM001489.1	0	0.001	7590853	1	600	600	0	0	6	0	0	Frankia sp. QA3 chromosome, whole genome shotgun sequence	Bacteria	2	Actinobacteria	201174	Actinobacteria	1760	Frankiales	85013	Frankiaceae	74712	Frankia	1854	Frankia sp. QA3	710111	-	-
Bacteria	CP000243.1	0	0.001	5065741	1	400	400	0	0	4	0	0	Escherichia coli UTI89, complete genome	Bacteria	2	Proteobacteria	1224	Gammaproteobacteria	1236	Enterobacteriales	91347	Enterobacteriaceae	543	Escherichia	561	Escherichia coli	562	UTI89	364106
Bacteria	CP009747.1	0	0.001	5087619	1	394	386	0	0	4	0	0	Pseudomonas parafulva strain CRS01-1, complete genome	Bacteria	2	Proteobacteria	1224	Gammaproteobacteria	1236	Pseudomonadales	72274	Pseudomonadaceae	135621	Pseudomonas	286	Pseudomonas parafulva	157782	-	-
Bacteria	CP013861.1	0	0.001	5101809	1	397	397	0	0	4	0	0	Pseudomonas fragi strain P121, complete genome	Bacteria	2	Proteobacteria	1224	Gammaproteobacteria	1236	Pseudomonadales	72274	Pseudomonadaceae	135621	Pseudomonas	286	Pseudomonas fragi	296	-	-
Bacteria	CM000732.1	0	0.001	5202904	1	394	394	0	0	4	0	0	Bacillus cereus Rock3-42 chromosome, whole genome shotgun sequence	Bacteria	2	Firmicutes	1239	Bacilli	91061	Bacillales	1385	Bacillaceae	186817	Bacillus	1386	Bacillus cereus	1396	Rock3-42	526985
Bacteria	CP009697.1	0	0.001	5213209	1	400	400	0	0	4	0	0	Bacillus anthracis strain RA3, complete genome	Bacteria	2	Firmicutes	1239	Bacilli	91061	Bacillales	1385	Bacillaceae	186817	Bacillus	1386	Bacillus anthracis	1392	-	-
Bacteria	AE017194.1	0	0.001	5224283	1	396	396	0	0	4	0	0	Bacillus cereus ATCC 10987, complete genome	Bacteria	2	Firmicutes	1239	Bacilli	91061	Bacillales	1385	Bacillaceae	186817	Bacillus	1386	Bacillus cereus	1396	ATCC 10987	222523
Bacteria	CP010792.1	0	0.001	5227394	1	400	400	0	0	4	0	0	Bacillus anthracis strain Ames A0462, complete genome	Bacteria	2	Firmicutes	1239	Bacilli	91061	Bacillales	1385	Bacillaceae	186817	Bacillus	1386	Bacillus anthracis	1392	-	-
Bacteria	CP000903.1	0	0.001	5262775	1	400	400	0	0	4	0	0	Bacillus weihenstephanensis KBAB4, complete genome	Bacteria	2	Firmicutes	1239	Bacilli	91061	Bacillales	1385	Bacillaceae	186817	Bacillus	1386	Bacillus weihenstephanensis	86662	KBAB4	315730
Bacteria	CP009486.1	0	0	2722556	1	197	197	0	0	2	0	0	Burkholderia ubonensis MSMB22 chromosome II, complete sequence	Bacteria	2	Proteobacteria	1224	Betaproteobacteria	28216	Burkholderiales	80840	Burkholderiaceae	119060	Burkholderia	32008	Burkholderia ubonensis	101571	MSMB22	1249668
Bacteria	CP004096.1	0	0	2763585	1	200	200	0	0	2	0	0	Burkholderia thailandensis MSMB121 chromosome 2, complete sequence	Bacteria	2	Proteobacteria	1224	Betaproteobacteria	28216	Burkholderiales	80840	Burkholderiaceae	119060	Burkholderia	32008	Burkholderia thailandensis	57975	MSMB121	1249661
Bacteria	CP001026.1	0	0	2769414	1	200	200	0	0	2	0	0	Burkholderia ambifaria MC40-6 chromosome 2, complete sequence	Bacteria	2	Proteobacteria	1224	Betaproteobacteria	28216	Burkholderiales	80840	Burkholderiaceae	119060	Burkholderia	32008	Burkholderia ambifaria	152480	MC40-6	398577
Bacteria	CP010519.1	0	0.001	8384669	1	600	525	0	0	6	0	0	Streptomyces albus strain DSM 41398, complete genome	Bacteria	2	Actinobacteria	201174	Actinobacteria	1760	Streptomycetales	85011	Streptomycetaceae	2062	Streptomyces	1883	Streptomyces albus	1888	-	-
Bacteria	CP007014.1	0	0.001	5758024	1	400	400	0	0	4	0	0	Pseudomonas syringae CC1557, complete sequence	Bacteria	2	Proteobacteria	1224	Gammaproteobacteria	1236	Pseudomonadales	72274	Pseudomonadaceae	135621	Pseudomonas	286	Pseudomonas syringae	317	CC1557	1357279
Bacteria	CP009048.1	0	0.001	5764622	1	400	400	0	0	4	0	0	Pseudomonas alkylphenolia strain KL28, complete genome	Bacteria	2	Proteobacteria	1224	Gammaproteobacteria	1236	Pseudomonadales	72274	Pseudomonadaceae	135621	Pseudomonas	286	Pseudomonas alkylphenolia	237609	-	-
Bacteria	CM000740.1	0	0.001	5789540	1	397	397	0	0	4	0	0	Bacillus cereus AH1272 chromosome, whole genome shotgun sequence	Bacteria	2	Firmicutes	1239	Bacilli	91061	Bacillales	1385	Bacillaceae	186817	Bacillus	1386	Bacillus cereus	1396	AH1272	526993
Bacteria	CM000737.1	0	0.001	5799451	1	397	397	0	0	4	0	0	Bacillus cereus AH603 chromosome, whole genome shotgun sequence	Bacteria	2	Firmicutes	1239	Bacilli	91061	Bacillales	1385	Bacillaceae	186817	Bacillus	1386	Bacillus cereus	1396	AH603	526990
Bacteria	CP003041.1	0	0.001	5962570	1	396	396	0	0	4	0	0	Pseudomonas fluorescens A506, complete genome	Bacteria	2	Proteobacteria	1224	Gammaproteobacteria	1236	Pseudomonadales	72274	Pseudomonadaceae	135621	Pseudomonas	286	Pseudomonas fluorescens	294	A506	1037911
Bacteria	CP003775.1	0	0	3003666	1	197	197	0	0	2	0	0	Burkholderia cepacia GG4 chromosome 2, complete sequence	Bacteria	2	Proteobacteria	1224	Betaproteobacteria	28216	Burkholderiales	80840	Burkholderiaceae	119060	Burkholderia	32008	Burkholderia cepacia	292	GG4	1009846
Bacteria	CM001986.1	0	0.001	6077542	1	400	400	0	0	4	0	0	Pseudomonas syringae pv. syringae SM chromosome, whole genome shotgun sequence	Bacteria	2	Proteobacteria	1224	Gammaproteobacteria	1236	Pseudomonadales	72274	Pseudomonadaceae	135621	Pseudomonas	286	Pseudomonas syringae	317	SM	1262350
Bacteria	CP000075.1	0	0.001	6093698	1	397	397	0	0	4	0	0	Pseudomonas syringae pv. syringae B728a, complete genome	Bacteria	2	Proteobacteria	1224	Gammaproteobacteria	1236	Pseudomonadales	72274	Pseudomonadaceae	135621	Pseudomonas	286	Pseudomonas syringae	317	B728a	205918
Bacteria	CP008788.1	0	0.001	6152190	1	397	397	0	0	4	0	0	Klebsiella oxytoca KONIH1, complete genome	Bacteria	2	Proteobacteria	1224	Gammaproteobacteria	1236	Enterobacteriales	91347	Enterobacteriaceae	543	Klebsiella	570	Klebsiella oxytoca	571	KONIH1	1333852
Bacteria	CM001513.1	0	0.001	6179543	1	400	400	0	0	4	0	0	Pseudomonas fluorescens SS101 chromosome, whole genome shotgun sequence	Bacteria	2	Proteobacteria	1224	Gammaproteobacteria	1236	Pseudomonadales	72274	Pseudomonadaceae	135621	Pseudomonas	286	Pseudomonas fluorescens	294	SS101	1038924
Bacteria	CP003880.1	0	0.001	6183388	1	397	397	0	0	4	0	0	Pseudomonas sp. UW4, complete genome	Bacteria	2	Proteobacteria	1224	Gammaproteobacteria	1236	Pseudomonadales	72274	Pseudomonadaceae	135621	Pseudomonas	286	Pseudomonas sp. UW4	1207075	-	-
Bacteria	CP000573.1	0	0	3100794	1	200	200	0	0	2	0	0	Burkholderia pseudomallei 1106a chromosome II, complete sequence	Bacteria	2	Proteobacteria	1224	Betaproteobacteria	28216	Burkholderiales	80840	Burkholderiaceae	119060	Burkholderia	32008	Burkholderia pseudomallei	28450	1106a	357348
Bacteria	CM002330.1	0	0.001	6226470	1	397	397	0	0	4	0	0	Pseudomonas moraviensis R28-S chromosome, whole genome shotgun sequence	Bacteria	2	Proteobacteria	1224	Gammaproteobacteria	1236	Pseudomonadales	72274	Pseudomonadaceae	135621	Pseudomonas	286	Pseudomonas moraviensis	321662	R28-S	1395516
Bacteria	CM001561.1	0	0.001	6256692	1	400	400	0	0	4	0	0	Pseudomonas fluorescens R124 chromosome, whole genome shotgun sequence	Bacteria	2	Proteobacteria	1224	Gammaproteobacteria	1236	Pseudomonadales	72274	Pseudomonadaceae	135621	Pseudomonas	286	Pseudomonas fluorescens	294	R124	743713
Bacteria	CP000125.1	0	0	3181762	1	200	200	0	0	2	0	0	Burkholderia pseudomallei 1710b chromosome II, complete sequence	Bacteria	2	Proteobacteria	1224	Betaproteobacteria	28216	Burkholderiales	80840	Burkholderiaceae	119060	Burkholderia	32008	Burkholderia pseudomallei	28450	1710b	320372
Bacteria	CP009127.1	0	0	3214293	1	200	200	0	0	2	0	0	Burkholderia pseudomallei strain BSR chromosome 2, complete sequence	Bacteria	2	Proteobacteria	1224	Betaproteobacteria	28216	Burkholderiales	80840	Burkholderiaceae	119060	Burkholderia	32008	Burkholderia pseudomallei	28450	-	-
Bacteria	CP007781.1	0	0	3241886	1	193	193	0	0	2	0	0	Burkholderia cenocepacia strain DWS 37E-2 chromosome 1, complete sequence	Bacteria	2	Proteobacteria	1224	Betaproteobacteria	28216	Burkholderiales	80840	Burkholderiaceae	119060	Burkholderia	32008	Burkholderia cenocepacia	95486	-	-
Bacteria	CM001512.1	0	0.001	6602611	1	400	400	0	0	4	0	0	Pseudomonas fluorescens Q8r1-96 chromosome, whole genome shotgun sequence	Bacteria	2	Proteobacteria	1224	Gammaproteobacteria	1236	Pseudomonadales	72274	Pseudomonadaceae	135621	Pseudomonas	286	Pseudomonas fluorescens	294	Q8r1-96	1038923
Bacteria	CP003977.1	0	0	3340068	1	196	196	0	0	2	0	0	Burkholderia pseudomallei NCTC 13179 chromosome 2, complete sequence	Bacteria	2	Proteobacteria	1224	Betaproteobacteria	28216	Burkholderiales	80840	Burkholderiaceae	119060	Burkholderia	32008	Burkholderia pseudomallei	28450	NCTC 13179	1241583
Bacteria	CP009290.1	0	0.001	6702062	1	400	400	0	0	4	0	0	Pseudomonas chlororaphis subsp. aurantiaca strain JD37, complete genome	Bacteria	2	Proteobacteria	1224	Gammaproteobacteria	1236	Pseudomonadales	72274	Pseudomonadaceae	135621	Pseudomonas	286	Pseudomonas chlororaphis	587753	-	-
Bacteria	AFXK01000001.1	0	0.001	6719211	1	396	396	0	0	4	4	0	Pseudomona aeruginosa 213BR chromosome, whole genome shotgun sequence	Bacteria	2	Proteobacteria	1224	Gammaproteobacteria	1236	Pseudomonadales	72274	Pseudomonadaceae	135621	Pseudomonas	286	Pseudomonas aeruginosa	287	213BR	1051004
Bacteria	CP013731.1	0	0	3400736	1	200	200	0	0	2	0	0	Burkholderia cepacia JBK9 chromosome 2, complete sequence	Bacteria	2	Proteobacteria	1224	Betaproteobacteria	28216	Burkholderiales	80840	Burkholderiaceae	119060	Burkholderia	32008	Burkholderia cepacia	292	JBK9	1395570
Bacteria	CP009795.1	0	0	3406596	1	200	200	0	0	2	0	0	Burkholderia dolosa AU0158 chromosome 1, complete sequence	Bacteria	2	Proteobacteria	1224	Betaproteobacteria	28216	Burkholderiales	80840	Burkholderiaceae	119060	Burkholderia	32008	Burkholderia dolosa	152500	AU0158	350701
Bacteria	CM001490.1	0	0.001	6980251	1	400	400	0	0	4	0	0	Pseudomonas chlororaphis O6 chromosome, whole genome shotgun sequence	Bacteria	2	Proteobacteria	1224	Gammaproteobacteria	1236	Pseudomonadales	72274	Pseudomonadaceae	135621	Pseudomonas	286	Pseudomonas chlororaphis	587753	O6	1037915
Bacteria	CP009743.1	0	0	3522585	1	200	200	0	0	2	0	0	Burkholderia contaminans strain MS14 chromosome 1, complete sequence	Bacteria	2	Proteobacteria	1224	Betaproteobacteria	28216	Burkholderiales	80840	Burkholderiaceae	119060	Burkholderia	32008	Burkholderia contaminans	488447	-	-
Bacteria	CP008704.1	0	0	3531732	1	197	197	0	0	2	0	0	Burkholderia mallei strain 23344 chromosome 1, complete sequence	Bacteria	2	Proteobacteria	1224	Betaproteobacteria	28216	Burkholderiales	80840	Burkholderiaceae	119060	Burkholderia	32008	Burkholderia mallei	13373	-	-
Bacteria	CP010065.1	0	0	3542936	1	197	197	0	0	2	0	0	Burkholderia mallei strain 2002721276 chromosome 1, complete sequence	Bacteria	2	Proteobacteria	1224	Betaproteobacteria	28216	Burkholderiales	80840	Burkholderiaceae	119060	Burkholderia	32008	Burkholderia mallei	13373	-	-
Bacteria	CP009707.1	0	0	3550623	1	200	200	0	0	2	0	0	Burkholderia mallei strain 2002734306 chromosome I, complete sequence	Bacteria	2	Proteobacteria	1224	Betaproteobacteria	28216	Burkholderiales	80840	Burkholderiaceae	119060	Burkholderia	32008	Burkholderia mallei	13373	-	-
Bacteria	AP014928.1	0	0	3723433	1	200	200	0	0	2	0	0	Bacillus pumilus DNA, complete genome, strain: TUAT1	Bacteria	2	Firmicutes	1239	Bacilli	91061	Bacillales	1385	Bacillaceae	186817	Bacillus	1386	Bacillus pumilus	1408	-	-
Bacteria	CP011150.1	0	0	3745123	1	200	200	0	0	2	0	0	Bacillus pumilus strain W3, complete genome	Bacteria	2	Firmicutes	1239	Bacilli	91061	Bacillales	1385	Bacillaceae	186817	Bacillus	1386	Bacillus pumilus	1408	-	-
Bacteria	CT573213.2	0	0.001	7497934	1	397	355	0	0	4	0	0	Frankia alni str. ACN14A chromosome, complete sequence	Bacteria	2	Actinobacteria	201174	Actinobacteria	1760	Frankiales	85013	Frankiaceae	74712	Frankia	1854	Frankia alni	1859	ACN14A	326424
Bacteria	CP007436.1	0	0	3763493	1	200	200	0	0	2	0	0	Bacillus pumilus strain MTCC B6033, complete genome	Bacteria	2	Firmicutes	1239	Bacilli	91061	Bacillales	1385	Bacillaceae	186817	Bacillus	1386	Bacillus pumilus	1408	-	-
Bacteria	CP012482.1	0	0	3787818	1	197	197	0	0	2	0	0	Bacillus pumilus strain NJ-V2, complete genome	Bacteria	2	Firmicutes	1239	Bacilli	91061	Bacillales	1385	Bacillaceae	186817	Bacillus	1386	Bacillus pumilus	1408	-	-
Bacteria	CP004381.1	0	0	3805980	1	200	200	0	0	2	0	0	Burkholderia thailandensis E254 chromosome 1, complete sequence	Bacteria	2	Proteobacteria	1224	Betaproteobacteria	28216	Burkholderiales	80840	Burkholderiaceae	119060	Burkholderia	32008	Burkholderia thailandensis	57975	E254	1249665
Bacteria	CP000570.1	0	0	3912947	1	200	200	0	0	2	0	0	Burkholderia pseudomallei 668 chromosome I, complete sequence	Bacteria	2	Proteobacteria	1224	Betaproteobacteria	28216	Burkholderiales	80840	Burkholderiaceae	119060	Burkholderia	32008	Burkholderia pseudomallei	28450	668	320373
Bacteria	CP004385.1	0	0	3916324	1	200	200	0	0	2	0	0	Burkholderia thailandensis MSMB59 chromosome 1, complete sequence	Bacteria	2	Proteobacteria	1224	Betaproteobacteria	28216	Burkholderiales	80840	Burkholderiaceae	119060	Burkholderia	32008	Burkholderia thailandensis	57975	MSMB59	1250339
Bacteria	CP009585.1	0	0	3976798	1	200	200	0	0	2	0	0	Burkholderia pseudomallei strain BEJ chromosome I, complete genome	Bacteria	2	Proteobacteria	1224	Betaproteobacteria	28216	Burkholderiales	80840	Burkholderiaceae	119060	Burkholderia	32008	Burkholderia pseudomallei	28450	-	-
Bacteria	CM000774.1	0	0	3976928	1	200	200	0	0	2	0	0	Burkholderia pseudomallei 1106b chromosome I, whole genome shotgun sequence	Bacteria	2	Proteobacteria	1224	Betaproteobacteria	28216	Burkholderiales	80840	Burkholderiaceae	119060	Burkholderia	32008	Burkholderia pseudomallei	28450	1106b	357347
Bacteria	CP008758.1	0	0	3984293	1	200	200	0	0	2	0	0	Burkholderia pseudomallei strain 1106a chromosome 1, complete sequence	Bacteria	2	Proteobacteria	1224	Betaproteobacteria	28216	Burkholderiales	80840	Burkholderiaceae	119060	Burkholderia	32008	Burkholderia pseudomallei	28450	-	-
Bacteria	CP010973.1	0	0	4006427	1	200	200	0	0	2	0	0	Burkholderia pseudomallei strain vgh07 chromosome 1, complete sequence	Bacteria	2	Proteobacteria	1224	Betaproteobacteria	28216	Burkholderiales	80840	Burkholderiaceae	119060	Burkholderia	32008	Burkholderia pseudomallei	28450	-	-
Bacteria	CP009165.1	0	0	4008865	1	200	200	0	0	2	0	0	Burkholderia pseudomallei A79A chromosome 1, complete sequence	Bacteria	2	Proteobacteria	1224	Betaproteobacteria	28216	Burkholderiales	80840	Burkholderiaceae	119060	Burkholderia	32008	Burkholderia pseudomallei	28450	A79A	1439855
Bacteria	CP010434.1	0	0	4027672	1	197	197	0	0	2	0	0	Bacillus subtilis subsp. spizizenii strain NRS 231, complete genome	Bacteria	2	Firmicutes	1239	Bacilli	91061	Bacillales	1385	Bacillaceae	186817	Bacillus	1386	Bacillus subtilis	1423	-	-
Bacteria	CP012515.1	0	0	4038504	1	200	200	0	0	2	0	0	Burkholderia pseudomallei strain vgh16R chromosome 1, complete sequence	Bacteria	2	Proteobacteria	1224	Betaproteobacteria	28216	Burkholderiales	80840	Burkholderiaceae	119060	Burkholderia	32008	Burkholderia pseudomallei	28450	-	-
Bacteria	CP007409.1	0	0	4039155	1	196	196	0	0	2	0	0	Bacillus subtilis subsp. subtilis str. OH 131.1, complete genome	Bacteria	2	Firmicutes	1239	Bacilli	91061	Bacillales	1385	Bacillaceae	186817	Bacillus	1386	Bacillus subtilis	1423	OH 131.1	1404258
Bacteria	CP003695.1	0	0	4043754	1	200	200	0	0	2	0	0	Bacillus subtilis subsp. subtilis str. BSP1, complete genome	Bacteria	2	Firmicutes	1239	Bacilli	91061	Bacillales	1385	Bacillaceae	186817	Bacillus	1386	Bacillus subtilis	1423	BSP1	1192196
Bacteria	CP014166.1	0	0	4056281	1	200	200	0	0	2	0	0	Bacillus subtilis subsp. subtilis strain CU1050, complete genome	Bacteria	2	Firmicutes	1239	Bacilli	91061	Bacillales	1385	Bacillaceae	186817	Bacillus	1386	Bacillus subtilis	1423	-	-
Bacteria	CP008784.1	0	0	4060827	1	196	196	0	0	2	0	0	Burkholderia pseudomallei MSHR5855 chromosome 1, complete sequence	Bacteria	2	Proteobacteria	1224	Betaproteobacteria	28216	Burkholderiales	80840	Burkholderiaceae	119060	Burkholderia	32008	Burkholderia pseudomallei	28450	MSHR5855	1306421
Bacteria	CP011101.1	0	0	4069266	1	200	200	0	0	2	0	0	Bacillus sp. LM 4-2, complete genome	Bacteria	2	Firmicutes	1239	Bacilli	91061	Bacillales	1385	Bacillaceae	186817	Bacillus	1386	Bacillus sp. LM 4-2	1628753	-	-
Bacteria	CP009538.1	0	0	4074547	1	197	197	0	0	2	0	0	Burkholderia pseudomallei K96243 chromosome I, complete sequence	Bacteria	2	Proteobacteria	1224	Betaproteobacteria	28216	Burkholderiales	80840	Burkholderiaceae	119060	Burkholderia	32008	Burkholderia pseudomallei	28450	K96243	272560
Bacteria	CP009796.1	0	0	4079669	1	200	200	0	0	2	0	0	Bacillus subtilis strain SG6, complete genome	Bacteria	2	Firmicutes	1239	Bacilli	91061	Bacillales	1385	Bacillaceae	186817	Bacillus	1386	Bacillus subtilis	1423	-	-
Bacteria	CP009485.1	0	0	4088931	1	197	197	0	0	2	0	0	Burkholderia pseudomallei MSHR491 chromosome I, complete sequence	Bacteria	2	Proteobacteria	1224	Betaproteobacteria	28216	Burkholderiales	80840	Burkholderiaceae	119060	Burkholderia	32008	Burkholderia pseudomallei	28450	MSHR491	1249473
Bacteria	CP002833.1	0	0	4092668	1	200	200	0	0	2	0	0	Burkholderia pseudomallei 1026b chromosome 1, complete sequence	Bacteria	2	Proteobacteria	1224	Betaproteobacteria	28216	Burkholderiales	80840	Burkholderiaceae	119060	Burkholderia	32008	Burkholderia pseudomallei	28450	1026b	884204
Bacteria	CP002468.1	0	0	4093599	1	200	200	0	0	2	0	0	Bacillus subtilis BSn5, complete genome	Bacteria	2	Firmicutes	1239	Bacilli	91061	Bacillales	1385	Bacillaceae	186817	Bacillus	1386	Bacillus subtilis	1423	BSn5	936156
Bacteria	AP011541.2	0	0	4105380	1	200	200	0	0	2	0	0	Bacillus subtilis subsp. natto BEST195 DNA, complete genome	Bacteria	2	Firmicutes	1239	Bacilli	91061	Bacillales	1385	Bacillaceae	186817	Bacillus	1386	Bacillus subtilis	1423	BEST195	645657
Bacteria	CP009535.1	0	0	4121652	1	200	200	0	0	2	0	0	Burkholderia pseudomallei 7894 chromosome I, complete sequence	Bacteria	2	Proteobacteria	1224	Betaproteobacteria	28216	Burkholderiales	80840	Burkholderiaceae	119060	Burkholderia	32008	Burkholderia pseudomallei	28450	7894	441156
Bacteria	CP007212.1	0	0	4140040	1	195	195	0	0	2	0	0	Burkholderia plantarii strain ATCC 43733 chromosome 1, complete sequence	Bacteria	2	Proteobacteria	1224	Betaproteobacteria	28216	Burkholderiales	80840	Burkholderiaceae	119060	Burkholderia	32008	Burkholderia plantarii	41899	-	-
Bacteria	CP003783.1	0	0	4146839	1	195	195	0	0	2	0	0	Bacillus subtilis QB928, complete genome	Bacteria	2	Firmicutes	1239	Bacilli	91061	Bacillales	1385	Bacillaceae	186817	Bacillus	1386	Bacillus subtilis	1423	QB928	1220533
Bacteria	CP010778.1	0	0	4174830	1	200	200	0	0	2	0	0	Bacillus atrophaeus strain NRS 1221A, complete genome	Bacteria	2	Firmicutes	1239	Bacilli	91061	Bacillales	1385	Bacillaceae	186817	Bacillus	1386	Bacillus atrophaeus	1452	-	-
Bacteria	LN997842.1	0	0.001	8353915	1	396	396	0	0	4	0	0	Streptomyces reticuli genome assembly TUE45, chromosome : I	Bacteria	2	Actinobacteria	201174	Actinobacteria	1760	Streptomycetales	85011	Streptomycetaceae	2062	Streptomyces	1883	Streptomyces reticuli	1926	-	-
Bacteria	CP007800.1	0	0	4188369	1	200	200	0	0	2	0	0	Bacillus subtilis subsp. subtilis str. JH642 substr. AG174, complete genome	Bacteria	2	Firmicutes	1239	Bacilli	91061	Bacillales	1385	Bacillaceae	186817	Bacillus	1386	Bacillus subtilis	1423	JH642 substr. AG174	1232554
Bacteria	CP010314.1	0	0	4195102	1	200	200	0	0	2	0	0	Bacillus subtilis subsp. subtilis strain 3NA, complete genome	Bacteria	2	Firmicutes	1239	Bacilli	91061	Bacillales	1385	Bacillaceae	186817	Bacillus	1386	Bacillus subtilis	1423	-	-
Bacteria	CM000487.1	0	0	4214547	1	200	200	0	0	2	0	0	Bacillus subtilis subsp. subtilis str. 168 chromosome, whole genome shotgun sequence	Bacteria	2	Firmicutes	1239	Bacilli	91061	Bacillales	1385	Bacillaceae	186817	Bacillus	1386	Bacillus subtilis	1423	168	224308
Bacteria	AL009126.3	0	0	4215606	1	200	200	0	0	2	0	0	Bacillus subtilis subsp. subtilis str. 168 complete genome	Bacteria	2	Firmicutes	1239	Bacilli	91061	Bacillales	1385	Bacillaceae	186817	Bacillus	1386	Bacillus subtilis	1423	168	224308
Bacteria	CP010052.1	0	0	4215619	1	200	200	0	0	2	0	0	Bacillus subtilis subsp. subtilis str. 168, complete genome	Bacteria	2	Firmicutes	1239	Bacilli	91061	Bacillales	1385	Bacillaceae	186817	Bacillus	1386	Bacillus subtilis	1423	168	224308
Bacteria	CP011115.1	0	0	4215633	1	200	200	0	0	2	0	0	Bacillus subtilis KCTC 1028, complete genome	Bacteria	2	Firmicutes	1239	Bacilli	91061	Bacillales	1385	Bacillaceae	186817	Bacillus	1386	Bacillus subtilis	1423	KCTC 1028	1136873
Bacteria	LN680001.1	0	0	4233615	1	200	200	0	0	2	0	0	Bacillus sp. genome assembly BS34ACh, chromosome : I	Bacteria	2	Firmicutes	1239	Bacilli	91061	Bacillales	1385	Bacillaceae	186817	Bacillus	1386	Bacillus sp.	1409	-	-
Bacteria	CP012110.1	0	0	4286821	1	200	200	0	0	2	0	0	Bacillus licheniformis WX-02 genome	Bacteria	2	Firmicutes	1239	Bacilli	91061	Bacillales	1385	Bacillaceae	186817	Bacillus	1386	Bacillus licheniformis	1402	WX-02	1126218
Bacteria	CP006736.1	0	0	4302517	1	200	200	0	0	2	0	0	Shigella dysenteriae 1617, complete genome	Bacteria	2	Proteobacteria	1224	Gammaproteobacteria	1236	Enterobacteriales	91347	Enterobacteriaceae	543	Shigella	620	Shigella dysenteriae	622	1617	754093
Bacteria	CP007511.1	0	0	4383480	1	200	200	0	0	2	0	0	Pseudomonas balearica DSM 6083, complete genome	Bacteria	2	Proteobacteria	1224	Gammaproteobacteria	1236	Pseudomonadales	72274	Pseudomonadaceae	135621	Pseudomonas	286	Pseudomonas balearica	74829	DSM6083 (	1123016
Bacteria	BA000030.3	0	0.001	9025608	1	400	400	0	0	4	0	0	Streptomyces avermitilis MA-4680 = NBRC 14893 DNA, complete genome	Bacteria	2	Actinobacteria	201174	Actinobacteria	1760	Streptomycetales	85011	Streptomycetaceae	2062	Streptomyces	1883	Streptomyces avermitilis	33903	MA-4680	227882
Bacteria	CP011854.1	0	0	4650155	1	200	200	0	0	2	0	0	Pseudomonas stutzeri strain SLG510A3-8, complete genome	Bacteria	2	Proteobacteria	1224	Gammaproteobacteria	1236	Pseudomonadales	72274	Pseudomonadaceae	135621	Pseudomonas	286	Pseudomonas stutzeri	316	-	-
Bacteria	AP014857.1	0	0	4657167	1	200	200	0	0	2	0	0	Escherichia albertii DNA, complete genome, strain: EC06-170	Bacteria	2	Proteobacteria	1224	Gammaproteobacteria	1236	Enterobacteriales	91347	Enterobacteriaceae	543	Escherichia	561	Escherichia albertii	208962	-	-
Bacteria	CP009085.2	0	0	4679127	1	200	200	0	0	2	0	0	Salmonella enterica subsp. enterica serovar Enteritidis strain OLF-SE3-98983-4, complete genome	Bacteria	2	Proteobacteria	1224	Gammaproteobacteria	1236	Enterobacteriales	91347	Enterobacteriaceae	543	Salmonella	590	Salmonella enterica	28901	OLF-SE3-98983-4	149539
Bacteria	CP007412.1	0	0	4685834	1	200	200	0	0	2	0	0	Salmonella enterica subsp. enterica serovar Enteritidis str. EC20122022 genome	Bacteria	2	Proteobacteria	1224	Gammaproteobacteria	1236	Enterobacteriales	91347	Enterobacteriaceae	543	Salmonella	590	Salmonella enterica	28901	EC20122022	1412577
Bacteria	AM933172.1	0	0	4685848	1	200	200	0	0	2	0	0	Salmonella enterica subsp. enterica serovar Enteritidis str. P125109 complete genome	Bacteria	2	Proteobacteria	1224	Gammaproteobacteria	1236	Enterobacteriales	91347	Enterobacteriaceae	543	Salmonella	590	Salmonella enterica	28901	P125109	550537
Bacteria	CP007320.2	0	0	4686535	1	200	200	0	0	2	0	0	Salmonella enterica subsp. enterica serovar Enteritidis str. EC20090135 genome	Bacteria	2	Proteobacteria	1224	Gammaproteobacteria	1236	Enterobacteriales	91347	Enterobacteriaceae	543	Salmonella	590	Salmonella enterica	28901	EC20090135	1412460
Bacteria	CM001062.1	0	0	4740379	1	200	200	0	0	2	0	0	Salmonella enterica subsp. enterica serovar Choleraesuis str. A50 chromosome, whole genome shotgun sequence	Bacteria	2	Proteobacteria	1224	Gammaproteobacteria	1236	Enterobacteriales	91347	Enterobacteriaceae	543	Salmonella	590	Salmonella enterica	28901	A50	904139
Bacteria	CP009455.1	0	0	4780403	1	200	200	0	0	2	0	0	Pseudomonas cremoricolorata strain ND07, complete genome	Bacteria	2	Proteobacteria	1224	Gammaproteobacteria	1236	Pseudomonadales	72274	Pseudomonadaceae	135621	Pseudomonas	286	Pseudomonas cremoricolorata	157783	-	-
Bacteria	CP005390.2	0	0	4783943	1	200	200	0	0	2	0	0	Salmonella enterica subsp. enterica serovar Heidelberg str. CFSAN002069, complete genome	Bacteria	2	Proteobacteria	1224	Gammaproteobacteria	1236	Enterobacteriales	91347	Enterobacteriaceae	543	Salmonella	590	Salmonella enterica	28901	CFSAN002069	1271864
Bacteria	CP012924.1	0	0	4790331	1	200	200	0	0	2	0	0	Salmonella enterica subsp. enterica serovar Heidelberg strain 12-4374, complete genome	Bacteria	2	Proteobacteria	1224	Gammaproteobacteria	1236	Enterobacteriales	91347	Enterobacteriaceae	543	Salmonella	590	Salmonella enterica	28901	12-4374	611
Bacteria	CP009461.1	0	0	5118878	1	200	200	0	0	2	0	0	Klebsiella pneumoniae strain XH209, complete genome	Bacteria	2	Proteobacteria	1224	Gammaproteobacteria	1236	Enterobacteriales	91347	Enterobacteriaceae	543	Klebsiella	570	Klebsiella pneumoniae	573	-	-
Bacteria	CP012676.1	0	0	5149788	1	197	197	0	0	2	0	0	Pseudomonas sp. L10.10, complete genome	Bacteria	2	Proteobacteria	1224	Gammaproteobacteria	1236	Pseudomonadales	72274	Pseudomonadaceae	135621	Pseudomonas	286	Pseudomonas sp. L10.10	1788301	-	-
Bacteria	CP010852.1	0	0	5200257	1	200	200	0	0	2	0	0	Bacillus anthracis strain A1144, complete genome	Bacteria	2	Firmicutes	1239	Bacilli	91061	Bacillales	1385	Bacillaceae	186817	Bacillus	1386	Bacillus anthracis	1392	-	-
Bacteria	CP010342.1	0	0	5227435	1	200	200	0	0	2	0	0	Bacillus anthracis strain A0157 sequence	Bacteria	2	Firmicutes	1239	Bacilli	91061	Bacillales	1385	Bacillaceae	186817	Bacillus	1386	Bacillus anthracis	1392	-	-
Bacteria	CP009541.1	0	0	5227496	1	200	200	0	0	2	0	0	Bacillus anthracis str. Sterne, complete genome	Bacteria	2	Firmicutes	1239	Bacilli	91061	Bacillales	1385	Bacillaceae	186817	Bacillus	1386	Bacillus anthracis	1392	Sterne	260799
Bacteria	CP007626.1	0	0	5228024	1	200	200	0	0	2	0	0	Bacillus mycoides strain 219298, complete genome	Bacteria	2	Firmicutes	1239	Bacilli	91061	Bacillales	1385	Bacillaceae	186817	Bacillus	1386	Bacillus mycoides	1405	-	-
Bacteria	CM002401.1	0	0	5228314	1	197	197	0	0	2	0	0	Bacillus anthracis 8903-G chromosome, whole genome shotgun sequence	Bacteria	2	Firmicutes	1239	Bacilli	91061	Bacillales	1385	Bacillaceae	186817	Bacillus	1386	Bacillus anthracis	1392	8903-G	1412843
Bacteria	CP009331.1	0	0	5228730	1	196	196	0	0	2	0	0	Bacillus anthracis strain K3, complete genome	Bacteria	2	Firmicutes	1239	Bacilli	91061	Bacillales	1385	Bacillaceae	186817	Bacillus	1386	Bacillus anthracis	1392	-	-
Bacteria	CP009651.1	0	0	5229095	1	200	200	0	0	2	0	0	Bacillus thuringiensis strain Al Hakam, complete genome	Bacteria	2	Firmicutes	1239	Bacilli	91061	Bacillales	1385	Bacillaceae	186817	Bacillus	1386	Bacillus thuringiensis	1428	Al Hakam	412694
Bacteria	CP010322.1	0	0	5229224	1	200	200	0	0	2	0	0	Bacillus anthracis strain Canadian_bison, complete genome	Bacteria	2	Firmicutes	1239	Bacilli	91061	Bacillales	1385	Bacillaceae	186817	Bacillus	1386	Bacillus anthracis	1392	-	-
Bacteria	CP009692.1	0	0	5255868	1	197	197	0	0	2	0	0	Bacillus mycoides strain ATCC 6462, complete genome	Bacteria	2	Firmicutes	1239	Bacilli	91061	Bacillales	1385	Bacillaceae	186817	Bacillus	1386	Bacillus mycoides	1405	-	-
Bacteria	CP003999.1	0	0	5307003	1	200	200	0	0	2	0	0	Klebsiella pneumoniae subsp. pneumoniae Kp13, complete genome	Bacteria	2	Proteobacteria	1224	Gammaproteobacteria	1236	Enterobacteriales	91347	Enterobacteriaceae	543	Klebsiella	570	Klebsiella pneumoniae	573	Kp13	1123862
Bacteria	CP009300.1	0	0	5379685	1	200	200	0	0	2	0	0	Bacillus cereus D17, complete genome	Bacteria	2	Firmicutes	1239	Bacilli	91061	Bacillales	1385	Bacillaceae	186817	Bacillus	1386	Bacillus cereus	1396	D17	1454382
Bacteria	CP014135.1	0	0	5502003	1	200	200	0	0	2	0	0	Pseudomonas agarici strain NCPPB 2472 genome	Bacteria	2	Proteobacteria	1224	Gammaproteobacteria	1236	Pseudomonadales	72274	Pseudomonadaceae	135621	Pseudomonas	286	Pseudomonas agarici	46677	-	-
Bacteria	CP004045.1	0	0	5512241	1	200	200	0	0	2	0	0	Pseudomonas poae RE*1-1-14, complete genome	Bacteria	2	Proteobacteria	1224	Gammaproteobacteria	1236	Pseudomonadales	72274	Pseudomonadaceae	135621	Pseudomonas	286	Pseudomonas poae	200451	RE*1-1-14	1282356
Bacteria	CM000742.1	0	0	5561906	1	200	200	0	0	2	0	0	Bacillus mycoides DSM 2048 chromosome, whole genome shotgun sequence	Bacteria	2	Firmicutes	1239	Bacilli	91061	Bacillales	1385	Bacillaceae	186817	Bacillus	1386	Bacillus mycoides	1405	DSM 2048	526997
Bacteria	CM000725.1	0	0	5576566	1	200	200	0	0	2	0	0	Bacillus cereus BDRD-ST196 chromosome, whole genome shotgun sequence	Bacteria	2	Firmicutes	1239	Bacilli	91061	Bacillales	1385	Bacillaceae	186817	Bacillus	1386	Bacillus cereus	1396	BDRD-ST196	526976
Bacteria	CP005970.1	0	0	5787986	1	200	200	0	0	2	0	0	Pseudomonas syringae UMAF0158, complete genome	Bacteria	2	Proteobacteria	1224	Gammaproteobacteria	1236	Pseudomonadales	72274	Pseudomonadaceae	135621	Pseudomonas	286	Pseudomonas syringae	317	UMAF0158	1332075
Bacteria	CM000731.1	0	0	5878111	1	200	200	0	0	2	0	0	Bacillus cereus Rock3-29 chromosome, whole genome shotgun sequence	Bacteria	2	Firmicutes	1239	Bacilli	91061	Bacillales	1385	Bacillaceae	186817	Bacillus	1386	Bacillus cereus	1396	Rock3-29	526984
Bacteria	CP013183.1	0	0	5918899	1	192	192	0	0	2	0	0	Pseudomonas syringae pv. lapsa strain ATCC 10859, complete genome	Bacteria	2	Proteobacteria	1224	Gammaproteobacteria	1236	Pseudomonadales	72274	Pseudomonadaceae	135621	Pseudomonas	286	Pseudomonas syringae	317	ATCC 10859	199201
Bacteria	CM000735.1	0	0	5923634	1	200	200	0	0	2	0	0	Bacillus cereus Rock4-18 chromosome, whole genome shotgun sequence	Bacteria	2	Firmicutes	1239	Bacilli	91061	Bacillales	1385	Bacillaceae	186817	Bacillus	1386	Bacillus cereus	1396	Rock4-18	526988
Bacteria	CM001763.1	0	0	5930035	1	200	200	0	0	2	0	0	Pseudomonas syringae pv. syringae B64 chromosome, whole genome shotgun sequence	Bacteria	2	Proteobacteria	1224	Gammaproteobacteria	1236	Pseudomonadales	72274	Pseudomonadaceae	135621	Pseudomonas	286	Pseudomonas syringae	317	B64	1260626
Bacteria	CP006256.1	0	0	5950211	1	200	200	0	0	2	0	0	Pseudomonas syringae pv. syringae HS191, complete genome	Bacteria	2	Proteobacteria	1224	Gammaproteobacteria	1236	Pseudomonadales	72274	Pseudomonadaceae	135621	Pseudomonas	286	Pseudomonas syringae	317	HS191	1324932
Bacteria	CP009922.2	0	0	5961401	1	200	200	0	0	2	0	0	Streptomyces xiamenensis strain 318, complete genome	Bacteria	2	Actinobacteria	201174	Actinobacteria	1760	Streptomycetales	85011	Streptomycetaceae	2062	Streptomyces	1883	Streptomyces xiamenensis	408015	-	-
Bacteria	CM000757.1	0	0	6002603	1	197	197	0	0	2	0	0	Bacillus thuringiensis serovar pulsiensis BGSC 4CC1 chromosome, whole genome shotgun sequence	Bacteria	2	Firmicutes	1239	Bacilli	91061	Bacillales	1385	Bacillaceae	186817	Bacillus	1386	Bacillus thuringiensis	1428	BGSC 4CC1	527028
Bacteria	LN847264.1	0	0	6012947	1	200	200	0	0	2	0	0	Pseudomonas sp. CCOS 191 genome assembly Pseudomonas sp. strain CCOS 191, chromosome : I	Bacteria	2	Proteobacteria	1224	Gammaproteobacteria	1236	Pseudomonadales	72274	Pseudomonadaceae	135621	Pseudomonas	286	Pseudomonas sp. CCOS 191	1649877	-	-
Bacteria	CM000755.1	0	0	6031475	1	200	200	0	0	2	0	0	Bacillus thuringiensis serovar pondicheriensis BGSC 4BA1 chromosome, whole genome shotgun sequence	Bacteria	2	Firmicutes	1239	Bacilli	91061	Bacillales	1385	Bacillaceae	186817	Bacillus	1386	Bacillus thuringiensis	1428	BGSC 4BA1	527029
Bacteria	CP008896.1	0	0	6064456	1	200	200	0	0	2	0	0	Pseudomonas fluorescens strain UK4, complete genome	Bacteria	2	Proteobacteria	1224	Gammaproteobacteria	1236	Pseudomonadales	72274	Pseudomonadaceae	135621	Pseudomonas	286	Pseudomonas fluorescens	294	-	-
Bacteria	CP005975.1	0	0	6136735	1	200	200	0	0	2	0	0	Pseudomonas fluorescens PICF7, complete genome	Bacteria	2	Proteobacteria	1224	Gammaproteobacteria	1236	Pseudomonadales	72274	Pseudomonadaceae	135621	Pseudomonas	286	Pseudomonas fluorescens	294	PICF7	1334632
Bacteria	CP010896.1	0	0	6143950	1	200	200	0	0	2	0	0	Pseudomonas fluorescens strain PCL1751, complete genome	Bacteria	2	Proteobacteria	1224	Gammaproteobacteria	1236	Pseudomonadales	72274	Pseudomonadaceae	135621	Pseudomonas	286	Pseudomonas fluorescens	294	-	-
Bacteria	AP013068.1	0	0	6285863	1	200	200	0	0	2	0	0	Pseudomonas resinovorans NBRC 106553 DNA, complete geonome	Bacteria	2	Proteobacteria	1224	Gammaproteobacteria	1236	Pseudomonadales	72274	Pseudomonadaceae	135621	Pseudomonas	286	Pseudomonas resinovorans	53412	NBRC 106553	1245471
Bacteria	CM001514.1	0	0	6297495	1	200	200	0	0	2	0	0	Pseudomonas synxantha BG33R chromosome, whole genome shotgun sequence	Bacteria	2	Proteobacteria	1224	Gammaproteobacteria	1236	Pseudomonadales	72274	Pseudomonadaceae	135621	Pseudomonas	286	Pseudomonas synxantha	47883	BG33R	96901
Bacteria	AP014637.1	0	0	6332373	1	200	200	0	0	2	0	0	Pseudomonas sp. StFLB209 DNA, complete genome	Bacteria	2	Proteobacteria	1224	Gammaproteobacteria	1236	Pseudomonadales	72274	Pseudomonadaceae	135621	Pseudomonas	286	Pseudomonas sp. StFLB209	1028989	-	-
Bacteria	LN854573.1	0	0	6374437	1	200	200	0	0	2	0	0	Pseudomonas sp. URMO17WK12:I11 genome assembly Shine, chromosome : 1	Bacteria	2	Proteobacteria	1224	Gammaproteobacteria	1236	Pseudomonadales	72274	Pseudomonadaceae	135621	Pseudomonas	286	Pseudomonas sp. URMO17WK12:I11	1283291	-	-
Bacteria	CP011972.1	0	0	6580291	1	197	197	0	0	2	0	0	Pseudomonas syringae pv. actinidiae ICMP 18884, complete genome	Bacteria	2	Proteobacteria	1224	Gammaproteobacteria	1236	Pseudomonadales	72274	Pseudomonadaceae	135621	Pseudomonas	286	Pseudomonas syringae	317	ICMP 18884	1095103
Bacteria	CP011117.1	0	0	6694199	1	200	200	0	0	2	0	0	Pseudomonas fluorescens strain LBUM223, complete genome	Bacteria	2	Proteobacteria	1224	Gammaproteobacteria	1236	Pseudomonadales	72274	Pseudomonadaceae	135621	Pseudomonas	286	Pseudomonas fluorescens	294	-	-
Bacteria	AM181176.4	0	0	6722539	1	200	200	0	0	2	0	0	Pseudomonas fluorescens SBW25 complete genome	Bacteria	2	Proteobacteria	1224	Gammaproteobacteria	1236	Pseudomonadales	72274	Pseudomonadaceae	135621	Pseudomonas	286	Pseudomonas fluorescens	294	SBW25	216595
Bacteria	CM001015.1	0	0	6742175	1	200	200	0	0	2	0	0	Streptomyces clavuligerus ATCC 27064 chromosome, whole genome shotgun sequence	Bacteria	2	Actinobacteria	201174	Actinobacteria	1760	Streptomycetales	85011	Streptomycetaceae	2062	Streptomyces	1883	Streptomyces clavuligerus	1901	ATCC 27064	443255
Bacteria	CM000913.1	0	0	6760392	1	200	200	0	0	2	0	0	Streptomyces clavuligerus ATCC 27064 chromosome, whole genome shotgun sequence	Bacteria	2	Actinobacteria	201174	Actinobacteria	1760	Streptomycetales	85011	Streptomycetaceae	2062	Streptomyces	1883	Streptomyces clavuligerus	1901	ATCC 27064	443255
Bacteria	CP005960.1	0	0	6778052	1	200	200	0	0	2	0	0	Pseudomonas mandelii JR-1, complete genome	Bacteria	2	Proteobacteria	1224	Gammaproteobacteria	1236	Pseudomonadales	72274	Pseudomonadaceae	135621	Pseudomonas	286	Pseudomonas mandelii	75612	JR-1	1147786
Bacteria	CP004370.1	0	0	6841649	1	197	197	0	0	2	0	0	Streptomyces albus J1074, complete genome	Bacteria	2	Actinobacteria	201174	Actinobacteria	1760	Streptomycetales	85011	Streptomycetaceae	2062	Streptomyces	1883	Streptomyces albus	1888	J1074	457425
Bacteria	CP010945.1	0	0	6998154	1	200	200	0	0	2	0	0	Pseudomonas fluorescens NCIMB 11764, complete genome	Bacteria	2	Proteobacteria	1224	Gammaproteobacteria	1236	Pseudomonadales	72274	Pseudomonadaceae	135621	Pseudomonas	286	Pseudomonas fluorescens	294	NCIMB 11764	1221522
Bacteria	CP012831.1	0	0	7119102	1	200	200	0	0	2	0	0	Pseudomonas fluorescens strain FW300-N2C3, complete genome	Bacteria	2	Proteobacteria	1224	Gammaproteobacteria	1236	Pseudomonadales	72274	Pseudomonadaceae	135621	Pseudomonas	286	Pseudomonas fluorescens	294	-	-
Bacteria	CP009438.1	0	0	7453200	1	200	200	0	0	2	0	0	Streptomyces glaucescens strain GLA.O, complete genome	Bacteria	2	Actinobacteria	201174	Actinobacteria	1760	Streptomycetales	85011	Streptomycetaceae	2062	Streptomyces	1883	Streptomyces glaucescens	1907	-	-
Bacteria	AP012495.1	0	0	7585470	1	197	197	0	0	2	0	0	Bacillus subtilis BEST7613 DNA, complete genome	Bacteria	2	Firmicutes	1239	Bacilli	91061	Bacillales	1385	Bacillaceae	186817	Bacillus	1386	Bacillus subtilis	1423	BEST7613	1204343
Bacteria	CM002280.1	0	0	8514960	1	200	200	0	0	2	0	0	Streptomyces niveus NCIMB 11891 chromosome, whole genome shotgun sequence	Bacteria	2	Actinobacteria	201174	Actinobacteria	1760	Streptomycetales	85011	Streptomycetaceae	2062	Streptomyces	1883	Streptomyces niveus	193462	NCIMB 11891	1352941
Bacteria	CP011799.1	0	0	9153597	1	200	200	0	0	2	0	0	Streptomyces sp. PBH53 genome	Bacteria	2	Actinobacteria	201174	Actinobacteria	1760	Streptomycetales	85011	Streptomycetaceae	2062	Streptomyces	1883	Streptomyces sp. PBH53	1577075	-	-
Bacteria	HE971709.1	0	0	9466619	1	197	197	0	0	2	0	0	Streptomyces davawensis strain JCM 4913 complete genome	Bacteria	2	Actinobacteria	201174	Actinobacteria	1760	Streptomycetales	85011	Streptomycetaceae	2062	Streptomyces	1883	Streptomyces davawensis	348043	JCM 4913	1214101
Bacteria	CM002285.1	0	0	9663240	1	200	200	0	0	2	0	0	Streptomyces roseochromogenes subsp. oscitans DS 12.976 chromosome, whole genome shotgun sequence	Bacteria	2	Actinobacteria	201174	Actinobacteria	1760	Streptomycetales	85011	Streptomycetaceae	2062	Streptomyces	1883	Streptomyces roseochromogenus	285450	DS 12.976	1352936
Bacteria	CP003720.1	0	0	9840102	1	200	200	0	0	2	0	0	Streptomyces hygroscopicus subsp. jinggangensis TL01, complete genome	Bacteria	2	Actinobacteria	201174	Actinobacteria	1760	Streptomycetales	85011	Streptomycetaceae	2062	Streptomyces	1883	Streptomyces hygroscopicus	1912	unknown	1203460
Bacteria	CP003275.1	0	0	10145833	1	200	200	0	0	2	0	0	Streptomyces hygroscopicus subsp. jinggangensis 5008, complete genome	Bacteria	2	Actinobacteria	201174	Actinobacteria	1760	Streptomycetales	85011	Streptomycetaceae	2062	Streptomyces	1883	Streptomyces hygroscopicus	1912	5008	1133850

## Sheet: negative.species.Bacteria
Database	Name	Abundance (%)	Size (bp)	Seq_count	Nucleotides	Covered_positions	Coverage	Depth	Reads	Reads_uniq	Edit_distance	Description	Superkingdom	SuperkingdomTax	Phylum	PhylumTax	Class	ClassTax	Order	OrderTax	Family	FamilyTax	Genus	GenusTax	Species	SpeciesTax
Bacteria	Streptomyces lividans	0.161	3.645	16842045	2	2701177	2393375	0.142	0.16	27068	0	1	collapsed at species level	Bacteria	2	Actinobacteria	201174	Actinobacteria	1760	Streptomycetales	85011	Streptomycetaceae	2062	Streptomyces	1883	Streptomyces lividans	1916
Bacteria	Burkholderia cepacia	0.149	1.215	29005179	9	900233	810281	0.028	0.031	9024	0	2	collapsed at species level	Bacteria	2	Proteobacteria	1224	Betaproteobacteria	28216	Burkholderiales	80840	Burkholderiaceae	119060	Burkholderia	32008	Burkholderia cepacia	292
Bacteria	Bacillus methylotrophicus	0.103	1.107	56391882	14	818632	790796	0.014	0.015	8220	0	0	collapsed at species level	Bacteria	2	Firmicutes	1239	Bacilli	91061	Bacillales	1385	Bacillaceae	186817	Bacillus	1386	Bacillus methylotrophicus	492670
Bacteria	Bacillus thuringiensis	0.1	1.532	261362399	46	1131492	1090111	0.004	0.004	11374	0	0	collapsed at species level	Bacteria	2	Firmicutes	1239	Bacilli	91061	Bacillales	1385	Bacillaceae	186817	Bacillus	1386	Bacillus thuringiensis	1428
Bacteria	Bacillus subtilis	0.02	0.214	135124541	32	158374	154142	0.001	0.001	1590	0	0	collapsed at species level	Bacteria	2	Firmicutes	1239	Bacilli	91061	Bacillales	1385	Bacillaceae	186817	Bacillus	1386	Bacillus subtilis	1423
Bacteria	Bacillus sp. Pc3	0.008	0.089	3982168	1	65940	63484	0.016	0.017	662	0	0	collapsed at species level	Bacteria	2	Firmicutes	1239	Bacilli	91061	Bacillales	1385	Bacillaceae	186817	Bacillus	1386	Bacillus sp. Pc3	1446792
Bacteria	Bacillus sp. BH072	0.004	0.046	4069641	1	33661	33114	0.008	0.008	338	0	0	collapsed at species level	Bacteria	2	Firmicutes	1239	Bacilli	91061	Bacillales	1385	Bacillaceae	186817	Bacillus	1386	Bacillus sp. BH072	1570330
Bacteria	Bacillus anthracis	0.003	0.046	209040110	40	33887	33641	0	0	340	0	0	collapsed at species level	Bacteria	2	Firmicutes	1239	Bacilli	91061	Bacillales	1385	Bacillaceae	186817	Bacillus	1386	Bacillus anthracis	1392
Bacteria	Bacillus bombysepticus	0.002	0.034	5295783	1	25097	24712	0.005	0.005	252	0	0	collapsed at species level	Bacteria	2	Firmicutes	1239	Bacilli	91061	Bacillales	1385	Bacillaceae	186817	Bacillus	1386	Bacillus bombysepticus	658666
Bacteria	Burkholderia multivorans	0.002	0.008	19699065	8	5583	5334	0	0	56	0	0	collapsed at species level	Bacteria	2	Proteobacteria	1224	Betaproteobacteria	28216	Burkholderiales	80840	Burkholderiaceae	119060	Burkholderia	32008	Burkholderia multivorans	87883
Bacteria	Burkholderia anthina	0.001	0.009	7273051	4	6972	6819	0.001	0.001	70	0	0	collapsed at species level	Bacteria	2	Proteobacteria	1224	Betaproteobacteria	28216	Burkholderiales	80840	Burkholderiaceae	119060	Burkholderia	32008	Burkholderia anthina	179879
Bacteria	Burkholderia vietnamiensis	0.001	0.008	14133456	6	5781	5162	0	0	58	0	0	collapsed at species level	Bacteria	2	Proteobacteria	1224	Betaproteobacteria	28216	Burkholderiales	80840	Burkholderiaceae	119060	Burkholderia	32008	Burkholderia vietnamiensis	60552
Bacteria	Pseudomonas monteilii	0.001	0.016	16659566	3	11766	10900	0.001	0.001	118	0	0	collapsed at species level	Bacteria	2	Proteobacteria	1224	Gammaproteobacteria	1236	Pseudomonadales	72274	Pseudomonadaceae	135621	Pseudomonas	286	Pseudomonas monteilii	76759
Bacteria	Burkholderia pseudomallei	0.001	0.006	73159915	19	4383	4378	0	0	44	0	0	collapsed at species level	Bacteria	2	Proteobacteria	1224	Betaproteobacteria	28216	Burkholderiales	80840	Burkholderiaceae	119060	Burkholderia	32008	Burkholderia pseudomallei	28450
Bacteria	Burkholderia sp. KJ006	0.001	0.003	6584551	3	1994	1994	0	0	20	0	0	collapsed at species level	Bacteria	2	Proteobacteria	1224	Betaproteobacteria	28216	Burkholderiales	80840	Burkholderiaceae	119060	Burkholderia	32008	Burkholderia sp. KJ006	416344
Bacteria	Streptomyces sp. GBA 94-10	0	0.009	7026038	1	6588	6074	0.001	0.001	66	0	0	collapsed at species level	Bacteria	2	Actinobacteria	201174	Actinobacteria	1760	Streptomycetales	85011	Streptomycetaceae	2062	Streptomyces	1883	Streptomyces sp. GBA 94-10	1218177
Bacteria	Burkholderia ambifaria	0	0.004	13544458	5	2590	2590	0	0	26	0	0	collapsed at species level	Bacteria	2	Proteobacteria	1224	Betaproteobacteria	28216	Burkholderiales	80840	Burkholderiaceae	119060	Burkholderia	32008	Burkholderia ambifaria	152480
Bacteria	Pseudomonas plecoglossicida	0	0.008	6233254	1	5571	5533	0.001	0.001	56	0	0	collapsed at species level	Bacteria	2	Proteobacteria	1224	Gammaproteobacteria	1236	Pseudomonadales	72274	Pseudomonadaceae	135621	Pseudomonas	286	Pseudomonas plecoglossicida	70775
Bacteria	Streptomyces sp. PVA 94-07	0	0.008	7007517	1	5597	4974	0.001	0.001	56	0	0	collapsed at species level	Bacteria	2	Actinobacteria	201174	Actinobacteria	1760	Streptomycetales	85011	Streptomycetaceae	2062	Streptomyces	1883	Streptomyces sp. PVA 94-07	1223307
Bacteria	Pseudomonas sp. VLB120	0	0.006	5644569	1	4182	3995	0.001	0.001	42	0	0	collapsed at species level	Bacteria	2	Proteobacteria	1224	Gammaproteobacteria	1236	Pseudomonadales	72274	Pseudomonadaceae	135621	Pseudomonas	286	Pseudomonas sp. VLB120	69328
Bacteria	Pseudomonas sp. TKP	0	0.005	7012672	1	3987	3574	0.001	0.001	40	0	0	collapsed at species level	Bacteria	2	Proteobacteria	1224	Gammaproteobacteria	1236	Pseudomonadales	72274	Pseudomonadaceae	135621	Pseudomonas	286	Pseudomonas sp. TKP	1415630
Bacteria	Pseudomonas sp. St29	0	0.005	6833117	1	3782	3585	0.001	0.001	38	0	0	collapsed at species level	Bacteria	2	Proteobacteria	1224	Gammaproteobacteria	1236	Pseudomonadales	72274	Pseudomonadaceae	135621	Pseudomonas	286	Pseudomonas sp. St29	1500687
Bacteria	Pseudomonas sp. Os17	0	0.005	6885464	1	3791	3655	0.001	0.001	38	0	0	collapsed at species level	Bacteria	2	Proteobacteria	1224	Gammaproteobacteria	1236	Pseudomonadales	72274	Pseudomonadaceae	135621	Pseudomonas	286	Pseudomonas sp. Os17	1500686
Bacteria	Pseudomonas fluorescens	0	0.004	70880551	11	2996	2996	0	0	30	0	0	collapsed at species level	Bacteria	2	Proteobacteria	1224	Gammaproteobacteria	1236	Pseudomonadales	72274	Pseudomonadaceae	135621	Pseudomonas	286	Pseudomonas fluorescens	294
Bacteria	Pseudomonas mosselii	0	0.004	6247860	1	2781	2655	0	0	28	0	0	collapsed at species level	Bacteria	2	Proteobacteria	1224	Gammaproteobacteria	1236	Pseudomonadales	72274	Pseudomonadaceae	135621	Pseudomonas	286	Pseudomonas mosselii	78327
Bacteria	Burkholderia contaminans	0	0.002	6881537	2	1395	1282	0	0	14	0	0	collapsed at species level	Bacteria	2	Proteobacteria	1224	Betaproteobacteria	28216	Burkholderiales	80840	Burkholderiaceae	119060	Burkholderia	32008	Burkholderia contaminans	488447
Bacteria	Corynebacterium variabile	0	0.002	3433007	1	1400	1169	0	0	14	2	0	collapsed at species level	Bacteria	2	Actinobacteria	201174	Actinobacteria	1760	Corynebacteriales	85007	Corynebacteriaceae	1653	Corynebacterium	1716	Corynebacterium variabile	1727
Bacteria	Streptomyces ambofaciens	0	0.004	8303940	1	3187	3075	0	0	32	0	0	collapsed at species level	Bacteria	2	Actinobacteria	201174	Actinobacteria	1760	Streptomycetales	85011	Streptomycetaceae	2062	Streptomyces	1883	Streptomyces ambofaciens	1889
Bacteria	Pseudomonas syringae	0	0.003	48096686	8	2186	2186	0	0	22	0	0	collapsed at species level	Bacteria	2	Proteobacteria	1224	Gammaproteobacteria	1236	Pseudomonadales	72274	Pseudomonadaceae	135621	Pseudomonas	286	Pseudomonas syringae	317
Bacteria	Burkholderia lata	0	0.001	5089195	2	993	993	0	0	10	0	0	collapsed at species level	Bacteria	2	Proteobacteria	1224	Betaproteobacteria	28216	Burkholderiales	80840	Burkholderiaceae	119060	Burkholderia	32008	Burkholderia lata	482957
Bacteria	Escherichia fergusonii	0	0.002	9098575	2	1595	1595	0	0	16	0	0	collapsed at species level	Bacteria	2	Proteobacteria	1224	Gammaproteobacteria	1236	Enterobacteriales	91347	Enterobacteriaceae	543	Escherichia	561	Escherichia fergusonii	564
Bacteria	Bacillus sp. SDLI1	0	0.002	4134042	1	1397	1397	0	0	14	0	0	collapsed at species level	Bacteria	2	Firmicutes	1239	Bacilli	91061	Bacillales	1385	Bacillaceae	186817	Bacillus	1386	Bacillus sp. SDLI1	1774743
Bacteria	Bacillus pumilus	0	0.002	18764985	5	1194	1194	0	0	12	0	0	collapsed at species level	Bacteria	2	Firmicutes	1239	Bacilli	91061	Bacillales	1385	Bacillaceae	186817	Bacillus	1386	Bacillus pumilus	1408
Bacteria	Burkholderia dolosa	0	0.001	4241020	2	396	396	0	0	4	0	0	collapsed at species level	Bacteria	2	Proteobacteria	1224	Betaproteobacteria	28216	Burkholderiales	80840	Burkholderiaceae	119060	Burkholderia	32008	Burkholderia dolosa	152500
Bacteria	Pseudomonas chlororaphis	0	0.003	26994943	4	1994	1994	0	0	20	0	0	collapsed at species level	Bacteria	2	Proteobacteria	1224	Gammaproteobacteria	1236	Pseudomonadales	72274	Pseudomonadaceae	135621	Pseudomonas	286	Pseudomonas chlororaphis	587753
Bacteria	Salmonella enterica	0	0.002	33051997	7	1400	1400	0	0	14	0	0	collapsed at species level	Bacteria	2	Proteobacteria	1224	Gammaproteobacteria	1236	Enterobacteriales	91347	Enterobacteriaceae	543	Salmonella	590	Salmonella enterica	28901
Bacteria	Pseudomonas sp. URMO17WK12:I11	0	0.002	11209782	2	1396	1380	0	0	14	0	0	collapsed at species level	Bacteria	2	Proteobacteria	1224	Gammaproteobacteria	1236	Pseudomonadales	72274	Pseudomonadaceae	135621	Pseudomonas	286	Pseudomonas sp. URMO17WK12:I11	1283291
Bacteria	Pseudomonas sp. FGI182	0	0.002	5891312	1	1397	1397	0	0	14	0	0	collapsed at species level	Bacteria	2	Proteobacteria	1224	Gammaproteobacteria	1236	Pseudomonadales	72274	Pseudomonadaceae	135621	Pseudomonas	286	Pseudomonas sp. FGI182	1259844
Bacteria	Burkholderia pyrrocinia	0	0.001	3584103	1	788	788	0	0	8	0	0	collapsed at species level	Bacteria	2	Proteobacteria	1224	Betaproteobacteria	28216	Burkholderiales	80840	Burkholderiaceae	119060	Burkholderia	32008	Burkholderia pyrrocinia	60550
Bacteria	Burkholderia thailandensis	0	0.001	10485889	3	600	600	0	0	6	0	0	collapsed at species level	Bacteria	2	Proteobacteria	1224	Betaproteobacteria	28216	Burkholderiales	80840	Burkholderiaceae	119060	Burkholderia	32008	Burkholderia thailandensis	57975
Bacteria	Escherichia albertii	0	0.001	9359042	2	800	800	0	0	8	0	0	collapsed at species level	Bacteria	2	Proteobacteria	1224	Gammaproteobacteria	1236	Enterobacteriales	91347	Enterobacteriaceae	543	Escherichia	561	Escherichia albertii	208962
Bacteria	Pseudomonas entomophila	0	0.001	5888780	1	997	997	0	0	10	0	0	collapsed at species level	Bacteria	2	Proteobacteria	1224	Gammaproteobacteria	1236	Pseudomonadales	72274	Pseudomonadaceae	135621	Pseudomonas	286	Pseudomonas entomophila	312306
Bacteria	Burkholderia mallei	0	0.001	10625291	3	594	594	0	0	6	0	0	collapsed at species level	Bacteria	2	Proteobacteria	1224	Betaproteobacteria	28216	Burkholderiales	80840	Burkholderiaceae	119060	Burkholderia	32008	Burkholderia mallei	13373
Bacteria	Rhodobacter sphaeroides	0	0	1297647	1	200	200	0	0	2	0	0	collapsed at species level	Bacteria	2	Proteobacteria	1224	Alphaproteobacteria	28211	Rhodobacterales	204455	Rhodobacteraceae	31989	Rhodobacter	1060	Rhodobacter sphaeroides	1063
Bacteria	Streptomyces sp. 4F	0	0.001	8047771	1	997	997	0	0	10	0	0	collapsed at species level	Bacteria	2	Actinobacteria	201174	Actinobacteria	1760	Streptomycetales	85011	Streptomycetaceae	2062	Streptomyces	1883	Streptomyces sp. 4F	1751294
Bacteria	Bacillus mycoides	0	0.001	16045798	3	597	597	0	0	6	0	0	collapsed at species level	Bacteria	2	Firmicutes	1239	Bacilli	91061	Bacillales	1385	Bacillaceae	186817	Bacillus	1386	Bacillus mycoides	1405
Bacteria	Streptomyces albus	0	0.001	15226318	2	797	722	0	0	8	0	0	collapsed at species level	Bacteria	2	Actinobacteria	201174	Actinobacteria	1760	Streptomycetales	85011	Streptomycetaceae	2062	Streptomyces	1883	Streptomyces albus	1888
Bacteria	Bacillus sp. YP1	0	0.001	4070380	1	397	397	0	0	4	0	0	collapsed at species level	Bacteria	2	Firmicutes	1239	Bacilli	91061	Bacillales	1385	Bacillaceae	186817	Bacillus	1386	Bacillus sp. YP1	1574141
Bacteria	Bacillus sp. JS	0	0.001	4120406	1	400	400	0	0	4	0	0	collapsed at species level	Bacteria	2	Firmicutes	1239	Bacilli	91061	Bacillales	1385	Bacillaceae	186817	Bacillus	1386	Bacillus sp. JS	1127744
Bacteria	Pseudomonas sp. MRSN12121	0	0.001	6929263	1	600	576	0	0	6	0	0	collapsed at species level	Bacteria	2	Proteobacteria	1224	Gammaproteobacteria	1236	Pseudomonadales	72274	Pseudomonadaceae	135621	Pseudomonas	286	Pseudomonas sp. MRSN12121	1611770
Bacteria	Bacillus toyonensis	0	0.001	4940474	1	394	394	0	0	4	0	0	collapsed at species level	Bacteria	2	Firmicutes	1239	Bacilli	91061	Bacillales	1385	Bacillaceae	186817	Bacillus	1386	Bacillus toyonensis	155322
Bacteria	Frankia sp. QA3	0	0.001	7590853	1	600	600	0	0	6	0	0	collapsed at species level	Bacteria	2	Actinobacteria	201174	Actinobacteria	1760	Frankiales	85013	Frankiaceae	74712	Frankia	1854	Frankia sp. QA3	710111
Bacteria	Pseudomonas parafulva	0	0.001	5087619	1	394	386	0	0	4	0	0	collapsed at species level	Bacteria	2	Proteobacteria	1224	Gammaproteobacteria	1236	Pseudomonadales	72274	Pseudomonadaceae	135621	Pseudomonas	286	Pseudomonas parafulva	157782
Bacteria	Pseudomonas fragi	0	0.001	5101809	1	397	397	0	0	4	0	0	collapsed at species level	Bacteria	2	Proteobacteria	1224	Gammaproteobacteria	1236	Pseudomonadales	72274	Pseudomonadaceae	135621	Pseudomonas	286	Pseudomonas fragi	296
Bacteria	Klebsiella pneumoniae	0	0.001	10425881	2	400	400	0	0	4	0	0	collapsed at species level	Bacteria	2	Proteobacteria	1224	Gammaproteobacteria	1236	Enterobacteriales	91347	Enterobacteriaceae	543	Klebsiella	570	Klebsiella pneumoniae	573
Bacteria	Bacillus weihenstephanensis	0	0.001	5262775	1	400	400	0	0	4	0	0	collapsed at species level	Bacteria	2	Firmicutes	1239	Bacilli	91061	Bacillales	1385	Bacillaceae	186817	Bacillus	1386	Bacillus weihenstephanensis	86662
Bacteria	Burkholderia ubonensis	0	0	2722556	1	197	197	0	0	2	0	0	collapsed at species level	Bacteria	2	Proteobacteria	1224	Betaproteobacteria	28216	Burkholderiales	80840	Burkholderiaceae	119060	Burkholderia	32008	Burkholderia ubonensis	101571
Bacteria	Pseudomonas alkylphenolia	0	0.001	5764622	1	400	400	0	0	4	0	0	collapsed at species level	Bacteria	2	Proteobacteria	1224	Gammaproteobacteria	1236	Pseudomonadales	72274	Pseudomonadaceae	135621	Pseudomonas	286	Pseudomonas alkylphenolia	237609
Bacteria	Klebsiella oxytoca	0	0.001	6152190	1	397	397	0	0	4	0	0	collapsed at species level	Bacteria	2	Proteobacteria	1224	Gammaproteobacteria	1236	Enterobacteriales	91347	Enterobacteriaceae	543	Klebsiella	570	Klebsiella oxytoca	571
Bacteria	Pseudomonas sp. UW4	0	0.001	6183388	1	397	397	0	0	4	0	0	collapsed at species level	Bacteria	2	Proteobacteria	1224	Gammaproteobacteria	1236	Pseudomonadales	72274	Pseudomonadaceae	135621	Pseudomonas	286	Pseudomonas sp. UW4	1207075
Bacteria	Pseudomonas moraviensis	0	0.001	6226470	1	397	397	0	0	4	0	0	collapsed at species level	Bacteria	2	Proteobacteria	1224	Gammaproteobacteria	1236	Pseudomonadales	72274	Pseudomonadaceae	135621	Pseudomonas	286	Pseudomonas moraviensis	321662
Bacteria	Streptomyces clavuligerus	0	0.001	13502567	2	400	400	0	0	4	0	0	collapsed at species level	Bacteria	2	Actinobacteria	201174	Actinobacteria	1760	Streptomycetales	85011	Streptomycetaceae	2062	Streptomyces	1883	Streptomyces clavuligerus	1901
Bacteria	Frankia alni	0	0.001	7497934	1	397	355	0	0	4	0	0	collapsed at species level	Bacteria	2	Actinobacteria	201174	Actinobacteria	1760	Frankiales	85013	Frankiaceae	74712	Frankia	1854	Frankia alni	1859
Bacteria	Bacillus sp. LM 4-2	0	0	4069266	1	200	200	0	0	2	0	0	collapsed at species level	Bacteria	2	Firmicutes	1239	Bacilli	91061	Bacillales	1385	Bacillaceae	186817	Bacillus	1386	Bacillus sp. LM 4-2	1628753
Bacteria	Burkholderia plantarii	0	0	4140040	1	195	195	0	0	2	0	0	collapsed at species level	Bacteria	2	Proteobacteria	1224	Betaproteobacteria	28216	Burkholderiales	80840	Burkholderiaceae	119060	Burkholderia	32008	Burkholderia plantarii	41899
Bacteria	Bacillus atrophaeus	0	0	4174830	1	200	200	0	0	2	0	0	collapsed at species level	Bacteria	2	Firmicutes	1239	Bacilli	91061	Bacillales	1385	Bacillaceae	186817	Bacillus	1386	Bacillus atrophaeus	1452
Bacteria	Streptomyces reticuli	0	0.001	8353915	1	396	396	0	0	4	0	0	collapsed at species level	Bacteria	2	Actinobacteria	201174	Actinobacteria	1760	Streptomycetales	85011	Streptomycetaceae	2062	Streptomyces	1883	Streptomyces reticuli	1926
Bacteria	Bacillus sp.	0	0	4233615	1	200	200	0	0	2	0	0	collapsed at species level	Bacteria	2	Firmicutes	1239	Bacilli	91061	Bacillales	1385	Bacillaceae	186817	Bacillus	1386	Bacillus sp.	1409
Bacteria	Bacillus licheniformis	0	0	4286821	1	200	200	0	0	2	0	0	collapsed at species level	Bacteria	2	Firmicutes	1239	Bacilli	91061	Bacillales	1385	Bacillaceae	186817	Bacillus	1386	Bacillus licheniformis	1402
Bacteria	Shigella dysenteriae	0	0	4302517	1	200	200	0	0	2	0	0	collapsed at species level	Bacteria	2	Proteobacteria	1224	Gammaproteobacteria	1236	Enterobacteriales	91347	Enterobacteriaceae	543	Shigella	620	Shigella dysenteriae	622
Bacteria	Pseudomonas balearica	0	0	4383480	1	200	200	0	0	2	0	0	collapsed at species level	Bacteria	2	Proteobacteria	1224	Gammaproteobacteria	1236	Pseudomonadales	72274	Pseudomonadaceae	135621	Pseudomonas	286	Pseudomonas balearica	74829
Bacteria	Streptomyces avermitilis	0	0.001	9025608	1	400	400	0	0	4	0	0	collapsed at species level	Bacteria	2	Actinobacteria	201174	Actinobacteria	1760	Streptomycetales	85011	Streptomycetaceae	2062	Streptomyces	1883	Streptomyces avermitilis	33903
Bacteria	Pseudomonas stutzeri	0	0	4650155	1	200	200	0	0	2	0	0	collapsed at species level	Bacteria	2	Proteobacteria	1224	Gammaproteobacteria	1236	Pseudomonadales	72274	Pseudomonadaceae	135621	Pseudomonas	286	Pseudomonas stutzeri	316
Bacteria	Pseudomonas cremoricolorata	0	0	4780403	1	200	200	0	0	2	0	0	collapsed at species level	Bacteria	2	Proteobacteria	1224	Gammaproteobacteria	1236	Pseudomonadales	72274	Pseudomonadaceae	135621	Pseudomonas	286	Pseudomonas cremoricolorata	157783
Bacteria	Streptomyces hygroscopicus	0	0.001	19985935	2	400	400	0	0	4	0	0	collapsed at species level	Bacteria	2	Actinobacteria	201174	Actinobacteria	1760	Streptomycetales	85011	Streptomycetaceae	2062	Streptomyces	1883	Streptomyces hygroscopicus	1912
Bacteria	Pseudomonas sp. L10.10	0	0	5149788	1	197	197	0	0	2	0	0	collapsed at species level	Bacteria	2	Proteobacteria	1224	Gammaproteobacteria	1236	Pseudomonadales	72274	Pseudomonadaceae	135621	Pseudomonas	286	Pseudomonas sp. L10.10	1788301
Bacteria	Pseudomonas agarici	0	0	5502003	1	200	200	0	0	2	0	0	collapsed at species level	Bacteria	2	Proteobacteria	1224	Gammaproteobacteria	1236	Pseudomonadales	72274	Pseudomonadaceae	135621	Pseudomonas	286	Pseudomonas agarici	46677
Bacteria	Pseudomonas poae	0	0	5512241	1	200	200	0	0	2	0	0	collapsed at species level	Bacteria	2	Proteobacteria	1224	Gammaproteobacteria	1236	Pseudomonadales	72274	Pseudomonadaceae	135621	Pseudomonas	286	Pseudomonas poae	200451
Bacteria	Streptomyces xiamenensis	0	0	5961401	1	200	200	0	0	2	0	0	collapsed at species level	Bacteria	2	Actinobacteria	201174	Actinobacteria	1760	Streptomycetales	85011	Streptomycetaceae	2062	Streptomyces	1883	Streptomyces xiamenensis	408015
Bacteria	Pseudomonas sp. CCOS 191	0	0	6012947	1	200	200	0	0	2	0	0	collapsed at species level	Bacteria	2	Proteobacteria	1224	Gammaproteobacteria	1236	Pseudomonadales	72274	Pseudomonadaceae	135621	Pseudomonas	286	Pseudomonas sp. CCOS 191	1649877
Bacteria	Pseudomonas resinovorans	0	0	6285863	1	200	200	0	0	2	0	0	collapsed at species level	Bacteria	2	Proteobacteria	1224	Gammaproteobacteria	1236	Pseudomonadales	72274	Pseudomonadaceae	135621	Pseudomonas	286	Pseudomonas resinovorans	53412
Bacteria	Pseudomonas synxantha	0	0	6297495	1	200	200	0	0	2	0	0	collapsed at species level	Bacteria	2	Proteobacteria	1224	Gammaproteobacteria	1236	Pseudomonadales	72274	Pseudomonadaceae	135621	Pseudomonas	286	Pseudomonas synxantha	47883
Bacteria	Pseudomonas sp. StFLB209	0	0	6332373	1	200	200	0	0	2	0	0	collapsed at species level	Bacteria	2	Proteobacteria	1224	Gammaproteobacteria	1236	Pseudomonadales	72274	Pseudomonadaceae	135621	Pseudomonas	286	Pseudomonas sp. StFLB209	1028989
Bacteria	Pseudomonas mandelii	0	0	6778052	1	200	200	0	0	2	0	0	collapsed at species level	Bacteria	2	Proteobacteria	1224	Gammaproteobacteria	1236	Pseudomonadales	72274	Pseudomonadaceae	135621	Pseudomonas	286	Pseudomonas mandelii	75612
Bacteria	Streptomyces glaucescens	0	0	7453200	1	200	200	0	0	2	0	0	collapsed at species level	Bacteria	2	Actinobacteria	201174	Actinobacteria	1760	Streptomycetales	85011	Streptomycetaceae	2062	Streptomyces	1883	Streptomyces glaucescens	1907
Bacteria	Streptomyces niveus	0	0	8514960	1	200	200	0	0	2	0	0	collapsed at species level	Bacteria	2	Actinobacteria	201174	Actinobacteria	1760	Streptomycetales	85011	Streptomycetaceae	2062	Streptomyces	1883	Streptomyces niveus	193462
Bacteria	Streptomyces sp. PBH53	0	0	9153597	1	200	200	0	0	2	0	0	collapsed at species level	Bacteria	2	Actinobacteria	201174	Actinobacteria	1760	Streptomycetales	85011	Streptomycetaceae	2062	Streptomyces	1883	Streptomyces sp. PBH53	1577075
Bacteria	Streptomyces davawensis	0	0	9466619	1	197	197	0	0	2	0	0	collapsed at species level	Bacteria	2	Actinobacteria	201174	Actinobacteria	1760	Streptomycetales	85011	Streptomycetaceae	2062	Streptomyces	1883	Streptomyces davawensis	348043
Bacteria	Streptomyces roseochromogenus	0	0	9663240	1	200	200	0	0	2	0	0	collapsed at species level	Bacteria	2	Actinobacteria	201174	Actinobacteria	1760	Streptomycetales	85011	Streptomycetaceae	2062	Streptomyces	1883	Streptomyces roseochromogenus	285450

## Sheet: negative.strain.Plasmid
Database	Name	S_Abundance (%)	R_Abundance (%)	Size (bp)	Seq_count	Nucleotides	Covered_positions	Coverage	Depth	Reads	Reads_uniq	Edit_distance	Description	Superkingdom	SuperkingdomTax	Phylum	PhylumTax	Class	ClassTax	Order	OrderTax	Family	FamilyTax	Genus	GenusTax	Species	SpeciesTax	Strain	StrainTax
Plasmid	CP000461.1	0.005	0.002	164857	1	1602	1458	0.009	0.01	16	2	2	Burkholderia cenocepacia HI2424 plasmid 1, complete sequence	Bacteria	2	Proteobacteria	1224	Betaproteobacteria	28216	Burkholderiales	80840	Burkholderiaceae	119060	Burkholderia	32008	Burkholderia cenocepacia	95486	HI2424	331272
Plasmid	CP011506.1	0.004	0.001	113484	1	800	800	0.007	0.007	8	0	0	Burkholderia pyrrocinia strain DSM 10685 plasmid p2327, complete sequence	Bacteria	2	Proteobacteria	1224	Betaproteobacteria	28216	Burkholderiales	80840	Burkholderiaceae	119060	Burkholderia	32008	Burkholderia pyrrocinia	60550	-	-

## Sheet: negative.species.Plasmid
Database	Name	Abundance (%)	Size (bp)	Seq_count	Nucleotides	Covered_positions	Coverage	Depth	Reads	Reads_uniq	Edit_distance	Description	Superkingdom	SuperkingdomTax	Phylum	PhylumTax	Class	ClassTax	Order	OrderTax	Family	FamilyTax	Genus	GenusTax	Species	SpeciesTax
Plasmid	Rhodobacter capsulatus	0.457	0.164	132962	1	121255	78671	0.592	0.912	1216	1216	0	collapsed at species level	Bacteria	2	Proteobacteria	1224	Alphaproteobacteria	28211	Rhodobacterales	204455	Rhodobacteraceae	31989	Rhodobacter	1060	Rhodobacter capsulatus	1061
Plasmid	Burkholderia pyrrocinia	0.004	0.001	113484	1	800	800	0.007	0.007	8	0	0	collapsed at species level	Bacteria	2	Proteobacteria	1224	Betaproteobacteria	28216	Burkholderiales	80840	Burkholderiaceae	119060	Burkholderia	32008	Burkholderia pyrrocinia	60550
