# Supplementary material for: MGmapper: Reference based mapping and taxonomy annotation of metagenomics sequence reads
Source: PLoS One. 2017 May 3;12(5):e0176469. doi: 10.1371/journal.pone.0176469 (PMC5415185; doi:10.1371/journal.pone.0176469)
Supplement: S5 File — (XLSX) [file pone.0176469.s005.xlsx]

## Sheet: abundance.databases
Mapping mode	database	Percentage	Number of reads mapped
Fullmode	notPhiX	100	297020
Bestmode	Bacteria	99.162	294532
Bestmode	Plasmid	0.819	2432
-	Unmapped	0.019	56

## Sheet: insertSizeDistrib
Insert Size	Frequency	Ave insert size
703	1	0
729	1
743	1
750	1
751	1
753	1
759	1
762	2
763	1
766	2
768	1
770	1
774	1
779	1
783	1
789	1
793	1
795	1
796	1
797	1
798	2
799	1
800	1
802	1
803	1
804	3
805	1
808	1
809	1
811	1
812	1
813	1
814	2
816	2
817	2
820	1
821	1
824	2
825	2
826	3
827	1
829	2
833	1
834	5
835	4
836	6
837	2
838	1
839	2
840	2
841	4
842	2
843	3
844	2
845	2
846	3
847	5
848	2
849	3
850	2
851	3
852	2
853	2
854	2
855	2
856	2
857	4
858	1
859	2
860	2
861	3
862	3
863	7
864	6
866	6
867	5
868	5
869	5
870	5
871	4
872	2
873	4
874	10
875	4
876	3
877	4
878	8
879	3
880	9
881	7
882	7
883	6
884	8
885	6
886	6
887	4
888	6
889	9
890	4
891	12
892	8
893	9
894	8
895	12
896	8
897	9
898	5
899	9
900	7
901	9
902	10
903	12
904	13
905	9
906	11
907	16
908	10
909	17
910	11
911	10
912	11
913	14
914	13
915	4
916	13
917	13
918	11
919	10
920	13
921	14
922	15
923	21
924	15
925	19
926	18
927	20
928	17
929	14
930	21
931	24
932	16
933	22
934	18
935	17
936	13
937	17
938	15
939	24
940	23
941	26
942	16
943	20
944	22
945	24
946	25
947	31
948	16
949	32
950	31
951	20
952	21
953	14
954	29
955	24
956	27
957	46
958	32
959	29
960	33
961	38
962	36
963	43
964	31
965	33
966	31
967	28
968	41
969	28
970	25
971	49
972	53
973	36
974	51
975	45
976	40
977	38
978	51
979	40
980	39
981	29
982	40
983	41
984	56
985	45
986	46
987	43
988	47
989	58
990	59
991	56
992	58
993	60
994	60
995	45
996	71
997	74
998	54
999	68
1000	60
1001	69
1002	64
1003	70
1004	63
1005	73
1006	53
1007	49
1008	80
1009	62
1010	51
1011	75
1012	77
1013	77
1014	83
1015	88
1016	82
1017	83
1018	91
1019	78
1020	101
1021	87
1022	91
1023	96
1024	108
1025	103
1026	88
1027	98
1028	98
1029	90
1030	78
1031	112
1032	95
1033	113
1034	105
1035	108
1036	102
1037	93
1038	109
1039	115
1040	127
1041	104
1042	109
1043	132
1044	141
1045	136
1046	123
1047	140
1048	122
1049	131
1050	133
1051	144
1052	159
1053	122
1054	132
1055	154
1056	156
1057	133
1058	129
1059	138
1060	143
1061	143
1062	157
1063	164
1064	173
1065	173
1066	150
1067	156
1068	154
1069	177
1070	153
1071	180
1072	172
1073	169
1074	188
1075	187
1076	213
1077	175
1078	189
1079	171
1080	178
1081	195
1082	185
1083	222
1084	180
1085	234
1086	210
1087	216
1088	224
1089	217
1090	182
1091	205
1092	205
1093	212
1094	207
1095	215
1096	269
1097	196
1098	229
1099	214
1100	206
1101	230
1102	199
1103	232
1104	240
1105	245
1106	254
1107	230
1108	283
1109	257
1110	245
1111	263
1112	281
1113	238
1114	279
1115	255
1116	255
1117	266
1118	255
1119	279
1120	290
1121	309
1122	279
1123	273
1124	284
1125	292
1126	298
1127	285
1128	298
1129	289
1130	302
1131	308
1132	315
1133	300
1134	305
1135	299
1136	294
1137	356
1138	304
1139	325
1140	325
1141	302
1142	334
1143	331
1144	307
1145	341
1146	362
1147	346
1148	352
1149	382
1150	341
1151	324
1152	336
1153	356
1154	381
1155	378
1156	349
1157	387
1158	340
1159	372
1160	367
1161	362
1162	379
1163	407
1164	388
1165	370
1166	368
1167	369
1168	352
1169	421
1170	399
1171	395
1172	421
1173	391
1174	398
1175	387
1176	391
1177	406
1178	409
1179	419
1180	424
1181	423
1182	411
1183	416
1184	437
1185	406
1186	402
1187	387
1188	419
1189	450
1190	437
1191	439
1192	429
1193	423
1194	423
1195	390
1196	430
1197	439
1198	407
1199	434
1200	403
1201	431
1202	471
1203	434
1204	414
1205	445
1206	429
1207	450
1208	441
1209	453
1210	429
1211	478
1212	480
1213	457
1214	472
1215	438
1216	457
1217	465
1218	469
1219	458
1220	457
1221	460
1222	490
1223	492
1224	418
1225	448
1226	487
1227	458
1228	506
1229	481
1230	437
1231	444
1232	491
1233	448
1234	474
1235	461
1236	478
1237	488
1238	480
1239	468
1240	481
1241	457
1242	465
1243	448
1244	469
1245	442
1246	480
1247	497
1248	454
1249	474
1250	482
1251	498
1252	497
1253	458
1254	483
1255	495
1256	496
1257	444
1258	458
1259	446
1260	455
1261	479
1262	511
1263	486
1264	469
1265	467
1266	492
1267	475
1268	465
1269	496
1270	475
1271	456
1272	446
1273	426
1274	483
1275	445
1276	487
1277	454
1278	471
1279	529
1280	488
1281	408
1282	442
1283	440
1284	434
1285	463
1286	452
1287	446
1288	470
1289	459
1290	448
1291	480
1292	410
1293	436
1294	469
1295	424
1296	459
1297	436
1298	445
1299	421
1300	451
1301	445
1302	428
1303	444
1304	426
1305	451
1306	451
1307	412
1308	449
1309	413
1310	412
1311	450
1312	437
1313	403
1314	402
1315	421
1316	391
1317	399
1318	422
1319	396
1320	422
1321	406
1322	392
1323	395
1324	368
1325	405
1326	421
1327	396
1328	383
1329	369
1330	361
1331	388
1332	367
1333	400
1334	362
1335	370
1336	389
1337	397
1338	348
1339	353
1340	361
1341	357
1342	326
1343	347
1344	356
1345	322
1346	361
1347	352
1348	312
1349	356
1350	339
1351	325
1352	332
1353	338
1354	351
1355	318
1356	311
1357	316
1358	315
1359	333
1360	313
1361	302
1362	307
1363	305
1364	312
1365	305
1366	311
1367	307
1368	291
1369	305
1370	292
1371	297
1372	316
1373	279
1374	282
1375	303
1376	296
1377	276
1378	267
1379	346
1380	265
1381	287
1382	273
1383	286
1384	268
1385	245
1386	273
1387	265
1388	245
1389	265
1390	249
1391	259
1392	229
1393	234
1394	267
1395	252
1396	235
1397	256
1398	224
1399	239
1400	217
1401	246
1402	255
1403	233
1404	216
1405	190
1406	238
1407	238
1408	217
1409	178
1410	213
1411	205
1412	234
1413	199
1414	198
1415	182
1416	179
1417	199
1418	167
1419	180
1420	199
1421	192
1422	212
1423	180
1424	170
1425	196
1426	172
1427	163
1428	193
1429	160
1430	145
1431	166
1432	160
1433	168
1434	154
1435	159
1436	159
1437	141
1438	147
1439	159
1440	156
1441	125
1442	172
1443	129
1444	127
1445	131
1446	136
1447	150
1448	130
1449	123
1450	141
1451	133
1452	127
1453	132
1454	137
1455	109
1456	120
1457	118
1458	118
1459	111
1460	110
1461	108
1462	116
1463	135
1464	111
1465	98
1466	103
1467	119
1468	100
1469	105
1470	101
1471	107
1472	100
1473	92
1474	88
1475	83
1476	97
1477	107
1478	107
1479	92
1480	81
1481	94
1482	97
1483	75
1484	76
1485	79
1486	70
1487	89
1488	77
1489	70
1490	78
1491	77
1492	75
1493	67
1494	67
1495	63
1496	64
1497	74
1498	69
1499	63
1500	70
1501	64
1502	58
1503	57
1504	51
1505	59
1506	61
1507	54
1508	46
1509	59
1510	39
1511	55
1512	56
1513	47
1514	58
1515	53
1516	40
1517	59
1518	50
1519	39
1520	40
1521	37
1522	41
1523	39
1524	42
1525	35
1526	38
1527	38
1528	48
1529	45
1530	33
1531	29
1532	33
1533	31
1534	42
1535	30
1536	37
1537	32
1538	33
1539	49
1540	31
1541	32
1542	27
1543	27
1544	26
1545	29
1546	28
1547	25
1548	37
1549	25
1550	29
1551	29
1552	26
1553	27
1554	31
1555	30
1556	26
1557	27
1558	26
1559	21
1560	30
1561	18
1562	26
1563	19
1564	24
1565	24
1566	24
1567	17
1568	21
1569	13
1570	17
1571	14
1572	13
1573	23
1574	12
1575	20
1576	15
1577	6
1578	12
1579	13
1580	14
1581	13
1582	7
1583	17
1584	14
1585	17
1586	21
1587	7
1588	15
1589	12
1590	10
1591	13
1592	14
1593	6
1594	11
1595	8
1596	17
1597	11
1598	5
1599	8
1600	6
1601	6
1602	6
1603	10
1604	8
1605	11
1606	4
1607	5
1608	5
1609	10
1610	10
1611	5
1612	12
1613	9
1614	6
1615	8
1616	5
1617	6
1618	9
1619	3
1620	6
1621	7
1622	5
1623	4
1624	5
1625	4
1626	5
1627	5
1628	7
1629	8
1630	3
1631	6
1632	6
1633	5
1634	4
1635	6
1636	9
1637	5
1638	8
1639	6
1640	2
1641	5
1642	1
1643	3
1644	6
1645	4
1646	2
1647	3
1648	3
1649	5
1650	3
1651	1
1652	3
1653	1
1654	2
1655	1
1656	6
1657	3
1658	1
1659	3
1661	2
1662	1
1663	1
1664	6
1668	1
1669	2
1670	2
1671	2
1672	2
1673	2
1674	1
1675	2
1677	4
1678	2
1679	1
1680	2
1684	2
1685	1
1686	1
1687	3
1688	1
1689	1
1690	1
1691	1
1692	2
1693	1
1694	3
1695	1
1696	2
1697	1
1698	1
1701	1
1702	1
1704	1
1705	1
1707	1
1709	1
1714	2
1716	1
1718	1
1726	1
1730	1
1738	1
1740	1
1746	1
1750	1
1762	1
1787	1
1797	1
1809	1

## Sheet: positive.strain.Bacteria
Database	Name	S_Abundance (%)	R_Abundance (%)	Size (bp)	Seq_count	Nucleotides	Covered_positions	Coverage	Depth	Reads	Reads_uniq	Edit_distance	Description	Superkingdom	SuperkingdomTax	Phylum	PhylumTax	Class	ClassTax	Order	OrderTax	Family	FamilyTax	Genus	GenusTax	Species	SpeciesTax	Strain	StrainTax
Bacteria	CP000508.1	0.205	0.425	307814	1	315210	196384	0.638	1.024	1262	1243	0	Nocardioides sp. JS614, complete sequence	Bacteria	2	Actinobacteria	201174	Actinobacteria	1760	Propionibacteriales	85009	Nocardioidaceae	85015	Nocardioides	1839	Nocardioides sp. JS614	196162	-	-
Bacteria	CP001312.1	0.203	5.101	3738958	1	3783349	2385163	0.638	1.012	15150	14929	0	Rhodobacter capsulatus SB 1003, complete genome	Bacteria	2	Proteobacteria	1224	Alphaproteobacteria	28211	Rhodobacterales	204455	Rhodobacteraceae	31989	Rhodobacter	1060	Rhodobacter capsulatus	1061	SB 1003	272942
Bacteria	CP000509.1	0.201	6.764	4985871	1	5018557	3165368	0.635	1.007	20090	19871	0	Nocardioides sp. JS614, complete genome	Bacteria	2	Actinobacteria	201174	Actinobacteria	1760	Propionibacteriales	85009	Nocardioidaceae	85015	Nocardioides	1839	Nocardioides sp. JS614	196162	-	-
Bacteria	CP000249.1	0.201	7.344	5433628	1	5447886	3428782	0.631	1.003	21812	21143	0	Frankia sp. CcI3, complete genome	Bacteria	2	Actinobacteria	201174	Actinobacteria	1760	Frankiales	85013	Frankiaceae	74712	Frankia	1854	Frankia sp. CcI3	106370	-	-
Bacteria	AE015451.1	0.195	8.103	6181863	1	6009754	3820910	0.618	0.972	24068	21753	0	Pseudomonas putida KT2440 complete genome	Bacteria	2	Proteobacteria	1224	Gammaproteobacteria	1236	Pseudomonadales	72274	Pseudomonadaceae	135621	Pseudomonas	286	Pseudomonas putida	303	KT2440	160488
Bacteria	CP000076.1	0.193	9.181	7074893	1	6809998	4387974	0.62	0.963	27270	20390	0	Pseudomonas protegens Pf-5, complete genome	Bacteria	2	Proteobacteria	1224	Gammaproteobacteria	1236	Pseudomonadales	72274	Pseudomonadaceae	135621	Pseudomonas	286	Pseudomonas protegens	380021	Pf-5	220664
Bacteria	AM747722.1	0.183	1.077	875977	1	799261	525334	0.6	0.912	3200	2182	0	Burkholderia cenocepacia J2315 chromosome 3, complete genome	Bacteria	2	Proteobacteria	1224	Betaproteobacteria	28216	Burkholderiales	80840	Burkholderiaceae	119060	Burkholderia	32008	Burkholderia cenocepacia	95486	J2315	216591
Bacteria	AM747721.1	0.176	3.819	3217062	1	2833295	1871579	0.582	0.881	11344	6650	0	Burkholderia cenocepacia J2315 chromosome 2, complete genome	Bacteria	2	Proteobacteria	1224	Betaproteobacteria	28216	Burkholderiales	80840	Burkholderiaceae	119060	Burkholderia	32008	Burkholderia cenocepacia	95486	J2315	216591
Bacteria	AL645882.2	0.168	9.811	8667507	1	7279579	4862255	0.561	0.84	29142	18995	0	Streptomyces coelicolor A3(2) complete genome	Bacteria	2	Actinobacteria	201174	Actinobacteria	1760	Streptomycetales	85011	Streptomycetaceae	2062	Streptomyces	1883	Streptomyces coelicolor	1902	A3(2)	100226
Bacteria	AM747720.1	0.167	4.362	3870082	1	3235799	2149148	0.555	0.836	12956	7043	0	Burkholderia cenocepacia J2315 chromosome 1, complete genome	Bacteria	2	Proteobacteria	1224	Betaproteobacteria	28216	Burkholderiales	80840	Burkholderiaceae	119060	Burkholderia	32008	Burkholderia cenocepacia	95486	J2315	216591
Bacteria	CP001628.1	0.103	1.728	2501097	1	1281917	999712	0.4	0.513	5132	244	0	Micrococcus luteus NCTC 2665, complete genome	Bacteria	2	Actinobacteria	201174	Actinobacteria	1760	Micrococcales	85006	Micrococcaceae	1268	Micrococcus	1269	Micrococcus luteus	1270	NCTC 2665	465515
Bacteria	AE016877.1	0.081	2.946	5411809	1	2183312	1729884	0.32	0.403	8750	1061	0	Bacillus cereus ATCC 14579, complete genome	Bacteria	2	Firmicutes	1239	Bacilli	91061	Bacillales	1385	Bacillaceae	186817	Bacillus	1386	Bacillus cereus	1396	ATCC 14579	226900
Bacteria	CP000438.1	0.057	2.493	6537648	1	1849758	1576536	0.241	0.283	7406	432	4	Pseudomonas aeruginosa UCBPP-PA14, complete genome	Bacteria	2	Proteobacteria	1224	Gammaproteobacteria	1236	Pseudomonadales	72274	Pseudomonadaceae	135621	Pseudomonas	286	Pseudomonas aeruginosa	287	UCBPP-PA14	208963
Bacteria	AE004091.2	0.022	0.944	6264404	1	700340	656303	0.105	0.112	2804	24	0	Pseudomonas aeruginosa PAO1, complete genome	Bacteria	2	Proteobacteria	1224	Gammaproteobacteria	1236	Pseudomonadales	72274	Pseudomonadaceae	135621	Pseudomonas	286	Pseudomonas aeruginosa	287	PAO1	208964

## Sheet: positive.species.Bacteria
Database	Name	S_Abundance (%)	R_Abundance (%)	Size (bp)	Seq_count	Nucleotides	Covered_positions	Coverage	Depth	Reads	Reads_uniq	Edit_distance	Description	Superkingdom	SuperkingdomTax	Phylum	PhylumTax	Class	ClassTax	Order	OrderTax	Family	FamilyTax	Genus	GenusTax	Species	SpeciesTax
Bacteria	Burkholderia cenocepacia	0.571	10.166	37129691	13	7541194	5166132	0.139	0.203	30194	15876	1	collapsed at species level	Bacteria	2	Proteobacteria	1224	Betaproteobacteria	28216	Burkholderiales	80840	Burkholderiaceae	119060	Burkholderia	32008	Burkholderia cenocepacia	95486
Bacteria	Nocardioides sp. JS614	0.406	7.189	5293685	2	5333767	3361752	0.635	1.008	21352	21114	0	collapsed at species level	Bacteria	2	Actinobacteria	201174	Actinobacteria	1760	Propionibacteriales	85009	Nocardioidaceae	85015	Nocardioides	1839	Nocardioides sp. JS614	196162
Bacteria	Pseudomonas aeruginosa	0.394	17.3	462018346	70	12833818	11884818	0.026	0.028	51384	456	12	collapsed at species level	Bacteria	2	Proteobacteria	1224	Gammaproteobacteria	1236	Pseudomonadales	72274	Pseudomonadaceae	135621	Pseudomonas	286	Pseudomonas aeruginosa	287
Bacteria	Rhodobacter capsulatus	0.203	5.101	3738958	1	3783349	2385163	0.638	1.012	15150	14929	0	collapsed at species level	Bacteria	2	Proteobacteria	1224	Alphaproteobacteria	28211	Rhodobacterales	204455	Rhodobacteraceae	31989	Rhodobacter	1060	Rhodobacter capsulatus	1061
Bacteria	Pseudomonas protegens	0.202	9.605	20770765	3	7124120	4681327	0.225	0.343	28528	20390	1	collapsed at species level	Bacteria	2	Proteobacteria	1224	Gammaproteobacteria	1236	Pseudomonadales	72274	Pseudomonadaceae	135621	Pseudomonas	286	Pseudomonas protegens	380021
Bacteria	Frankia sp. CcI3	0.201	7.344	5433628	1	5447886	3428782	0.631	1.003	21812	21143	0	collapsed at species level	Bacteria	2	Actinobacteria	201174	Actinobacteria	1760	Frankiales	85013	Frankiaceae	74712	Frankia	1854	Frankia sp. CcI3	106370
Bacteria	Escherichia coli	0.198	6.22	672460421	137	4611808	4572108	0.007	0.007	18474	4	0	collapsed at species level	Bacteria	2	Proteobacteria	1224	Gammaproteobacteria	1236	Enterobacteriales	91347	Enterobacteriaceae	543	Escherichia	561	Escherichia coli	562
Bacteria	Pseudomonas putida	0.198	8.234	85864791	14	6107111	3909021	0.046	0.071	24458	21753	3	collapsed at species level	Bacteria	2	Proteobacteria	1224	Gammaproteobacteria	1236	Pseudomonadales	72274	Pseudomonadaceae	135621	Pseudomonas	286	Pseudomonas putida	303
Bacteria	Micrococcus luteus	0.195	3.281	5002397	2	2434615	1922700	0.384	0.487	9746	244	0	collapsed at species level	Bacteria	2	Actinobacteria	201174	Actinobacteria	1760	Micrococcales	85006	Micrococcaceae	1268	Micrococcus	1269	Micrococcus luteus	1270
Bacteria	Bacillus amyloliquefaciens	0.189	4.981	55536811	14	3692563	2959705	0.053	0.066	14794	35	0	collapsed at species level	Bacteria	2	Firmicutes	1239	Bacilli	91061	Bacillales	1385	Bacillaceae	186817	Bacillus	1386	Bacillus amyloliquefaciens	1390
Bacteria	Bacillus cereus	0.178	6.505	146788551	27	4821010	4055126	0.028	0.033	19322	1061	0	collapsed at species level	Bacteria	2	Firmicutes	1239	Bacilli	91061	Bacillales	1385	Bacillaceae	186817	Bacillus	1386	Bacillus cereus	1396
Bacteria	Streptomyces coelicolor	0.168	9.811	8667507	1	7279579	4862255	0.561	0.84	29142	18995	0	collapsed at species level	Bacteria	2	Actinobacteria	201174	Actinobacteria	1760	Streptomycetales	85011	Streptomycetaceae	2062	Streptomyces	1883	Streptomyces coelicolor	1902

## Sheet: positive.strain.Plasmid
Database	Name	S_Abundance (%)	R_Abundance (%)	Size (bp)	Seq_count	Nucleotides	Covered_positions	Coverage	Depth	Reads	Reads_uniq	Edit_distance	Description	Superkingdom	SuperkingdomTax	Phylum	PhylumTax	Class	ClassTax	Order	OrderTax	Family	FamilyTax	Genus	GenusTax	Species	SpeciesTax	Strain	StrainTax
Plasmid	CP001313.1	0.202	0.181	132962	1	134354	84840	0.638	1.01	538	538	0	Rhodobacter capsulatus SB 1003 plasmid pRCB133, complete sequence	Bacteria	2	Proteobacteria	1224	Alphaproteobacteria	28211	Rhodobacterales	204455	Rhodobacteraceae	31989	Rhodobacter	1060	Rhodobacter capsulatus	1061	SB 1003	272942
Plasmid	AM747723.1	0.197	0.123	92661	1	91398	59315	0.64	0.986	366	345	0	Burkholderia cenocepacia J2315 pBCJ2315 plasmid, complete genome	Bacteria	2	Proteobacteria	1224	Betaproteobacteria	28216	Burkholderiales	80840	Burkholderiaceae	119060	Burkholderia	32008	Burkholderia cenocepacia	95486	J2315	216591
Plasmid	AL589148.1	0.195	0.468	356023	1	347140	223857	0.629	0.975	1390	752	0	Streptomyces coelicolor plasmid SCP1	Bacteria	2	Actinobacteria	201174	Actinobacteria	1760	Streptomycetales	85011	Streptomycetaceae	2062	Streptomyces	1883	Streptomyces coelicolor	1902	A3(2)	100226
Plasmid	AL645771.1	0.147	0.031	31317	1	22982	15737	0.503	0.734	92	80	0	Streptomyces coelicolor A3(2) plasmid SCP2	Bacteria	2	Actinobacteria	201174	Actinobacteria	1760	Streptomycetales	85011	Streptomycetaceae	2062	Streptomyces	1883	Streptomyces coelicolor	1902	A3(2)	100226
Plasmid	AE016878.2	0.144	0.015	15274	1	10985	7826	0.512	0.719	44	44	0	Bacillus cereus ATCC 14579 plasmid pBClin15, complete sequence	Bacteria	2	Firmicutes	1239	Bacilli	91061	Bacillales	1385	Bacillaceae	186817	Bacillus	1386	Bacillus cereus	1396	ATCC 14579	226900

## Sheet: positive.species.Plasmid
Database	Name	S_Abundance (%)	R_Abundance (%)	Size (bp)	Seq_count	Nucleotides	Covered_positions	Coverage	Depth	Reads	Reads_uniq	Edit_distance	Description	Superkingdom	SuperkingdomTax	Phylum	PhylumTax	Class	ClassTax	Order	OrderTax	Family	FamilyTax	Genus	GenusTax	Species	SpeciesTax
Plasmid	Streptomyces coelicolor	0.342	0.499	387340	2	370122	239594	0.619	0.956	1482	832	0	collapsed at species level	Bacteria	2	Actinobacteria	201174	Actinobacteria	1760	Streptomycetales	85011	Streptomycetaceae	2062	Streptomyces	1883	Streptomyces coelicolor	1902
Plasmid	Rhodobacter capsulatus	0.202	0.181	132962	1	134354	84840	0.638	1.01	538	538	0	collapsed at species level	Bacteria	2	Proteobacteria	1224	Alphaproteobacteria	28211	Rhodobacterales	204455	Rhodobacteraceae	31989	Rhodobacter	1060	Rhodobacter capsulatus	1061
Plasmid	Burkholderia cenocepacia	0.198	0.124	257518	2	91895	59812	0.232	0.357	368	345	0	collapsed at species level	Bacteria	2	Proteobacteria	1224	Betaproteobacteria	28216	Burkholderiales	80840	Burkholderiaceae	119060	Burkholderia	32008	Burkholderia cenocepacia	95486
Plasmid	Bacillus cereus	0.144	0.015	15274	1	10985	7826	0.512	0.719	44	44	0	collapsed at species level	Bacteria	2	Firmicutes	1239	Bacilli	91061	Bacillales	1385	Bacillaceae	186817	Bacillus	1386	Bacillus cereus	1396
