# Supplementary material for: MGmapper: Reference based mapping and taxonomy annotation of metagenomics sequence reads
Source: PLoS One. 2017 May 3;12(5):e0176469. doi: 10.1371/journal.pone.0176469 (PMC5415185; doi:10.1371/journal.pone.0176469)
Supplement: S6 File — (XLSX) [file pone.0176469.s006.xlsx]

## Sheet: negative.strain.Bacteria
Database	Name	S_Abundance (%)	R_Abundance (%)	Size (bp)	Seq_count	Nucleotides	Covered_positions	Coverage	Depth	Reads	Reads_uniq	Edit_distance	Description	Superkingdom	SuperkingdomTax	Phylum	PhylumTax	Class	ClassTax	Order	OrderTax	Family	FamilyTax	Genus	GenusTax	Species	SpeciesTax	Strain	StrainTax
Bacteria	CP000560.1	0.094	2.482	3918589	1	1839960	1465543	0.374	0.47	7372	35	0	Bacillus amyloliquefaciens subsp. plantarum str. FZB42, complete genome	Bacteria	2	Firmicutes	1239	Bacilli	91061	Bacillales	1385	Bacillaceae	186817	Bacillus	1386	Bacillus amyloliquefaciens	1390	FZB42	326423
Bacteria	CP007437.1	0.092	1.553	2501300	1	1152698	922988	0.369	0.461	4614	0	0	Micrococcus luteus strain trpE16 genome	Bacteria	2	Actinobacteria	201174	Actinobacteria	1760	Micrococcales	85006	Micrococcaceae	1268	Micrococcus	1269	Micrococcus luteus	1270	-	-
Bacteria	CP006845.1	0.091	2.409	3916828	1	1785727	1429144	0.365	0.456	7154	0	0	Bacillus amyloliquefaciens CC178, complete genome	Bacteria	2	Firmicutes	1239	Bacilli	91061	Bacillales	1385	Bacillaceae	186817	Bacillus	1386	Bacillus amyloliquefaciens	1390	CC178	1412898
Bacteria	CM000726.1	0.06	2.173	5397450	1	1610196	1353025	0.251	0.298	6454	0	0	Bacillus cereus BDRD-Cer4 chromosome, whole genome shotgun sequence	Bacteria	2	Firmicutes	1239	Bacilli	91061	Bacillales	1385	Bacillaceae	186817	Bacillus	1386	Bacillus cereus	1396	BDRD-Cer4	526978
Bacteria	CP008863.1	0.045	2.1	6897231	1	1557494	1354292	0.196	0.226	6236	0	1	Pseudomonas aeruginosa strain M37351, complete genome	Bacteria	2	Proteobacteria	1224	Gammaproteobacteria	1236	Pseudomonadales	72274	Pseudomonadaceae	135621	Pseudomonas	286	Pseudomonas aeruginosa	287	-	-
Bacteria	CP008862.1	0.045	1.951	6475385	1	1447749	1281330	0.198	0.224	5796	0	0	Pseudomonas aeruginosa strain M1608, complete genome	Bacteria	2	Proteobacteria	1224	Gammaproteobacteria	1236	Pseudomonadales	72274	Pseudomonadaceae	135621	Pseudomonas	286	Pseudomonas aeruginosa	287	-	-
Bacteria	LN871187.1	0.022	0.947	6276469	1	702316	659257	0.105	0.112	2812	0	0	Pseudomonas aeruginosa genome assembly PAO1OR, chromosome : I	Bacteria	2	Proteobacteria	1224	Gammaproteobacteria	1236	Pseudomonadales	72274	Pseudomonadaceae	135621	Pseudomonas	286	Pseudomonas aeruginosa	287	-	-
Bacteria	CP006832.1	0.022	0.945	6265484	1	700853	660569	0.105	0.112	2806	0	0	Pseudomonas aeruginosa PAO1-VE13 genome	Bacteria	2	Proteobacteria	1224	Gammaproteobacteria	1236	Pseudomonadales	72274	Pseudomonadaceae	135621	Pseudomonas	286	Pseudomonas aeruginosa	287	PAO1-VE13	1367494
Bacteria	CP006831.1	0.021	0.906	6265484	1	672307	631405	0.101	0.107	2692	0	0	Pseudomonas aeruginosa PAO1-VE2 genome	Bacteria	2	Proteobacteria	1224	Gammaproteobacteria	1236	Pseudomonadales	72274	Pseudomonadaceae	135621	Pseudomonas	286	Pseudomonas aeruginosa	287	PAO1-VE2	1367493
Bacteria	CP006705.1	0.021	0.85	6043974	1	630908	594114	0.098	0.104	2526	0	0	Pseudomonas aeruginosa PAO581 genome	Bacteria	2	Proteobacteria	1224	Gammaproteobacteria	1236	Pseudomonadales	72274	Pseudomonadaceae	135621	Pseudomonas	286	Pseudomonas aeruginosa	287	PAO581	1352354
Bacteria	CP009124.1	0.016	0.902	8345283	1	669337	600721	0.072	0.08	2680	0	0	Streptomyces lividans TK24, complete genome	Bacteria	2	Actinobacteria	201174	Actinobacteria	1760	Streptomycetales	85011	Streptomycetaceae	2062	Streptomyces	1883	Streptomyces lividans	1916	TK24	457428
Bacteria	CM001889.1	0.015	0.857	8496762	1	635976	577763	0.068	0.075	2546	0	0	Streptomyces lividans 1326 chromosome, whole genome shotgun sequence	Bacteria	2	Actinobacteria	201174	Actinobacteria	1760	Streptomycetales	85011	Streptomycetaceae	2062	Streptomyces	1883	Streptomyces lividans	1916	1326	1200984
Bacteria	CP007787.1	0.012	0.294	3760231	1	218294	200522	0.053	0.058	874	0	0	Burkholderia cepacia strain DDS 7H-2 chromosome 1, complete sequence	Bacteria	2	Proteobacteria	1224	Betaproteobacteria	28216	Burkholderiales	80840	Burkholderiaceae	119060	Burkholderia	32008	Burkholderia cepacia	292	-	-
Bacteria	HG938370.1	0.011	0.259	3572953	1	192291	177879	0.05	0.054	770	0	0	Burkholderia cenocepacia H111 chromosome 1 complete genome	Bacteria	2	Proteobacteria	1224	Betaproteobacteria	28216	Burkholderiales	80840	Burkholderiaceae	119060	Burkholderia	32008	Burkholderia cenocepacia	95486	H111	1055524
Bacteria	CP011917.1	0.01	0.249	3822749	1	184839	168241	0.044	0.048	740	0	0	Burkholderia cenocepacia strain ST32 chromosome 1, complete sequence	Bacteria	2	Proteobacteria	1224	Betaproteobacteria	28216	Burkholderiales	80840	Burkholderiaceae	119060	Burkholderia	32008	Burkholderia cenocepacia	95486	-	-
Bacteria	HG938371.2	0.009	0.182	3102677	1	134897	124587	0.04	0.043	540	0	0	Burkholderia cenocepacia H111 chromosome 2, complete genome	Bacteria	2	Proteobacteria	1224	Betaproteobacteria	28216	Burkholderiales	80840	Burkholderiaceae	119060	Burkholderia	32008	Burkholderia cenocepacia	95486	H111	1055524
Bacteria	CM000723.1	0.008	0.308	5436173	1	228550	213812	0.039	0.042	916	0	0	Bacillus cereus BDRD-ST24 chromosome, whole genome shotgun sequence	Bacteria	2	Firmicutes	1239	Bacilli	91061	Bacillales	1385	Bacillaceae	186817	Bacillus	1386	Bacillus cereus	1396	BDRD-ST24	526974
Bacteria	CP007786.1	0.008	0.169	3206581	1	125357	115308	0.036	0.039	502	0	5	Burkholderia cepacia strain DDS 7H-2 chromosome 2, complete sequence	Bacteria	2	Proteobacteria	1224	Betaproteobacteria	28216	Burkholderiales	80840	Burkholderiaceae	119060	Burkholderia	32008	Burkholderia cepacia	292	-	-
Bacteria	CP011918.1	0.008	0.161	3086109	1	119371	111062	0.036	0.039	478	1	1	Burkholderia cenocepacia strain ST32 chromosome 2, complete sequence	Bacteria	2	Proteobacteria	1224	Betaproteobacteria	28216	Burkholderiales	80840	Burkholderiaceae	119060	Burkholderia	32008	Burkholderia cenocepacia	95486	-	-
Bacteria	CP011145.1	0.008	0.28	5418913	1	207571	196639	0.036	0.038	832	0	0	Bacillus cereus strain FORC_013, complete sequence	Bacteria	2	Firmicutes	1239	Bacilli	91061	Bacillales	1385	Bacillaceae	186817	Bacillus	1386	Bacillus cereus	1396	-	-
Bacteria	CP001903.1	0.007	0.265	5330088	1	196587	186883	0.035	0.037	788	0	0	Bacillus thuringiensis BMB171, complete genome	Bacteria	2	Firmicutes	1239	Bacilli	91061	Bacillales	1385	Bacillaceae	186817	Bacillus	1386	Bacillus thuringiensis	1428	BMB171	714359
Bacteria	CP003190.1	0.007	0.304	6867980	1	225750	208729	0.03	0.033	904	0	0	Pseudomonas protegens CHA0, complete genome	Bacteria	2	Proteobacteria	1224	Gammaproteobacteria	1236	Pseudomonadales	72274	Pseudomonadaceae	135621	Pseudomonas	286	Pseudomonas protegens	380021	CHA0	1124983
Bacteria	CM000729.1	0.006	0.241	5766278	1	178660	166860	0.029	0.031	716	0	0	Bacillus cereus Rock1-15 chromosome, whole genome shotgun sequence	Bacteria	2	Firmicutes	1239	Bacilli	91061	Bacillales	1385	Bacillaceae	186817	Bacillus	1386	Bacillus cereus	1396	Rock1-15	526982
Bacteria	AP014864.1	0.006	0.244	5896839	1	181151	170338	0.029	0.031	726	0	0	Bacillus thuringiensis serovar tolworthi DNA, complete genome, strain: Pasteur Institute Standard strain	Bacteria	2	Firmicutes	1239	Bacilli	91061	Bacillales	1385	Bacillaceae	186817	Bacillus	1386	Bacillus thuringiensis	1428	Pasteur Institute Standard strain	1442
Bacteria	CM000738.1	0.006	0.223	5594747	1	165154	157781	0.028	0.03	662	0	0	Bacillus cereus AH676 chromosome, whole genome shotgun sequence	Bacteria	2	Firmicutes	1239	Bacilli	91061	Bacillales	1385	Bacillaceae	186817	Bacillus	1386	Bacillus cereus	1396	AH676	526991
Bacteria	CP009789.1	0.004	0.125	4558660	1	92844	91296	0.02	0.02	372	0	0	Escherichia coli K-12 strain ER3413, complete genome	Bacteria	2	Proteobacteria	1224	Gammaproteobacteria	1236	Enterobacteriales	91347	Enterobacteriaceae	543	Escherichia	561	Escherichia coli	562	ER3413	83333
Bacteria	HG938372.1	0.004	0.028	1039263	1	20968	18990	0.018	0.02	84	0	0	Burkholderia cenocepacia H111 chromosome 3, complete genome	Bacteria	2	Proteobacteria	1224	Betaproteobacteria	28216	Burkholderiales	80840	Burkholderiaceae	119060	Burkholderia	32008	Burkholderia cenocepacia	95486	H111	1055524
Bacteria	AP017302.1	0.004	0.186	6897018	1	137830	130970	0.019	0.02	552	0	0	Pseudomonas aeruginosa DNA, complete genome, strain: IOMTU 133	Bacteria	2	Proteobacteria	1224	Gammaproteobacteria	1236	Pseudomonadales	72274	Pseudomonadaceae	135621	Pseudomonas	286	Pseudomonas aeruginosa	287	-	-
Bacteria	CP009273.1	0.004	0.124	4631469	1	91890	90791	0.02	0.02	368	0	0	Escherichia coli BW25113, complete genome	Bacteria	2	Proteobacteria	1224	Gammaproteobacteria	1236	Enterobacteriales	91347	Enterobacteriaceae	543	Escherichia	561	Escherichia coli	562	K-12 substr. BW25113	679895
Bacteria	CP008869.1	0.004	0.18	6829406	1	133874	130231	0.019	0.02	536	0	0	Pseudomonas aeruginosa strain W16407, complete genome	Bacteria	2	Proteobacteria	1224	Gammaproteobacteria	1236	Pseudomonadales	72274	Pseudomonadaceae	135621	Pseudomonas	286	Pseudomonas aeruginosa	287	-	-
Bacteria	CP001637.1	0.004	0.12	4630707	1	88863	87759	0.019	0.019	356	0	0	Escherichia coli DH1, complete genome	Bacteria	2	Proteobacteria	1224	Gammaproteobacteria	1236	Enterobacteriales	91347	Enterobacteriaceae	543	Escherichia	561	Escherichia coli	562	DH1	536056
Bacteria	CP012869.1	0.004	0.12	4641684	1	88886	88192	0.019	0.019	356	0	0	Escherichia coli strain K-12 substrain MG1655_TMP32XR1, complete genome	Bacteria	2	Proteobacteria	1224	Gammaproteobacteria	1236	Enterobacteriales	91347	Enterobacteriaceae	543	Escherichia	561	Escherichia coli	562	-	-
Bacteria	CP011343.2	0.004	0.118	4621656	1	87377	86510	0.019	0.019	350	0	0	Escherichia coli K-12 GM4792 Lac-, complete genome	Bacteria	2	Proteobacteria	1224	Gammaproteobacteria	1236	Enterobacteriales	91347	Enterobacteriaceae	543	Escherichia	561	Escherichia coli	562	K-12 substr. GM4792	83333
Bacteria	CP011324.1	0.004	0.116	4605301	1	86380	86319	0.019	0.019	346	0	0	Escherichia coli strain SQ2203, complete genome	Bacteria	2	Proteobacteria	1224	Gammaproteobacteria	1236	Enterobacteriales	91347	Enterobacteriaceae	543	Escherichia	561	Escherichia coli	562	-	-
Bacteria	CP009685.1	0.004	0.117	4636831	1	86862	85793	0.019	0.019	348	0	0	Escherichia coli str. K-12 substr. MG1655, complete genome	Bacteria	2	Proteobacteria	1224	Gammaproteobacteria	1236	Enterobacteriales	91347	Enterobacteriaceae	543	Escherichia	561	Escherichia coli	562	K-12 substr. MG1655	511145
Bacteria	CP001396.1	0.004	0.115	4578159	1	85371	84706	0.019	0.019	342	0	0	Escherichia coli BW2952, complete genome	Bacteria	2	Proteobacteria	1224	Gammaproteobacteria	1236	Enterobacteriales	91347	Enterobacteriaceae	543	Escherichia	561	Escherichia coli	562	K-12 substr. BW2952	595496
Bacteria	HG974234.1	0.004	0.17	6762448	1	125864	121338	0.018	0.019	504	0	0	Pseudomonas aeruginosa strain PSE305, genome	Bacteria	2	Proteobacteria	1224	Gammaproteobacteria	1236	Pseudomonadales	72274	Pseudomonadaceae	135621	Pseudomonas	286	Pseudomonas aeruginosa	287	-	-
Bacteria	HG738867.1	0.004	0.113	4527247	1	83860	82839	0.018	0.019	336	0	0	Escherichia coli str. K-12 substr. MC4100 complete genome	Bacteria	2	Proteobacteria	1224	Gammaproteobacteria	1236	Enterobacteriales	91347	Enterobacteriaceae	543	Escherichia	561	Escherichia coli	562	K-12 substr. MC4100	1403831
Bacteria	LM993812.1	0.004	0.114	4584860	1	84365	83480	0.018	0.018	338	0	0	Escherichia coli genome assembly EcHMS174Chr, chromosome : 1	Bacteria	2	Proteobacteria	1224	Gammaproteobacteria	1236	Enterobacteriales	91347	Enterobacteriaceae	543	Escherichia	561	Escherichia coli	562	-	-
Bacteria	U00096.3	0.004	0.115	4641652	1	85333	84989	0.018	0.018	342	1	0	Escherichia coli str. K-12 substr. MG1655, complete genome	Bacteria	2	Proteobacteria	1224	Gammaproteobacteria	1236	Enterobacteriales	91347	Enterobacteriaceae	543	Escherichia	561	Escherichia coli	562	K-12 substr. MG1655	511145
Bacteria	CP010440.1	0.004	0.114	4621164	1	84867	84411	0.018	0.018	340	0	0	Escherichia coli K-12 strain ER3476, complete genome	Bacteria	2	Proteobacteria	1224	Gammaproteobacteria	1236	Enterobacteriales	91347	Enterobacteriaceae	543	Escherichia	561	Escherichia coli	562	ER3476	83333
Bacteria	CP011342.2	0.004	0.114	4622342	1	84884	84290	0.018	0.018	340	0	0	Escherichia coli K-12 GM4792 Lac+, complete genome	Bacteria	2	Proteobacteria	1224	Gammaproteobacteria	1236	Enterobacteriales	91347	Enterobacteriaceae	543	Escherichia	561	Escherichia coli	562	K-12 substr. GM4792	83333
Bacteria	CP013144.1	0.004	0.151	6123018	1	111887	106309	0.017	0.018	448	0	0	Pseudomonas aeruginosa strain Cu1510, complete genome	Bacteria	2	Proteobacteria	1224	Gammaproteobacteria	1236	Pseudomonadales	72274	Pseudomonadaceae	135621	Pseudomonas	286	Pseudomonas aeruginosa	287	-	-
Bacteria	CP010443.1	0.004	0.113	4606859	1	83872	82959	0.018	0.018	336	0	0	Escherichia coli K-12 strain ER3446, complete genome	Bacteria	2	Proteobacteria	1224	Gammaproteobacteria	1236	Enterobacteriales	91347	Enterobacteriaceae	543	Escherichia	561	Escherichia coli	562	ER3446	83333
Bacteria	CP011919.1	0.004	0.024	989585	1	17980	16819	0.017	0.018	72	0	0	Burkholderia cenocepacia strain ST32 chromosome 3, complete sequence	Bacteria	2	Proteobacteria	1224	Betaproteobacteria	28216	Burkholderiales	80840	Burkholderiaceae	119060	Burkholderia	32008	Burkholderia cenocepacia	95486	-	-
Bacteria	CP012868.1	0.004	0.112	4641665	1	83363	82298	0.018	0.018	334	0	0	Escherichia coli str. K-12 substr. MG1655, complete genome	Bacteria	2	Proteobacteria	1224	Gammaproteobacteria	1236	Enterobacteriales	91347	Enterobacteriaceae	543	Escherichia	561	Escherichia coli	562	K-12 substr. MG1655	511145
Bacteria	AP009048.1	0.004	0.112	4646332	1	83381	82141	0.018	0.018	334	3	0	Escherichia coli str. K12 substr. W3110 DNA, complete genome	Bacteria	2	Proteobacteria	1224	Gammaproteobacteria	1236	Enterobacteriales	91347	Enterobacteriaceae	543	Escherichia	561	Escherichia coli	562	K-12 substr. W3110	316407
Bacteria	LN832404.1	0.004	0.112	4638126	1	82892	81497	0.018	0.018	332	0	0	Escherichia coli K-12 genome assembly EcoliK12AG100, chromosome : I	Bacteria	2	Proteobacteria	1224	Gammaproteobacteria	1236	Enterobacteriales	91347	Enterobacteriaceae	543	Escherichia	561	Escherichia coli	562	K-12 substr. AG100	83333
Bacteria	CP011369.1	0.004	0.171	7099963	1	126867	122292	0.017	0.018	508	0	0	Pseudomonas aeruginosa strain S04 90 genome	Bacteria	2	Proteobacteria	1224	Gammaproteobacteria	1236	Pseudomonadales	72274	Pseudomonadaceae	135621	Pseudomonas	286	Pseudomonas aeruginosa	287	-	-
Bacteria	AKVX01000001.1	0.004	0.111	4638970	1	82387	81540	0.018	0.018	330	0	0	Escherichia coli str. K-12 substr. MG1655 chromosome, whole genome shotgun sequence	Bacteria	2	Proteobacteria	1224	Gammaproteobacteria	1236	Enterobacteriales	91347	Enterobacteriaceae	543	Escherichia	561	Escherichia coli	562	K-12 substr. MG1655	511145
Bacteria	CP011113.1	0.004	0.11	4587291	1	81410	80439	0.018	0.018	326	0	0	Escherichia coli strain RR1, complete genome	Bacteria	2	Proteobacteria	1224	Gammaproteobacteria	1236	Enterobacteriales	91347	Enterobacteriaceae	543	Escherichia	561	Escherichia coli	562	-	-
Bacteria	CP010445.1	0.004	0.112	4682086	1	82882	82390	0.018	0.018	332	0	0	Escherichia coli K-12 strain ER3435, complete genome	Bacteria	2	Proteobacteria	1224	Gammaproteobacteria	1236	Enterobacteriales	91347	Enterobacteriaceae	543	Escherichia	561	Escherichia coli	562	ER3435	83333
Bacteria	CP011320.1	0.004	0.11	4633461	1	81862	80645	0.017	0.018	328	0	0	Escherichia coli strain SQ37, complete genome	Bacteria	2	Proteobacteria	1224	Gammaproteobacteria	1236	Enterobacteriales	91347	Enterobacteriaceae	543	Escherichia	561	Escherichia coli	562	-	-
Bacteria	CP010439.1	0.004	0.109	4604543	1	80843	79946	0.017	0.018	324	0	0	Escherichia coli K-12 strain ER3440, complete genome	Bacteria	2	Proteobacteria	1224	Gammaproteobacteria	1236	Enterobacteriales	91347	Enterobacteriaceae	543	Escherichia	561	Escherichia coli	562	ER3440	83333
Bacteria	CP011495.1	0.003	0.11	4678046	1	81372	79883	0.017	0.017	326	0	0	Escherichia coli strain NCM3722, complete genome	Bacteria	2	Proteobacteria	1224	Gammaproteobacteria	1236	Enterobacteriales	91347	Enterobacteriaceae	543	Escherichia	561	Escherichia coli	562	-	-
Bacteria	CP006853.1	0.003	0.153	6580038	1	113405	107214	0.016	0.017	454	0	6	Pseudomonas aeruginosa MTB-1, complete genome	Bacteria	2	Proteobacteria	1224	Gammaproteobacteria	1236	Pseudomonadales	72274	Pseudomonadaceae	135621	Pseudomonas	286	Pseudomonas aeruginosa	287	MTB-1	1415629
Bacteria	CP011323.1	0.003	0.106	4599702	1	78852	77943	0.017	0.017	316	0	0	Escherichia coli strain SQ171, complete genome	Bacteria	2	Proteobacteria	1224	Gammaproteobacteria	1236	Enterobacteriales	91347	Enterobacteriaceae	543	Escherichia	561	Escherichia coli	562	-	-
Bacteria	CP013253.1	0.003	0.105	4579074	1	77854	77245	0.017	0.017	312	0	0	Escherichia coli strain CQSW20, complete genome	Bacteria	2	Proteobacteria	1224	Gammaproteobacteria	1236	Enterobacteriales	91347	Enterobacteriaceae	543	Escherichia	561	Escherichia coli	562	-	-
Bacteria	CM000960.1	0.003	0.106	4639637	1	78914	78099	0.017	0.017	316	0	0	Escherichia coli str. K-12 substr. MG1655star chromosome, whole genome shotgun sequence	Bacteria	2	Proteobacteria	1224	Gammaproteobacteria	1236	Enterobacteriales	91347	Enterobacteriaceae	543	Escherichia	561	Escherichia coli	562	K-12 substr. MG1655star	879462
Bacteria	CP011321.1	0.003	0.106	4610881	1	78403	78013	0.017	0.017	314	0	0	Escherichia coli strain SQ88, complete genome	Bacteria	2	Proteobacteria	1224	Gammaproteobacteria	1236	Enterobacteriales	91347	Enterobacteriaceae	543	Escherichia	561	Escherichia coli	562	-	-
Bacteria	CP009644.1	0.003	0.104	4558663	1	77412	76724	0.017	0.017	310	0	0	Escherichia coli ER2796, complete genome	Bacteria	2	Proteobacteria	1224	Gammaproteobacteria	1236	Enterobacteriales	91347	Enterobacteriaceae	543	Escherichia	561	Escherichia coli	562	ER2796	1245474
Bacteria	AP012030.1	0.003	0.106	4621430	1	78393	78219	0.017	0.017	314	0	0	Escherichia coli DH1 (ME8569) DNA, complete genome	Bacteria	2	Proteobacteria	1224	Gammaproteobacteria	1236	Enterobacteriales	91347	Enterobacteriaceae	543	Escherichia	561	Escherichia coli	562	DH1	536056
Bacteria	CP012870.1	0.003	0.106	4641689	1	78328	77757	0.017	0.017	314	0	0	Escherichia coli strain K-12 substrain MG1655_TMP32XR2, complete genome	Bacteria	2	Proteobacteria	1224	Gammaproteobacteria	1236	Enterobacteriales	91347	Enterobacteriaceae	543	Escherichia	561	Escherichia coli	562	-	-
Bacteria	AKBV01000001.1	0.003	0.105	4638970	1	77886	77361	0.017	0.017	312	0	0	Escherichia coli str. K-12 substr. MG1655 chromosome, whole genome shotgun sequence	Bacteria	2	Proteobacteria	1224	Gammaproteobacteria	1236	Enterobacteriales	91347	Enterobacteriaceae	543	Escherichia	561	Escherichia coli	562	K-12 substr. MG1655	511145
Bacteria	CP012125.1	0.003	0.104	4614223	1	76930	75823	0.016	0.017	308	0	0	Escherichia coli strain DH1Ec095, complete genome	Bacteria	2	Proteobacteria	1224	Gammaproteobacteria	1236	Enterobacteriales	91347	Enterobacteriaceae	543	Escherichia	561	Escherichia coli	562	-	-
Bacteria	CP012127.1	0.003	0.103	4609522	1	76403	75524	0.016	0.017	306	0	0	Escherichia coli strain DH1Ec169, complete genome	Bacteria	2	Proteobacteria	1224	Gammaproteobacteria	1236	Enterobacteriales	91347	Enterobacteriaceae	543	Escherichia	561	Escherichia coli	562	-	-
Bacteria	CP008801.1	0.003	0.105	4718545	1	77910	77085	0.016	0.017	312	0	0	Escherichia coli KLY, complete genome	Bacteria	2	Proteobacteria	1224	Gammaproteobacteria	1236	Enterobacteriales	91347	Enterobacteriaceae	543	Escherichia	561	Escherichia coli	562	KLY	1435461
Bacteria	CP010444.1	0.003	0.102	4609629	1	75850	74875	0.016	0.016	304	0	0	Escherichia coli K-12 strain ER3475, complete genome	Bacteria	2	Proteobacteria	1224	Gammaproteobacteria	1236	Enterobacteriales	91347	Enterobacteriaceae	543	Escherichia	561	Escherichia coli	562	ER3475	83333
Bacteria	CP011322.1	0.003	0.102	4605135	1	75411	74637	0.016	0.016	302	0	0	Escherichia coli strain SQ110, complete genome	Bacteria	2	Proteobacteria	1224	Gammaproteobacteria	1236	Enterobacteriales	91347	Enterobacteriaceae	543	Escherichia	561	Escherichia coli	562	-	-
Bacteria	CP010441.1	0.003	0.101	4607634	1	74925	74774	0.016	0.016	300	0	0	Escherichia coli K-12 strain ER3445, complete genome	Bacteria	2	Proteobacteria	1224	Gammaproteobacteria	1236	Enterobacteriales	91347	Enterobacteriaceae	543	Escherichia	561	Escherichia coli	562	ER3445	83333
Bacteria	CP004061.1	0.003	0.141	6421010	1	104418	100974	0.016	0.016	418	0	0	Pseudomonas aeruginosa B136-33, complete genome	Bacteria	2	Proteobacteria	1224	Gammaproteobacteria	1236	Pseudomonadales	72274	Pseudomonadaceae	135621	Pseudomonas	286	Pseudomonas aeruginosa	287	B136-33	1280938
Bacteria	CP014272.1	0.003	0.104	4745255	1	76885	76501	0.016	0.016	308	0	0	Escherichia coli K-12 strain C3026, complete genome	Bacteria	2	Proteobacteria	1224	Gammaproteobacteria	1236	Enterobacteriales	91347	Enterobacteriaceae	543	Escherichia	561	Escherichia coli	562	C3026	83333
Bacteria	CP010438.1	0.003	0.1	4619729	1	74416	73895	0.016	0.016	298	0	0	Escherichia coli K-12 strain ER3454, complete genome	Bacteria	2	Proteobacteria	1224	Gammaproteobacteria	1236	Enterobacteriales	91347	Enterobacteriaceae	543	Escherichia	561	Escherichia coli	562	ER3454	83333
Bacteria	CP007785.1	0.003	0.026	1180302	1	18981	18254	0.015	0.016	76	0	0	Burkholderia cepacia strain DDS 7H-2 chromosome 3, complete sequence	Bacteria	2	Proteobacteria	1224	Betaproteobacteria	28216	Burkholderiales	80840	Burkholderiaceae	119060	Burkholderia	32008	Burkholderia cepacia	292	-	-
Bacteria	CP012126.1	0.003	0.099	4612363	1	73379	73136	0.016	0.016	294	0	0	Escherichia coli strain DH1Ec104, complete genome	Bacteria	2	Proteobacteria	1224	Gammaproteobacteria	1236	Enterobacteriales	91347	Enterobacteriaceae	543	Escherichia	561	Escherichia coli	562	-	-
Bacteria	CP007244.1	0.003	0.084	3957904	1	62434	59826	0.015	0.016	250	0	0	Bacillus amyloliquefaciens subsp. plantarum TrigoCor1448, complete genome	Bacteria	2	Firmicutes	1239	Bacilli	91061	Bacillales	1385	Bacillaceae	186817	Bacillus	1386	Bacillus methylotrophicus	492670	TrigoCor1448	1449088
Bacteria	CP010442.1	0.003	0.099	4660432	1	73401	72998	0.016	0.016	294	0	0	Escherichia coli K-12 strain ER3466, complete genome	Bacteria	2	Proteobacteria	1224	Gammaproteobacteria	1236	Enterobacteriales	91347	Enterobacteriaceae	543	Escherichia	561	Escherichia coli	562	ER3466	83333
Bacteria	CP003838.1	0.003	0.083	3961368	1	61359	57469	0.015	0.015	246	0	0	Bacillus methylotrophicus AS43.3, complete genome	Bacteria	2	Firmicutes	1239	Bacilli	91061	Bacillales	1385	Bacillaceae	186817	Bacillus	1386	Bacillus methylotrophicus	492670	AS43.3	1225788
Bacteria	CP014270.1	0.003	0.095	4546849	1	70424	70085	0.015	0.015	282	0	0	Escherichia coli K-12 strain DHB4, complete genome	Bacteria	2	Proteobacteria	1224	Gammaproteobacteria	1236	Enterobacteriales	91347	Enterobacteriaceae	543	Escherichia	561	Escherichia coli	562	DHB4	83333
Bacteria	CP014225.1	0.003	0.097	4659625	1	71884	71756	0.015	0.015	288	0	0	Escherichia coli str. K-12 substr. MG1655, complete genome	Bacteria	2	Proteobacteria	1224	Gammaproteobacteria	1236	Enterobacteriales	91347	Enterobacteriaceae	543	Escherichia	561	Escherichia coli	562	K-12 substr. MG1655	511145
Bacteria	AP012306.1	0.003	0.079	3976195	1	58934	58920	0.015	0.015	236	0	0	Escherichia coli str. K-12 substr. MDS42 DNA, complete genome	Bacteria	2	Proteobacteria	1224	Gammaproteobacteria	1236	Enterobacteriales	91347	Enterobacteriaceae	543	Escherichia	561	Escherichia coli	562	K-12 substr. MDS42	1110693
Bacteria	AP014651.1	0.003	0.139	7090694	1	103418	100660	0.014	0.015	414	0	0	Pseudomonas aeruginosa DNA, complete genome, strain: NCGM257	Bacteria	2	Proteobacteria	1224	Gammaproteobacteria	1236	Pseudomonadales	72274	Pseudomonadaceae	135621	Pseudomonas	286	Pseudomonas aeruginosa	287	-	-
Bacteria	LN877770.1	0.003	0.098	5027063	1	72894	71103	0.014	0.015	292	0	0	Escherichia coli genome assembly ERS742059, chromosome : I	Bacteria	2	Proteobacteria	1224	Gammaproteobacteria	1236	Enterobacteriales	91347	Enterobacteriaceae	543	Escherichia	561	Escherichia coli	562	-	-
Bacteria	CP008861.1	0.003	0.131	6836415	1	96899	94511	0.014	0.014	388	0	0	Pseudomonas aeruginosa strain H47921, complete genome	Bacteria	2	Proteobacteria	1224	Gammaproteobacteria	1236	Pseudomonadales	72274	Pseudomonadaceae	135621	Pseudomonas	286	Pseudomonas aeruginosa	287	-	-
Bacteria	CP013989.1	0.003	0.121	6364583	1	89918	88046	0.014	0.014	360	0	0	Pseudomonas aeruginosa strain USDA-ARS-USMARC-41639, complete genome	Bacteria	2	Proteobacteria	1224	Gammaproteobacteria	1236	Pseudomonadales	72274	Pseudomonadaceae	135621	Pseudomonas	286	Pseudomonas aeruginosa	287	-	-
Bacteria	CP006728.1	0.003	0.117	6262305	1	86889	85127	0.014	0.014	348	0	0	Pseudomonas aeruginosa c7447m genome	Bacteria	2	Proteobacteria	1224	Gammaproteobacteria	1236	Pseudomonadales	72274	Pseudomonadaceae	135621	Pseudomonas	286	Pseudomonas aeruginosa	287	C7447m	1352355
Bacteria	CM000750.1	0.003	0.112	6037513	1	83352	80291	0.013	0.014	334	0	0	Bacillus thuringiensis serovar pakistani str. T13001 chromosome, whole genome shotgun sequence	Bacteria	2	Firmicutes	1239	Bacilli	91061	Bacillales	1385	Bacillaceae	186817	Bacillus	1386	Bacillus thuringiensis	1428	T13001	527027
Bacteria	CP001176.1	0.003	0.1	5419036	1	74374	70264	0.013	0.014	298	0	0	Bacillus cereus B4264, complete genome	Bacteria	2	Firmicutes	1239	Bacilli	91061	Bacillales	1385	Bacillaceae	186817	Bacillus	1386	Bacillus cereus	1396	B4264	405532
Bacteria	CP000948.1	0.003	0.086	4686137	1	63420	63120	0.013	0.014	254	0	0	Escherichia coli str. K12 substr. DH10B, complete genome	Bacteria	2	Proteobacteria	1224	Gammaproteobacteria	1236	Enterobacteriales	91347	Enterobacteriaceae	543	Escherichia	561	Escherichia coli	562	K-12 substr. DH10B	316385
Bacteria	LM995446.1	0.003	0.082	4585620	1	60906	60705	0.013	0.013	244	0	0	Escherichia coli genome assembly EcRV308Chr, chromosome : 1	Bacteria	2	Proteobacteria	1224	Gammaproteobacteria	1236	Enterobacteriales	91347	Enterobacteriaceae	543	Escherichia	561	Escherichia coli	562	-	-
Bacteria	CP007147.1	0.003	0.115	6433441	1	85417	83101	0.013	0.013	342	0	0	Pseudomonas aeruginosa YL84, complete genome	Bacteria	2	Proteobacteria	1224	Gammaproteobacteria	1236	Pseudomonadales	72274	Pseudomonadaceae	135621	Pseudomonas	286	Pseudomonas aeruginosa	287	YL84	1448140
Bacteria	CP008749.1	0.003	0.11	6264404	1	81930	80568	0.013	0.013	328	0	0	Pseudomonas aeruginosa PAO1H2O genome	Bacteria	2	Proteobacteria	1224	Gammaproteobacteria	1236	Pseudomonadales	72274	Pseudomonadaceae	135621	Pseudomonas	286	Pseudomonas aeruginosa	287	PAO1H2O	1147787
Bacteria	AP014522.1	0.003	0.119	6827892	1	88372	84624	0.012	0.013	354	0	1	Pseudomonas protegens Cab57 DNA, complete genome	Bacteria	2	Proteobacteria	1224	Gammaproteobacteria	1236	Pseudomonadales	72274	Pseudomonadaceae	135621	Pseudomonas	286	Pseudomonas protegens	380021	unknown	1420599
Bacteria	CM000722.1	0.003	0.09	5246493	1	66901	64496	0.012	0.013	268	0	0	Bacillus cereus m1550 chromosome, whole genome shotgun sequence	Bacteria	2	Firmicutes	1239	Bacilli	91061	Bacillales	1385	Bacillaceae	186817	Bacillus	1386	Bacillus cereus	1396	m1550	526969
Bacteria	AP012280.1	0.003	0.114	6764661	1	84919	81122	0.012	0.013	340	0	0	Pseudomonas aeruginosa NCGM2.S1 DNA, complete genome	Bacteria	2	Proteobacteria	1224	Gammaproteobacteria	1236	Pseudomonadales	72274	Pseudomonadaceae	135621	Pseudomonas	286	Pseudomonas aeruginosa	287	NCGM2.S1	1089456
Bacteria	CP008739.2	0.003	0.115	6818030	1	85415	82525	0.012	0.013	342	0	0	Pseudomonas aeruginosa VRFPA04, complete genome	Bacteria	2	Proteobacteria	1224	Gammaproteobacteria	1236	Pseudomonadales	72274	Pseudomonadaceae	135621	Pseudomonas	286	Pseudomonas aeruginosa	287	VRFPA04	1400868
Bacteria	CP009686.1	0.003	0.09	5349617	1	66845	63586	0.012	0.012	268	0	0	Bacillus cereus strain FORC_005, complete genome	Bacteria	2	Firmicutes	1239	Bacilli	91061	Bacillales	1385	Bacillaceae	186817	Bacillus	1386	Bacillus cereus	1396	-	-
Bacteria	CP013993.1	0.002	0.112	7055752	1	83401	81038	0.011	0.012	334	0	0	Pseudomonas aeruginosa DHS01, complete genome	Bacteria	2	Proteobacteria	1224	Gammaproteobacteria	1236	Pseudomonadales	72274	Pseudomonadaceae	135621	Pseudomonas	286	Pseudomonas aeruginosa	287	DHS01	1411700
Bacteria	CP013680.1	0.002	0.101	6343337	1	74935	74560	0.012	0.012	300	0	0	Pseudomonas aeruginosa AES-1R, complete genome	Bacteria	2	Proteobacteria	1224	Gammaproteobacteria	1236	Pseudomonadales	72274	Pseudomonadaceae	135621	Pseudomonas	286	Pseudomonas aeruginosa	287	AES-1R	1000561
Bacteria	CP012066.1	0.002	0.101	6368008	1	74932	73948	0.012	0.012	300	0	0	Pseudomonas aeruginosa strain F9676, complete genome	Bacteria	2	Proteobacteria	1224	Gammaproteobacteria	1236	Pseudomonadales	72274	Pseudomonadaceae	135621	Pseudomonas	286	Pseudomonas aeruginosa	287	-	-
Bacteria	CP003149.1	0.002	0.1	6402658	1	74445	72367	0.011	0.012	298	0	0	Pseudomonas aeruginosa DK2, complete genome	Bacteria	2	Proteobacteria	1224	Gammaproteobacteria	1236	Pseudomonadales	72274	Pseudomonadaceae	135621	Pseudomonas	286	Pseudomonas aeruginosa	287	DK2	1093787
Bacteria	CP006245.1	0.002	0.099	6342034	1	73455	72757	0.011	0.012	294	0	0	Pseudomonas aeruginosa RP73, complete genome	Bacteria	2	Proteobacteria	1224	Gammaproteobacteria	1236	Pseudomonadales	72274	Pseudomonadaceae	135621	Pseudomonas	286	Pseudomonas aeruginosa	287	RP73	1340851
Bacteria	CP008856.1	0.002	0.102	6535112	1	75429	74736	0.011	0.012	302	0	0	Pseudomonas aeruginosa strain F23197, complete genome	Bacteria	2	Proteobacteria	1224	Gammaproteobacteria	1236	Pseudomonadales	72274	Pseudomonadaceae	135621	Pseudomonas	286	Pseudomonas aeruginosa	287	-	-
Bacteria	CP002496.1	0.002	0.098	6327754	1	72914	72411	0.011	0.012	292	0	0	Pseudomonas aeruginosa M18, complete genome	Bacteria	2	Proteobacteria	1224	Gammaproteobacteria	1236	Pseudomonadales	72274	Pseudomonadaceae	135621	Pseudomonas	286	Pseudomonas aeruginosa	287	M18	941193
Bacteria	LN831024.1	0.002	0.096	6316979	1	71399	69722	0.011	0.011	286	0	0	Pseudomonas aeruginosa genome assembly NCTC10332, chromosome : 1	Bacteria	2	Proteobacteria	1224	Gammaproteobacteria	1236	Pseudomonadales	72274	Pseudomonadaceae	135621	Pseudomonas	286	Pseudomonas aeruginosa	287	-	-
Bacteria	AP014646.1	0.002	0.104	6850954	1	77430	75844	0.011	0.011	310	0	0	Pseudomonas aeruginosa DNA, complete genome, strain: NCGM 1984	Bacteria	2	Proteobacteria	1224	Gammaproteobacteria	1236	Pseudomonadales	72274	Pseudomonadaceae	135621	Pseudomonas	286	Pseudomonas aeruginosa	287	-	-
Bacteria	CP008867.1	0.002	0.096	6322459	1	70925	70016	0.011	0.011	284	0	0	Pseudomonas aeruginosa strain T52373, complete genome	Bacteria	2	Proteobacteria	1224	Gammaproteobacteria	1236	Pseudomonadales	72274	Pseudomonadaceae	135621	Pseudomonas	286	Pseudomonas aeruginosa	287	-	-
Bacteria	CP008872.1	0.002	0.096	6371121	1	70931	68841	0.011	0.011	284	0	0	Pseudomonas aeruginosa strain X78812, complete genome	Bacteria	2	Proteobacteria	1224	Gammaproteobacteria	1236	Pseudomonadales	72274	Pseudomonadaceae	135621	Pseudomonas	286	Pseudomonas aeruginosa	287	-	-
Bacteria	AP014622.1	0.002	0.102	6814936	1	75422	74464	0.011	0.011	302	0	0	Pseudomonas aeruginosa DNA, complete genome, strain: NCGM 1900	Bacteria	2	Proteobacteria	1224	Gammaproteobacteria	1236	Pseudomonadales	72274	Pseudomonadaceae	135621	Pseudomonas	286	Pseudomonas aeruginosa	287	-	-
Bacteria	AAQW01000001.1	0.002	0.096	6492423	1	70947	70657	0.011	0.011	284	0	0	Pseudomonas aeruginosa PACS2 chromosome, whole genome shotgun sequence	Bacteria	2	Proteobacteria	1224	Gammaproteobacteria	1236	Pseudomonadales	72274	Pseudomonadaceae	135621	Pseudomonas	286	Pseudomonas aeruginosa	287	PACS2	388272
Bacteria	CP010371.1	0.002	0.07	4761012	1	51947	51598	0.011	0.011	208	0	0	Escherichia coli strain 6409, complete genome	Bacteria	2	Proteobacteria	1224	Gammaproteobacteria	1236	Enterobacteriales	91347	Enterobacteriaceae	543	Escherichia	561	Escherichia coli	562	-	-
Bacteria	AFXJ01000001.1	0.002	0.098	6742964	1	72934	70757	0.01	0.011	292	0	0	Pseudomonas aeruginosa 19BR chromosome, whole genome shotgun sequence	Bacteria	2	Proteobacteria	1224	Gammaproteobacteria	1236	Pseudomonadales	72274	Pseudomonadaceae	135621	Pseudomonas	286	Pseudomonas aeruginosa	287	19BR	1051003
Bacteria	CP013696.1	0.002	0.092	6431911	1	68429	66947	0.01	0.011	274	0	0	Pseudomonas aeruginosa strain 12-4-4(59), complete genome	Bacteria	2	Proteobacteria	1224	Gammaproteobacteria	1236	Pseudomonadales	72274	Pseudomonadaceae	135621	Pseudomonas	286	Pseudomonas aeruginosa	287	-	-
Bacteria	CP008859.1	0.002	0.091	6351710	1	67454	66920	0.011	0.011	270	0	0	Pseudomonas aeruginosa strain H5708, complete genome	Bacteria	2	Proteobacteria	1224	Gammaproteobacteria	1236	Pseudomonadales	72274	Pseudomonadaceae	135621	Pseudomonas	286	Pseudomonas aeruginosa	287	-	-
Bacteria	CM001020.1	0.002	0.098	6866064	1	72449	70998	0.01	0.011	290	0	0	Pseudomonas aeruginosa 39016 chromosome, whole genome shotgun sequence	Bacteria	2	Proteobacteria	1224	Gammaproteobacteria	1236	Pseudomonadales	72274	Pseudomonadaceae	135621	Pseudomonas	286	Pseudomonas aeruginosa	287	39016	798130
Bacteria	CP007224.1	0.002	0.092	6444091	1	67950	66283	0.01	0.011	272	0	0	Pseudomonas aeruginosa PA96 genome	Bacteria	2	Proteobacteria	1224	Gammaproteobacteria	1236	Pseudomonadales	72274	Pseudomonadaceae	135621	Pseudomonas	286	Pseudomonas aeruginosa	287	PA96	1457392
Bacteria	CP008864.1	0.002	0.097	6907606	1	71939	71479	0.01	0.01	288	0	0	Pseudomonas aeruginosa strain W60856, complete genome	Bacteria	2	Proteobacteria	1224	Gammaproteobacteria	1236	Pseudomonadales	72274	Pseudomonadaceae	135621	Pseudomonas	286	Pseudomonas aeruginosa	287	-	-
Bacteria	AGTD01000001.1	0.002	0.073	5239207	1	53928	53842	0.01	0.01	216	0	0	Escherichia coli UMNF18 chromosome, whole genome shotgun sequence	Bacteria	2	Proteobacteria	1224	Gammaproteobacteria	1236	Enterobacteriales	91347	Enterobacteriaceae	543	Escherichia	561	Escherichia coli	562	UMNF18	1050617
Bacteria	CP004055.1	0.002	0.087	6309305	1	64430	62841	0.01	0.01	258	0	0	Pseudomonas aeruginosa PA1R, complete genome	Bacteria	2	Proteobacteria	1224	Gammaproteobacteria	1236	Pseudomonadales	72274	Pseudomonadaceae	135621	Pseudomonas	286	Pseudomonas aeruginosa	287	PA1R	1279008
Bacteria	CP008871.1	0.002	0.093	6803881	1	68917	68143	0.01	0.01	276	0	0	Pseudomonas aeruginosa strain W45909, complete genome	Bacteria	2	Proteobacteria	1224	Gammaproteobacteria	1236	Pseudomonadales	72274	Pseudomonadaceae	135621	Pseudomonas	286	Pseudomonas aeruginosa	287	-	-
Bacteria	CP013245.1	0.002	0.086	6400418	1	63451	62833	0.01	0.01	254	0	0	Pseudomonas aeruginosa strain VA-134, complete genome	Bacteria	2	Proteobacteria	1224	Gammaproteobacteria	1236	Pseudomonadales	72274	Pseudomonadaceae	135621	Pseudomonas	286	Pseudomonas aeruginosa	287	-	-
Bacteria	CP007399.1	0.002	0.088	6603099	1	65436	64720	0.01	0.01	262	0	0	Pseudomonas aeruginosa strain F22031, complete genome	Bacteria	2	Proteobacteria	1224	Gammaproteobacteria	1236	Pseudomonadales	72274	Pseudomonadaceae	135621	Pseudomonas	286	Pseudomonas aeruginosa	287	-	-
Bacteria	CP011134.1	0.002	0.067	5000386	1	49451	49272	0.01	0.01	198	0	0	Escherichia coli VR50, complete genome	Bacteria	2	Proteobacteria	1224	Gammaproteobacteria	1236	Enterobacteriales	91347	Enterobacteriaceae	543	Escherichia	561	Escherichia coli	562	VR50	941323
Bacteria	CP009166.1	0.002	0.065	4948797	1	47950	47471	0.01	0.01	192	0	0	Escherichia coli 1303, complete genome	Bacteria	2	Proteobacteria	1224	Gammaproteobacteria	1236	Enterobacteriales	91347	Enterobacteriaceae	543	Escherichia	561	Escherichia coli	562	1303	745156
Bacteria	CP006931.1	0.002	0.088	6725183	1	64914	63979	0.01	0.01	260	0	0	Pseudomonas aeruginosa SCV20265, complete genome	Bacteria	2	Proteobacteria	1224	Gammaproteobacteria	1236	Pseudomonadales	72274	Pseudomonadaceae	135621	Pseudomonas	286	Pseudomonas aeruginosa	287	SCV20265	1427342
Bacteria	CP008865.1	0.002	0.09	6951288	1	66414	65936	0.009	0.01	266	0	0	Pseudomonas aeruginosa strain S86968, complete genome	Bacteria	2	Proteobacteria	1224	Gammaproteobacteria	1236	Pseudomonadales	72274	Pseudomonadaceae	135621	Pseudomonas	286	Pseudomonas aeruginosa	287	-	-
Bacteria	CP008868.1	0.002	0.083	6456866	1	61441	60891	0.009	0.01	246	0	0	Pseudomonas aeruginosa strain T63266, complete genome	Bacteria	2	Proteobacteria	1224	Gammaproteobacteria	1236	Pseudomonadales	72274	Pseudomonadaceae	135621	Pseudomonas	286	Pseudomonas aeruginosa	287	-	-
Bacteria	CP012001.1	0.002	0.081	6317050	1	59974	58670	0.009	0.009	240	0	0	Pseudomonas aeruginosa DSM 50071, complete genome	Bacteria	2	Proteobacteria	1224	Gammaproteobacteria	1236	Pseudomonadales	72274	Pseudomonadaceae	135621	Pseudomonas	286	Pseudomonas aeruginosa	287	DSM 50071	1123015
Bacteria	CP008870.1	0.002	0.086	6804266	1	63961	63032	0.009	0.009	256	0	0	Pseudomonas aeruginosa strain W36662, complete genome	Bacteria	2	Proteobacteria	1224	Gammaproteobacteria	1236	Pseudomonadales	72274	Pseudomonadaceae	135621	Pseudomonas	286	Pseudomonas aeruginosa	287	-	-
Bacteria	AP014839.2	0.002	0.083	6613260	1	61921	60544	0.009	0.009	248	0	0	Pseudomonas aeruginosa DNA, complete genome, strain: 8380	Bacteria	2	Proteobacteria	1224	Gammaproteobacteria	1236	Pseudomonadales	72274	Pseudomonadaceae	135621	Pseudomonas	286	Pseudomonas aeruginosa	287	-	-
Bacteria	CP008860.1	0.002	0.083	6598021	1	61453	60077	0.009	0.009	246	0	0	Pseudomonas aeruginosa strain H27930, complete genome	Bacteria	2	Proteobacteria	1224	Gammaproteobacteria	1236	Pseudomonadales	72274	Pseudomonadaceae	135621	Pseudomonas	286	Pseudomonas aeruginosa	287	-	-
Bacteria	CP006985.1	0.002	0.081	6524053	1	60424	59339	0.009	0.009	242	0	0	Pseudomonas aeruginosa LESlike4 sequence	Bacteria	2	Proteobacteria	1224	Gammaproteobacteria	1236	Pseudomonadales	72274	Pseudomonadaceae	135621	Pseudomonas	286	Pseudomonas aeruginosa	287	LESlike4	1408275
Bacteria	CP006984.1	0.002	0.079	6509070	1	58952	57936	0.009	0.009	236	0	0	Pseudomonas aeruginosa LESlike1 sequence	Bacteria	2	Proteobacteria	1224	Gammaproteobacteria	1236	Pseudomonadales	72274	Pseudomonadaceae	135621	Pseudomonas	286	Pseudomonas aeruginosa	287	LESlike1	1408274
Bacteria	CP008866.1	0.002	0.083	6809437	1	61451	60724	0.009	0.009	246	0	0	Pseudomonas aeruginosa strain T38079, complete genome	Bacteria	2	Proteobacteria	1224	Gammaproteobacteria	1236	Pseudomonadales	72274	Pseudomonadaceae	135621	Pseudomonas	286	Pseudomonas aeruginosa	287	-	-
Bacteria	FN649414.1	0.002	0.063	5153435	1	46400	46006	0.009	0.009	186	0	0	Escherichia coli ETEC H10407, complete genome	Bacteria	2	Proteobacteria	1224	Gammaproteobacteria	1236	Enterobacteriales	91347	Enterobacteriaceae	543	Escherichia	561	Escherichia coli	562	ETEC H10407	316401
Bacteria	CP010555.1	0.002	0.081	6712339	1	60422	59363	0.009	0.009	242	0	0	Pseudomonas aeruginosa strain FRD1, complete genome	Bacteria	2	Proteobacteria	1224	Gammaproteobacteria	1236	Pseudomonadales	72274	Pseudomonadaceae	135621	Pseudomonas	286	Pseudomonas aeruginosa	287	-	-
Bacteria	CP006982.1	0.002	0.079	6591121	1	58949	58296	0.009	0.009	236	0	0	Pseudomonas aeruginosa LES400 sequence	Bacteria	2	Proteobacteria	1224	Gammaproteobacteria	1236	Pseudomonadales	72274	Pseudomonadaceae	135621	Pseudomonas	286	Pseudomonas aeruginosa	287	LES400	1408271
Bacteria	CP011317.1	0.002	0.088	7497593	1	65430	64644	0.009	0.009	262	0	0	Pseudomonas aeruginosa strain Carb01 63, complete genome	Bacteria	2	Proteobacteria	1224	Gammaproteobacteria	1236	Pseudomonadales	72274	Pseudomonadaceae	135621	Pseudomonas	286	Pseudomonas aeruginosa	287	-	-
Bacteria	CP004054.2	0.002	0.076	6498072	1	56462	54739	0.008	0.009	226	0	0	Pseudomonas aeruginosa PA1, complete genome	Bacteria	2	Proteobacteria	1224	Gammaproteobacteria	1236	Pseudomonadales	72274	Pseudomonadaceae	135621	Pseudomonas	286	Pseudomonas aeruginosa	287	PA1	1279007
Bacteria	CP006981.1	0.002	0.075	6467914	1	55432	55082	0.009	0.009	222	0	0	Pseudomonas aeruginosa LESlike7 sequence	Bacteria	2	Proteobacteria	1224	Gammaproteobacteria	1236	Pseudomonadales	72274	Pseudomonadaceae	135621	Pseudomonas	286	Pseudomonas aeruginosa	287	LESlike7	1408277
Bacteria	CP006937.1	0.002	0.075	6550070	1	55440	53998	0.008	0.008	222	0	0	Pseudomonas aeruginosa LES431, complete genome	Bacteria	2	Proteobacteria	1224	Gammaproteobacteria	1236	Pseudomonadales	72274	Pseudomonadaceae	135621	Pseudomonas	286	Pseudomonas aeruginosa	287	LES431	1408272
Bacteria	CP012679.1	0.002	0.074	6500439	1	54947	54678	0.008	0.008	220	0	0	Pseudomonas aeruginosa strain PA1RG, complete genome	Bacteria	2	Proteobacteria	1224	Gammaproteobacteria	1236	Pseudomonadales	72274	Pseudomonadaceae	135621	Pseudomonas	286	Pseudomonas aeruginosa	287	-	-
Bacteria	CP006980.1	0.002	0.072	6543350	1	53456	53040	0.008	0.008	214	0	0	Pseudomonas aeruginosa LESlike5 sequence	Bacteria	2	Proteobacteria	1224	Gammaproteobacteria	1236	Pseudomonadales	72274	Pseudomonadaceae	135621	Pseudomonas	286	Pseudomonas aeruginosa	287	LESlike5	1408276
Bacteria	FM209186.1	0.002	0.071	6601757	1	52429	51804	0.008	0.008	210	0	0	Pseudomonas aeruginosa LESB58 complete genome sequence	Bacteria	2	Proteobacteria	1224	Gammaproteobacteria	1236	Pseudomonadales	72274	Pseudomonadaceae	135621	Pseudomonas	286	Pseudomonas aeruginosa	287	LESB58	557722
Bacteria	HG530068.1	0.002	0.081	7586152	1	59939	58033	0.008	0.008	240	0	1	Pseudomonas aeruginosa PA38182, complete genome	Bacteria	2	Proteobacteria	1224	Gammaproteobacteria	1236	Pseudomonadales	72274	Pseudomonadaceae	135621	Pseudomonas	286	Pseudomonas aeruginosa	287	PA38182	1407059
Bacteria	CP008873.1	0.002	0.072	6794354	1	53443	52949	0.008	0.008	214	0	0	Pseudomonas aeruginosa strain F9670, complete genome	Bacteria	2	Proteobacteria	1224	Gammaproteobacteria	1236	Pseudomonadales	72274	Pseudomonadaceae	135621	Pseudomonas	286	Pseudomonas aeruginosa	287	-	-
Bacteria	CP008857.1	0.002	0.075	7273258	1	55468	54835	0.008	0.008	222	0	0	Pseudomonas aeruginosa strain F30658, complete genome	Bacteria	2	Proteobacteria	1224	Gammaproteobacteria	1236	Pseudomonadales	72274	Pseudomonadaceae	135621	Pseudomonas	286	Pseudomonas aeruginosa	287	-	-
Bacteria	CP006983.1	0.002	0.066	6527005	1	48967	48653	0.007	0.008	196	0	0	Pseudomonas aeruginosa LESB65 sequence	Bacteria	2	Proteobacteria	1224	Gammaproteobacteria	1236	Pseudomonadales	72274	Pseudomonadaceae	135621	Pseudomonas	286	Pseudomonas aeruginosa	287	LESB65	1408273
Bacteria	CP002291.1	0.001	0.05	4935294	1	36922	36889	0.007	0.007	148	0	0	Escherichia coli P12b, complete genome	Bacteria	2	Proteobacteria	1224	Gammaproteobacteria	1236	Enterobacteriales	91347	Enterobacteriaceae	543	Escherichia	561	Escherichia coli	562	P12b	910348
Bacteria	CP014269.1	0.001	0.046	4569185	1	33944	33944	0.007	0.007	136	0	0	Escherichia coli B strain C3029, complete genome	Bacteria	2	Proteobacteria	1224	Gammaproteobacteria	1236	Enterobacteriales	91347	Enterobacteriaceae	543	Escherichia	561	Escherichia coli	562	C3029	37762
Bacteria	HG328254.1	0.001	0.038	3889532	1	27950	26910	0.007	0.007	112	0	0	Bacillus amyloliquefaciens subsp. plantarum UCMB5113, complete genome	Bacteria	2	Firmicutes	1239	Bacilli	91061	Bacillales	1385	Bacillaceae	186817	Bacillus	1386	Bacillus methylotrophicus	492670	UCMB5113	1150476
Bacteria	CP014268.1	0.001	0.04	4478948	1	29447	28243	0.006	0.007	118	0	0	Escherichia coli B strain C2566, complete genome	Bacteria	2	Proteobacteria	1224	Gammaproteobacteria	1236	Enterobacteriales	91347	Enterobacteriaceae	543	Escherichia	561	Escherichia coli	562	C2566	37762
Bacteria	CP002729.1	0.001	0.042	5186416	1	31458	31110	0.006	0.006	126	0	0	Escherichia coli UMNK88, complete genome	Bacteria	2	Proteobacteria	1224	Gammaproteobacteria	1236	Enterobacteriales	91347	Enterobacteriaceae	543	Escherichia	561	Escherichia coli	562	UMNK88	696406
Bacteria	CP011686.1	0.001	0.032	4009746	1	23955	23293	0.006	0.006	96	0	0	Bacillus amyloliquefaciens strain G341, complete genome	Bacteria	2	Firmicutes	1239	Bacilli	91061	Bacillales	1385	Bacillaceae	186817	Bacillus	1386	Bacillus amyloliquefaciens	1390	-	-
Bacteria	CP009611.1	0.001	0.031	3981674	1	22958	22958	0.006	0.006	92	1	1	Bacillus subtilis strain Bs-916, complete genome	Bacteria	2	Firmicutes	1239	Bacilli	91061	Bacillales	1385	Bacillaceae	186817	Bacillus	1386	Bacillus subtilis	1423	-	-
Bacteria	CP001665.1	0.001	0.034	4570938	1	25446	25446	0.006	0.006	102	0	0	Escherichia coli 'BL21-Gold(DE3)pLysS AG', complete genome	Bacteria	2	Proteobacteria	1224	Gammaproteobacteria	1236	Enterobacteriales	91347	Enterobacteriaceae	543	Escherichia	561	Escherichia coli	562	BL21-Gold(DE3)pLysS AG	866768
Bacteria	HF563562.1	0.001	0.029	3910324	1	21467	21033	0.005	0.005	86	0	0	Bacillus amyloliquefaciens subsp. plantarum UCMB5036 complete genome	Bacteria	2	Firmicutes	1239	Bacilli	91061	Bacillales	1385	Bacillaceae	186817	Bacillus	1386	Bacillus methylotrophicus	492670	UCMB5036	1150475
Bacteria	CP007242.1	0.001	0.029	3953361	1	21462	20441	0.005	0.005	86	0	0	Bacillus amyloliquefaciens subsp. amyloliquefaciens KHG19, complete genome	Bacteria	2	Firmicutes	1239	Bacilli	91061	Bacillales	1385	Bacillaceae	186817	Bacillus	1386	Bacillus amyloliquefaciens	1390	KHG19	1292358
Bacteria	CP006636.1	0.001	0.032	4603777	1	23968	23619	0.005	0.005	96	0	0	Escherichia coli PCN061, complete genome	Bacteria	2	Proteobacteria	1224	Gammaproteobacteria	1236	Enterobacteriales	91347	Enterobacteriaceae	543	Escherichia	561	Escherichia coli	562	PCN061	1358422
Bacteria	CP007265.1	0.001	0.032	4758629	1	23953	23865	0.005	0.005	96	0	0	Escherichia coli strain ST540, complete genome	Bacteria	2	Proteobacteria	1224	Gammaproteobacteria	1236	Enterobacteriales	91347	Enterobacteriaceae	543	Escherichia	561	Escherichia coli	562	-	-
Bacteria	HG328253.1	0.001	0.028	4071167	1	20480	20097	0.005	0.005	82	0	0	Bacillus amyloliquefaciens subsp. plantarum UCMB5033, complete genome	Bacteria	2	Firmicutes	1239	Bacilli	91061	Bacillales	1385	Bacillaceae	186817	Bacillus	1386	Bacillus methylotrophicus	492670	UCMB-5033	1338518
Bacteria	CP010585.1	0.001	0.03	4557511	1	22466	22466	0.005	0.005	90	0	0	Escherichia coli strain C41(DE3), complete genome	Bacteria	2	Proteobacteria	1224	Gammaproteobacteria	1236	Enterobacteriales	91347	Enterobacteriaceae	543	Escherichia	561	Escherichia coli	562	-	-
Bacteria	CP011938.1	0.001	0.029	4501450	1	21483	21098	0.005	0.005	86	0	0	Escherichia coli strain C43(DE3), complete genome	Bacteria	2	Proteobacteria	1224	Gammaproteobacteria	1236	Enterobacteriales	91347	Enterobacteriaceae	543	Escherichia	561	Escherichia coli	562	-	-
Bacteria	CP000802.1	0.001	0.03	4643538	1	21972	21762	0.005	0.005	88	0	0	Escherichia coli HS, complete genome	Bacteria	2	Proteobacteria	1224	Gammaproteobacteria	1236	Enterobacteriales	91347	Enterobacteriaceae	543	Escherichia	561	Escherichia coli	562	HS	331112
Bacteria	CP013048.1	0.001	0.03	4689408	1	21967	21866	0.005	0.005	88	0	0	Escherichia coli strain RS76 genome	Bacteria	2	Proteobacteria	1224	Gammaproteobacteria	1236	Enterobacteriales	91347	Enterobacteriaceae	543	Escherichia	561	Escherichia coli	562	-	-
Bacteria	CP007390.1	0.001	0.029	4807977	1	21487	21273	0.004	0.004	86	0	0	Escherichia coli strain ST540, complete genome	Bacteria	2	Proteobacteria	1224	Gammaproteobacteria	1236	Enterobacteriales	91347	Enterobacteriaceae	543	Escherichia	561	Escherichia coli	562	-	-
Bacteria	CP002290.1	0.001	0.034	5731541	1	25478	21675	0.004	0.004	102	0	2	Pseudomonas putida BIRD-1, complete genome	Bacteria	2	Proteobacteria	1224	Gammaproteobacteria	1236	Pseudomonadales	72274	Pseudomonadaceae	135621	Pseudomonas	286	Pseudomonas putida	303	BIRD-1	931281
Bacteria	CP010816.1	0.001	0.027	4528118	1	19955	19955	0.004	0.004	80	0	0	Escherichia coli strain BL21 (TaKaRa), complete genome	Bacteria	2	Proteobacteria	1224	Gammaproteobacteria	1236	Enterobacteriales	91347	Enterobacteriaceae	543	Escherichia	561	Escherichia coli	562	-	-
Bacteria	CP000946.1	0.001	0.026	4746218	1	19474	19474	0.004	0.004	78	0	0	Escherichia coli ATCC 8739, complete genome	Bacteria	2	Proteobacteria	1224	Gammaproteobacteria	1236	Enterobacteriales	91347	Enterobacteriaceae	543	Escherichia	561	Escherichia coli	562	ATCC 8739	481805
Bacteria	AM946981.2	0.001	0.025	4558947	1	18458	18458	0.004	0.004	74	0	0	Escherichia coli BL21(DE3), complete genome	Bacteria	2	Proteobacteria	1224	Gammaproteobacteria	1236	Enterobacteriales	91347	Enterobacteriaceae	543	Escherichia	561	Escherichia coli	562	BL21(DE3)	469008
Bacteria	CP007391.1	0.001	0.026	4875682	1	18987	18987	0.004	0.004	76	0	0	Escherichia coli strain ST540, complete genome	Bacteria	2	Proteobacteria	1224	Gammaproteobacteria	1236	Enterobacteriales	91347	Enterobacteriaceae	543	Escherichia	561	Escherichia coli	562	-	-
Bacteria	CP001509.3	0.001	0.024	4558953	1	17467	17467	0.004	0.004	70	0	0	Escherichia coli BL21(DE3), complete genome	Bacteria	2	Proteobacteria	1224	Gammaproteobacteria	1236	Enterobacteriales	91347	Enterobacteriaceae	543	Escherichia	561	Escherichia coli	562	BL21(DE3)	469008
Bacteria	CP010406.1	0.001	0.019	3982168	1	13973	13363	0.003	0.004	56	0	0	Bacillus sp. Pc3, complete genome	Bacteria	2	Firmicutes	1239	Bacilli	91061	Bacillales	1385	Bacillaceae	186817	Bacillus	1386	Bacillus sp. Pc3	1446792	-	-
Bacteria	CP000819.1	0.001	0.02	4629812	1	14990	14990	0.003	0.003	60	0	0	Escherichia coli B str. REL606, complete genome	Bacteria	2	Proteobacteria	1224	Gammaproteobacteria	1236	Enterobacteriales	91347	Enterobacteriaceae	543	Escherichia	561	Escherichia coli	562	REL606	413997
Bacteria	CP009749.1	0.001	0.015	3959897	1	11482	11467	0.003	0.003	46	0	0	Bacillus subtilis strain ATCC 19217, complete genome	Bacteria	2	Firmicutes	1239	Bacilli	91061	Bacillales	1385	Bacillaceae	186817	Bacillus	1386	Bacillus subtilis	1423	-	-
Bacteria	CP006890.1	0	0.013	4117023	1	9985	9743	0.002	0.002	40	0	0	Bacillus amyloliquefaciens SQR9, complete genome	Bacteria	2	Firmicutes	1239	Bacilli	91061	Bacillales	1385	Bacillaceae	186817	Bacillus	1386	Bacillus methylotrophicus	492670	SQR9	1423138
Bacteria	CP009974.1	0	0.017	5798534	1	12482	12085	0.002	0.002	50	0	0	Pseudomonas putida S12, complete genome	Bacteria	2	Proteobacteria	1224	Gammaproteobacteria	1236	Pseudomonadales	72274	Pseudomonadaceae	135621	Pseudomonas	286	Pseudomonas putida	303	S12	1215087
Bacteria	CP006584.1	0	0.012	4835601	1	8974	8974	0.002	0.002	36	0	0	Escherichia coli LY180, complete genome	Bacteria	2	Proteobacteria	1224	Gammaproteobacteria	1236	Enterobacteriales	91347	Enterobacteriaceae	543	Escherichia	561	Escherichia coli	562	LY180	1335916
Bacteria	CP011278.1	0	0.009	3903017	1	6984	6809	0.002	0.002	28	0	0	Bacillus amyloliquefaciens strain L-S60, complete genome	Bacteria	2	Firmicutes	1239	Bacilli	91061	Bacillales	1385	Bacillaceae	186817	Bacillus	1386	Bacillus amyloliquefaciens	1390	-	-
Bacteria	CP000712.1	0	0.014	5959964	1	10476	10354	0.002	0.002	42	0	0	Pseudomonas putida F1, complete genome	Bacteria	2	Proteobacteria	1224	Gammaproteobacteria	1236	Pseudomonadales	72274	Pseudomonadaceae	135621	Pseudomonas	286	Pseudomonas putida	303	F1	351746
Bacteria	CP002516.1	0	0.011	4920168	1	8488	8488	0.002	0.002	34	0	0	Escherichia coli KO11, complete genome	Bacteria	2	Proteobacteria	1224	Gammaproteobacteria	1236	Enterobacteriales	91347	Enterobacteriaceae	543	Escherichia	561	Escherichia coli	562	KO11	595495
Bacteria	CP003738.1	0	0.013	5875750	1	9978	8557	0.001	0.002	40	0	0	Pseudomonas putida HB3267, complete genome	Bacteria	2	Proteobacteria	1224	Gammaproteobacteria	1236	Pseudomonadales	72274	Pseudomonadaceae	135621	Pseudomonas	286	Pseudomonas putida	303	PC9	1215088
Bacteria	CP012483.1	0	0.012	5370032	1	8991	8323	0.002	0.002	36	0	0	Bacillus cereus strain NJ-W, complete genome	Bacteria	2	Firmicutes	1239	Bacilli	91061	Bacillales	1385	Bacillaceae	186817	Bacillus	1386	Bacillus cereus	1396	-	-
Bacteria	CP009938.1	0	0.009	4069641	1	6489	6489	0.002	0.002	26	0	0	Bacillus sp. BH072, complete genome	Bacteria	2	Firmicutes	1239	Bacilli	91061	Bacillales	1385	Bacillaceae	186817	Bacillus	1386	Bacillus sp. BH072	1570330	-	-
Bacteria	CP010315.1	0	0.01	5017219	1	7496	7496	0.001	0.001	30	0	0	Escherichia coli strain 789, complete genome	Bacteria	2	Proteobacteria	1224	Gammaproteobacteria	1236	Enterobacteriales	91347	Enterobacteriaceae	543	Escherichia	561	Escherichia coli	562	-	-
Bacteria	CP003734.1	0	0.012	6260702	1	8988	8506	0.001	0.001	36	0	0	Pseudomonas putida DOT-T1E, complete genome	Bacteria	2	Proteobacteria	1224	Gammaproteobacteria	1236	Pseudomonadales	72274	Pseudomonadaceae	135621	Pseudomonas	286	Pseudomonas putida	303	DOT-T1E	1196325
Bacteria	HG514499.1	0	0.008	4196170	1	5984	5719	0.001	0.001	24	0	0	Bacillus amyloliquefaciens subsp. plantarum NAU-B3, complete genome	Bacteria	2	Firmicutes	1239	Bacilli	91061	Bacillales	1385	Bacillaceae	186817	Bacillus	1386	Bacillus methylotrophicus	492670	NAU-B3	1385727
Bacteria	CP003588.1	0	0.011	6085449	1	8484	7909	0.001	0.001	34	0	1	Pseudomonas putida ND6, complete genome	Bacteria	2	Proteobacteria	1224	Gammaproteobacteria	1236	Pseudomonadales	72274	Pseudomonadaceae	135621	Pseudomonas	286	Pseudomonas putida	303	ND6	231023
Bacteria	CP002970.1	0	0.009	5021812	1	6982	6982	0.001	0.001	28	0	0	Escherichia coli KO11FL, complete genome	Bacteria	2	Proteobacteria	1224	Gammaproteobacteria	1236	Enterobacteriales	91347	Enterobacteriaceae	543	Escherichia	561	Escherichia coli	562	KO11FL	595495
Bacteria	AP013070.1	0	0.011	6156701	1	8485	7240	0.001	0.001	34	0	0	Pseudomonas putida NBRC 14164 DNA, complete genome	Bacteria	2	Proteobacteria	1224	Gammaproteobacteria	1236	Pseudomonadales	72274	Pseudomonadaceae	135621	Pseudomonas	286	Pseudomonas putida	303	NBRC 14164	1211579
Bacteria	CP013112.1	0	0.009	4863501	1	6487	6487	0.001	0.001	26	0	0	Escherichia coli strain YD786, complete genome	Bacteria	2	Proteobacteria	1224	Gammaproteobacteria	1236	Enterobacteriales	91347	Enterobacteriaceae	543	Escherichia	561	Escherichia coli	562	-	-
Bacteria	CM000717.1	0	0.01	5699545	1	7483	7483	0.001	0.001	30	0	0	Bacillus cereus 172560W chromosome, whole genome shotgun sequence	Bacteria	2	Firmicutes	1239	Bacilli	91061	Bacillales	1385	Bacillaceae	186817	Bacillus	1386	Bacillus cereus	1396	172560W	526967
Bacteria	CP011416.1	0	0.009	4947515	1	6493	6493	0.001	0.001	26	0	0	Escherichia coli strain CFSAN029787, complete genome	Bacteria	2	Proteobacteria	1224	Gammaproteobacteria	1236	Enterobacteriales	91347	Enterobacteriaceae	543	Escherichia	561	Escherichia coli	562	-	-
Bacteria	CP003332.1	0	0.007	4238624	1	5490	5490	0.001	0.001	22	0	0	Bacillus amyloliquefaciens Y2, complete genome	Bacteria	2	Firmicutes	1239	Bacilli	91061	Bacillales	1385	Bacillaceae	186817	Bacillus	1386	Bacillus amyloliquefaciens	1390	Y2	1126211
Bacteria	HE774679.1	0	0.007	4242774	1	5487	5487	0.001	0.001	22	0	0	Bacillus amyloliquefaciens subsp. plantarum YAU B9601-Y2 complete genome	Bacteria	2	Firmicutes	1239	Bacilli	91061	Bacillales	1385	Bacillaceae	186817	Bacillus	1386	Bacillus methylotrophicus	492670	YAU B9601-Y2	1155777
Bacteria	CP009679.1	0	0.007	4006002	1	4994	4994	0.001	0.001	20	0	0	Bacillus methylotrophicus strain JS25R, complete genome	Bacteria	2	Firmicutes	1239	Bacilli	91061	Bacillales	1385	Bacillaceae	186817	Bacillus	1386	Bacillus methylotrophicus	492670	-	-
Bacteria	CP013962.1	0	0.009	5610558	1	6993	6993	0.001	0.001	28	0	0	Escherichia coli strain SEC470 genome	Bacteria	2	Proteobacteria	1224	Gammaproteobacteria	1236	Enterobacteriales	91347	Enterobacteriaceae	543	Escherichia	561	Escherichia coli	562	-	-
Bacteria	CP009578.1	0	0.008	4874804	1	5993	5993	0.001	0.001	24	0	0	Escherichia coli FAP1 genome	Bacteria	2	Proteobacteria	1224	Gammaproteobacteria	1236	Enterobacteriales	91347	Enterobacteriaceae	543	Escherichia	561	Escherichia coli	562	FAP1	1412834
Bacteria	CU928145.2	0	0.008	5154862	1	5990	5990	0.001	0.001	24	0	0	Escherichia coli 55989 chromosome, complete genome	Bacteria	2	Proteobacteria	1224	Gammaproteobacteria	1236	Enterobacteriales	91347	Enterobacteriaceae	543	Escherichia	561	Escherichia coli	562	55989	585055
Bacteria	CP007491.1	0	0.007	4879931	1	5500	5500	0.001	0.001	22	0	0	Escherichia coli strain ACN002, complete genome	Bacteria	2	Proteobacteria	1224	Gammaproteobacteria	1236	Enterobacteriales	91347	Enterobacteriaceae	543	Escherichia	561	Escherichia coli	562	-	-
Bacteria	CP002185.1	0	0.007	4900968	1	5497	5350	0.001	0.001	22	0	0	Escherichia coli W, complete genome	Bacteria	2	Proteobacteria	1224	Gammaproteobacteria	1236	Enterobacteriales	91347	Enterobacteriaceae	543	Escherichia	561	Escherichia coli	562	W	566546
Bacteria	CP007442.1	0	0.007	4936576	1	5484	5333	0.001	0.001	22	0	0	Escherichia coli ACN001, complete genome	Bacteria	2	Proteobacteria	1224	Gammaproteobacteria	1236	Enterobacteriales	91347	Enterobacteriaceae	543	Escherichia	561	Escherichia coli	562	ACN001	1311757
Bacteria	CP000800.1	0	0.007	4979619	1	5500	5500	0.001	0.001	22	0	0	Escherichia coli E24377A, complete genome	Bacteria	2	Proteobacteria	1224	Gammaproteobacteria	1236	Enterobacteriales	91347	Enterobacteriaceae	543	Escherichia	561	Escherichia coli	562	E24377A	331111
Bacteria	CM000736.1	0	0.009	6133179	1	6490	6490	0.001	0.001	26	0	0	Bacillus cereus F65185 chromosome, whole genome shotgun sequence	Bacteria	2	Firmicutes	1239	Bacilli	91061	Bacillales	1385	Bacillaceae	186817	Bacillus	1386	Bacillus cereus	1396	F65185	526989
Bacteria	CP010005.1	0	0.008	5675189	1	5997	5655	0.001	0.001	24	0	0	Bacillus thuringiensis serovar kurstaki strain HD 1, complete genome	Bacteria	2	Firmicutes	1239	Bacilli	91061	Bacillales	1385	Bacillaceae	186817	Bacillus	1386	Bacillus thuringiensis	1428	HD 1	29339
Bacteria	CP003297.1	0	0.007	5253138	1	5497	5163	0.001	0.001	22	0	0	Escherichia coli O104:H4 str. 2009EL-2050, complete genome	Bacteria	2	Proteobacteria	1224	Gammaproteobacteria	1236	Enterobacteriales	91347	Enterobacteriaceae	543	Escherichia	561	Escherichia coli	562	2009EL-2050	1134782
Bacteria	CP011018.1	0	0.007	4885378	1	4994	4994	0.001	0.001	20	0	0	Escherichia coli strain CI5, complete genome	Bacteria	2	Proteobacteria	1224	Gammaproteobacteria	1236	Enterobacteriales	91347	Enterobacteriaceae	543	Escherichia	561	Escherichia coli	562	-	-
Bacteria	AP010958.1	0	0.007	5449314	1	5494	5494	0.001	0.001	22	0	0	Escherichia coli O103:H2 str. 12009 DNA, complete genome	Bacteria	2	Proteobacteria	1224	Gammaproteobacteria	1236	Enterobacteriales	91347	Enterobacteriaceae	543	Escherichia	561	Escherichia coli	562	12009	585395
Bacteria	CP014197.1	0	0.006	4827745	1	4494	4494	0.001	0.001	18	0	0	Escherichia coli strain MRE600, complete genome	Bacteria	2	Proteobacteria	1224	Gammaproteobacteria	1236	Enterobacteriales	91347	Enterobacteriaceae	543	Escherichia	561	Escherichia coli	562	-	-
Bacteria	CP006852.1	0	0.009	7012672	1	6497	5371	0.001	0.001	26	0	0	Pseudomonas sp. TKP, complete genome	Bacteria	2	Proteobacteria	1224	Gammaproteobacteria	1236	Pseudomonadales	72274	Pseudomonadaceae	135621	Pseudomonas	286	Pseudomonas sp. TKP	1415630	-	-
Bacteria	CP010106.1	0	0.007	5429688	1	4985	4655	0.001	0.001	20	0	0	Bacillus thuringiensis serovar indiana strain HD521, complete genome	Bacteria	2	Firmicutes	1239	Bacilli	91061	Bacillales	1385	Bacillaceae	186817	Bacillus	1386	Bacillus thuringiensis	1428	HD521	180850
Bacteria	CP005998.1	0	0.006	4944397	1	4497	4497	0.001	0.001	18	0	0	Escherichia coli B7A, complete genome	Bacteria	2	Proteobacteria	1224	Gammaproteobacteria	1236	Enterobacteriales	91347	Enterobacteriaceae	543	Escherichia	561	Escherichia coli	562	B7A	340184
Bacteria	CP013055.1	0	0.007	5674369	1	4997	4997	0.001	0.001	20	0	0	Bacillus thuringiensis strain YWC2-8, complete genome	Bacteria	2	Firmicutes	1239	Bacilli	91061	Bacillales	1385	Bacillaceae	186817	Bacillus	1386	Bacillus thuringiensis	1428	-	-
Bacteria	CP011347.1	0	0.005	4006637	1	3491	3491	0.001	0.001	14	0	0	Bacillus methylotrophicus strain YJ11-1-4, complete genome	Bacteria	2	Firmicutes	1239	Bacilli	91061	Bacillales	1385	Bacillaceae	186817	Bacillus	1386	Bacillus methylotrophicus	492670	-	-
Bacteria	CP011331.1	0	0.006	5292862	1	4490	4490	0.001	0.001	18	0	0	Escherichia coli O104:H4 str. C227-11, complete genome	Bacteria	2	Proteobacteria	1224	Gammaproteobacteria	1236	Enterobacteriales	91347	Enterobacteriaceae	543	Escherichia	561	Escherichia coli	562	C227-11	1048254
Bacteria	CP007512.1	0	0.006	5295783	1	4484	4484	0.001	0.001	18	0	0	Bacillus bombysepticus str. Wang, complete genome	Bacteria	2	Firmicutes	1239	Bacilli	91061	Bacillales	1385	Bacillaceae	186817	Bacillus	1386	Bacillus bombysepticus	658666	unknown	1330043
Bacteria	CP003301.1	0	0.006	5312586	1	4491	4491	0.001	0.001	18	0	0	Escherichia coli O104:H4 str. 2009EL-2071, complete genome	Bacteria	2	Proteobacteria	1224	Gammaproteobacteria	1236	Enterobacteriales	91347	Enterobacteriaceae	543	Escherichia	561	Escherichia coli	562	2009EL-2071	1133853
Bacteria	CP004009.1	0	0.005	4798435	1	3997	3997	0.001	0.001	16	0	0	Escherichia coli APEC O78, complete genome	Bacteria	2	Proteobacteria	1224	Gammaproteobacteria	1236	Enterobacteriales	91347	Enterobacteriaceae	543	Escherichia	561	Escherichia coli	562	APEC O78	1274814
Bacteria	CP009104.1	0	0.005	4827630	1	3997	3997	0.001	0.001	16	0	0	Escherichia coli strain RM9387, complete genome	Bacteria	2	Proteobacteria	1224	Gammaproteobacteria	1236	Enterobacteriales	91347	Enterobacteriaceae	543	Escherichia	561	Escherichia coli	562	-	-
Bacteria	CP002967.1	0	0.005	4897452	1	4000	4000	0.001	0.001	16	0	0	Escherichia coli W, complete genome	Bacteria	2	Proteobacteria	1224	Gammaproteobacteria	1236	Enterobacteriales	91347	Enterobacteriaceae	543	Escherichia	561	Escherichia coli	562	W	566546
Bacteria	CP010556.1	0	0.004	3905973	1	2997	2997	0.001	0.001	12	0	0	Bacillus amyloliquefaciens strain L-H15, complete genome	Bacteria	2	Firmicutes	1239	Bacilli	91061	Bacillales	1385	Bacillaceae	186817	Bacillus	1386	Bacillus amyloliquefaciens	1390	-	-
Bacteria	CP009684.1	0	0.004	3941446	1	2991	2955	0.001	0.001	12	0	0	Bacillus subtilis strain B-1 genome	Bacteria	2	Firmicutes	1239	Bacilli	91061	Bacillales	1385	Bacillaceae	186817	Bacillus	1386	Bacillus subtilis	1423	-	-
Bacteria	CM000715.1	0	0.006	5939023	1	4497	4497	0.001	0.001	18	0	0	Bacillus cereus ATCC 10876 chromosome, whole genome shotgun sequence	Bacteria	2	Firmicutes	1239	Bacilli	91061	Bacillales	1385	Bacillaceae	186817	Bacillus	1386	Bacillus cereus	1396	ATCC 10876	526980
Bacteria	CP014092.1	0	0.005	5363962	1	3991	3991	0.001	0.001	16	0	0	Escherichia coli strain 268-78-1, complete genome	Bacteria	2	Proteobacteria	1224	Gammaproteobacteria	1236	Enterobacteriales	91347	Enterobacteriaceae	543	Escherichia	561	Escherichia coli	562	-	-
Bacteria	AP010960.1	0	0.005	5371077	1	4000	4000	0.001	0.001	16	0	0	Escherichia coli O111:H- str. 11128 DNA, complete genome	Bacteria	2	Proteobacteria	1224	Gammaproteobacteria	1236	Enterobacteriales	91347	Enterobacteriaceae	543	Escherichia	561	Escherichia coli	562	11128	585396
Bacteria	CU928160.2	0	0.005	4700560	1	3500	3500	0.001	0.001	14	0	0	Escherichia coli IAI1 chromosome, complete genome	Bacteria	2	Proteobacteria	1224	Gammaproteobacteria	1236	Enterobacteriales	91347	Enterobacteriaceae	543	Escherichia	561	Escherichia coli	562	IAI1	585034
Bacteria	CP009106.2	0	0.005	4884464	1	3500	3500	0.001	0.001	14	0	0	Escherichia coli strain 94-3024, complete genome	Bacteria	2	Proteobacteria	1224	Gammaproteobacteria	1236	Enterobacteriales	91347	Enterobacteriaceae	543	Escherichia	561	Escherichia coli	562	-	-
Bacteria	CP007607.1	0	0.005	5607837	1	3994	3994	0.001	0.001	16	0	0	Bacillus thuringiensis serovar kurstaki str. YBT-1520, complete genome	Bacteria	2	Firmicutes	1239	Bacilli	91061	Bacillales	1385	Bacillaceae	186817	Bacillus	1386	Bacillus thuringiensis	1428	YBT-1520	570416
Bacteria	CP010089.1	0	0.005	5701188	1	3994	3994	0.001	0.001	16	0	0	Bacillus thuringiensis serovar galleriae strain HD-29, complete genome	Bacteria	2	Firmicutes	1239	Bacilli	91061	Bacillales	1385	Bacillaceae	186817	Bacillus	1386	Bacillus thuringiensis	1428	HD-29	29338
Bacteria	CM000734.1	0	0.005	5769987	1	3994	3994	0.001	0.001	16	0	0	Bacillus cereus Rock4-2 chromosome, whole genome shotgun sequence	Bacteria	2	Firmicutes	1239	Bacilli	91061	Bacillales	1385	Bacillaceae	186817	Bacillus	1386	Bacillus cereus	1396	Rock4-2	526987
Bacteria	CP006262.1	0	0.005	5402276	1	3491	3491	0.001	0.001	14	0	0	Escherichia coli O145:H28 str. RM13516, complete genome	Bacteria	2	Proteobacteria	1224	Gammaproteobacteria	1236	Enterobacteriales	91347	Enterobacteriaceae	543	Escherichia	561	Escherichia coli	562	RM13516	1248915
Bacteria	CP007133.1	0	0.005	5402281	1	3494	3494	0.001	0.001	14	0	0	Escherichia coli O145:H28 str. RM12761, complete genome	Bacteria	2	Proteobacteria	1224	Gammaproteobacteria	1236	Enterobacteriales	91347	Enterobacteriaceae	543	Escherichia	561	Escherichia coli	562	RM12761	1248903
Bacteria	CP004870.1	0	0.005	5631672	1	3500	3500	0.001	0.001	14	0	0	Bacillus thuringiensis serovar kurstaki str. HD-1, complete genome	Bacteria	2	Firmicutes	1239	Bacilli	91061	Bacillales	1385	Bacillaceae	186817	Bacillus	1386	Bacillus thuringiensis	1428	HD-1	1261129
Bacteria	CP004069.1	0	0.005	5646799	1	3492	3397	0.001	0.001	14	0	0	Bacillus thuringiensis serovar kurstaki str. HD73, complete genome	Bacteria	2	Firmicutes	1239	Bacilli	91061	Bacillales	1385	Bacillaceae	186817	Bacillus	1386	Bacillus thuringiensis	1428	HD73	1279365
Bacteria	AP010953.1	0	0.005	5697240	1	3494	3494	0.001	0.001	14	0	0	Escherichia coli O26:H11 str. 11368 DNA, complete genome	Bacteria	2	Proteobacteria	1224	Gammaproteobacteria	1236	Enterobacteriales	91347	Enterobacteriaceae	543	Escherichia	561	Escherichia coli	562	11368	573235
Bacteria	CM000747.1	0	0.005	6026843	1	3491	3165	0.001	0.001	14	0	0	Bacillus thuringiensis Bt407 chromosome, whole genome shotgun sequence	Bacteria	2	Firmicutes	1239	Bacilli	91061	Bacillales	1385	Bacillaceae	186817	Bacillus	1386	Bacillus thuringiensis	1428	Bt407	527021
Bacteria	CP000926.1	0	0.005	6078430	1	3492	3492	0.001	0.001	14	0	0	Pseudomonas putida GB-1, complete genome	Bacteria	2	Proteobacteria	1224	Gammaproteobacteria	1236	Pseudomonadales	72274	Pseudomonadaceae	135621	Pseudomonas	286	Pseudomonas putida	303	GB-1	76869
Bacteria	CP004123.1	0	0.004	5491935	1	2993	2993	0.001	0.001	12	0	0	Bacillus thuringiensis serovar thuringiensis str. IS5056, complete genome	Bacteria	2	Firmicutes	1239	Bacilli	91061	Bacillales	1385	Bacillaceae	186817	Bacillus	1386	Bacillus thuringiensis	1428	IS5056	1286404
Bacteria	CP003889.1	0	0.004	5500501	1	2994	2994	0.001	0.001	12	0	0	Bacillus thuringiensis Bt407, complete genome	Bacteria	2	Firmicutes	1239	Bacilli	91061	Bacillales	1385	Bacillaceae	186817	Bacillus	1386	Bacillus thuringiensis	1428	unknown	527021
Bacteria	AP009387.1	0	0.001	919805	1	494	494	0.001	0.001	2	0	0	Burkholderia multivorans ATCC 17616 genomic DNA, complete genome, chromosome 3	Bacteria	2	Proteobacteria	1224	Betaproteobacteria	28216	Burkholderiales	80840	Burkholderiaceae	119060	Burkholderia	32008	Burkholderia multivorans	87883	ATCC 17616	395019
Bacteria	CP011349.1	0	0.004	5675007	1	2991	2991	0.001	0.001	12	0	0	Bacillus thuringiensis strain YC-10, complete genome	Bacteria	2	Firmicutes	1239	Bacilli	91061	Bacillales	1385	Bacillaceae	186817	Bacillus	1386	Bacillus thuringiensis	1428	-	-
Bacteria	CP010344.1	0	0.003	4803751	1	2495	2495	0.001	0.001	10	0	0	Escherichia coli ECC-1470, complete genome	Bacteria	2	Proteobacteria	1224	Gammaproteobacteria	1236	Enterobacteriales	91347	Enterobacteriaceae	543	Escherichia	561	Escherichia coli	562	ECC-1470	758831
Bacteria	CP005976.1	0	0.005	6870827	1	3497	2663	0	0.001	14	0	0	Pseudomonas putida H8234, complete genome	Bacteria	2	Proteobacteria	1224	Gammaproteobacteria	1236	Pseudomonadales	72274	Pseudomonadaceae	135621	Pseudomonas	286	Pseudomonas putida	303	H8234	1331671
Bacteria	CP004065.1	0	0.003	3928857	1	1994	1994	0.001	0.001	8	0	0	Bacillus amyloliquefaciens IT-45, complete genome	Bacteria	2	Firmicutes	1239	Bacilli	91061	Bacillales	1385	Bacillaceae	186817	Bacillus	1386	Bacillus amyloliquefaciens	1390	IT-45	1091041
Bacteria	CP006979.1	0	0.004	5945120	1	2996	2996	0.001	0.001	12	0	0	Pseudomonas monteilii SB3101, complete genome	Bacteria	2	Proteobacteria	1224	Gammaproteobacteria	1236	Pseudomonadales	72274	Pseudomonadaceae	135621	Pseudomonas	286	Pseudomonas monteilii	76759	SB3101	1435058
Bacteria	CP005935.1	0	0.004	6002284	1	3000	3000	0	0	12	0	0	Bacillus thuringiensis YBT-1518, complete genome	Bacteria	2	Firmicutes	1239	Bacilli	91061	Bacillales	1385	Bacillaceae	186817	Bacillus	1386	Bacillus thuringiensis	1428	YBT-1518	529122
Bacteria	CP007592.1	0	0.003	5104557	1	2492	2492	0	0	10	0	0	Escherichia coli O157:H16 strain Santai, complete genome	Bacteria	2	Proteobacteria	1224	Gammaproteobacteria	1236	Enterobacteriales	91347	Enterobacteriaceae	543	Escherichia	561	Escherichia coli	562	Santai	930406
Bacteria	CP011346.1	0	0.003	4105955	1	2000	2000	0	0	8	0	0	Bacillus methylotrophicus strain JJ-D34, complete genome	Bacteria	2	Firmicutes	1239	Bacilli	91061	Bacillales	1385	Bacillaceae	186817	Bacillus	1386	Bacillus methylotrophicus	492670	-	-
Bacteria	CM000756.1	0	0.004	6231196	1	2993	2993	0	0	12	0	0	Bacillus thuringiensis serovar huazhongensis BGSC 4BD1 chromosome, whole genome shotgun sequence	Bacteria	2	Firmicutes	1239	Bacilli	91061	Bacillales	1385	Bacillaceae	186817	Bacillus	1386	Bacillus thuringiensis	1428	BGSC 4BD1	527030
Bacteria	CP010359.1	0	0.004	6233254	1	2997	2865	0	0	12	0	0	Pseudomonas plecoglossicida strain NyZ12, complete genome	Bacteria	2	Proteobacteria	1224	Gammaproteobacteria	1236	Pseudomonadales	72274	Pseudomonadaceae	135621	Pseudomonas	286	Pseudomonas plecoglossicida	70775	-	-
Bacteria	CU928163.2	0	0.003	5202090	1	2495	2495	0	0	10	0	0	Escherichia coli UMN026 chromosome, complete genome	Bacteria	2	Proteobacteria	1224	Gammaproteobacteria	1236	Enterobacteriales	91347	Enterobacteriaceae	543	Escherichia	561	Escherichia coli	562	UMN026	585056
Bacteria	CP013029.1	0	0.003	5202850	1	2497	2497	0	0	10	0	0	Escherichia coli strain 2012C-4227, complete genome	Bacteria	2	Proteobacteria	1224	Gammaproteobacteria	1236	Enterobacteriales	91347	Enterobacteriaceae	543	Escherichia	561	Escherichia coli	562	-	-
Bacteria	CM000748.1	0	0.004	6323123	1	2997	2997	0	0	12	0	0	Bacillus thuringiensis serovar thuringiensis str. T01001 chromosome, whole genome shotgun sequence	Bacteria	2	Firmicutes	1239	Bacilli	91061	Bacillales	1385	Bacillaceae	186817	Bacillus	1386	Bacillus thuringiensis	1428	T01001	527025
Bacteria	HF572917.2	0	0.003	5277676	1	2488	2488	0	0	10	0	0	Escherichia coli HUSEC2011 complete genome	Bacteria	2	Proteobacteria	1224	Gammaproteobacteria	1236	Enterobacteriales	91347	Enterobacteriaceae	543	Escherichia	561	Escherichia coli	562	-	-
Bacteria	CP007620.1	0	0.004	6484062	1	2997	2646	0	0	12	0	0	Pseudomonas putida strain DLL-E4, complete genome	Bacteria	2	Proteobacteria	1224	Gammaproteobacteria	1236	Pseudomonadales	72274	Pseudomonadaceae	135621	Pseudomonas	286	Pseudomonas putida	303	-	-
Bacteria	CP003516.1	0	0.001	1082410	1	500	500	0	0	2	0	0	Burkholderia sp. KJ006 chromosome 3, complete sequence	Bacteria	2	Proteobacteria	1224	Betaproteobacteria	28216	Burkholderiales	80840	Burkholderiaceae	119060	Burkholderia	32008	Burkholderia sp. KJ006	416344	-	-
Bacteria	CP001907.1	0	0.003	5486830	1	2496	2496	0	0	10	0	0	Bacillus thuringiensis serovar chinensis CT-43, complete genome	Bacteria	2	Firmicutes	1239	Bacilli	91061	Bacillales	1385	Bacillaceae	186817	Bacillus	1386	Bacillus thuringiensis	1428	CT-43	541229
Bacteria	CP010304.1	0	0.003	5488700	1	2500	2500	0	0	10	0	0	Escherichia coli O157:H7 str. SS52, complete genome	Bacteria	2	Proteobacteria	1224	Gammaproteobacteria	1236	Enterobacteriales	91347	Enterobacteriaceae	543	Escherichia	561	Escherichia coli	562	SS52	1330457
Bacteria	CP004858.1	0	0.003	5602565	1	2491	2491	0	0	10	0	0	Bacillus thuringiensis serovar kurstaki str. YBT-1520, complete genome	Bacteria	2	Firmicutes	1239	Bacilli	91061	Bacillales	1385	Bacillaceae	186817	Bacillus	1386	Bacillus thuringiensis	1428	YBT-1520	570416
Bacteria	CP003961.1	0	0.003	5644569	1	2489	2489	0	0	10	0	0	Pseudomonas sp. VLB120, complete genome	Bacteria	2	Proteobacteria	1224	Gammaproteobacteria	1236	Pseudomonadales	72274	Pseudomonadaceae	135621	Pseudomonas	286	Pseudomonas sp. VLB120	69328	-	-
Bacteria	CP000868.1	0	0.002	3448466	1	1500	1500	0	0	6	0	0	Burkholderia multivorans ATCC 17616 chromosome 1, complete sequence	Bacteria	2	Proteobacteria	1224	Betaproteobacteria	28216	Burkholderiales	80840	Burkholderiaceae	119060	Burkholderia	32008	Burkholderia multivorans	87883	ATCC 17616	395019
Bacteria	CP003752.1	0	0.003	5886036	1	2497	2429	0	0	10	0	0	Bacillus thuringiensis HD-771, complete genome	Bacteria	2	Firmicutes	1239	Bacilli	91061	Bacillales	1385	Bacillaceae	186817	Bacillus	1386	Bacillus thuringiensis	1428	HD-771	1218175
Bacteria	CP006978.1	0	0.003	6000087	1	2496	2255	0	0	10	0	0	Pseudomonas monteilii SB3078, complete genome	Bacteria	2	Proteobacteria	1224	Gammaproteobacteria	1236	Pseudomonadales	72274	Pseudomonadaceae	135621	Pseudomonas	286	Pseudomonas monteilii	76759	SB3078	1435044
Bacteria	CP000614.1	0	0.002	3652814	1	1500	1251	0	0	6	0	0	Burkholderia vietnamiensis G4 chromosome 1, complete sequence	Bacteria	2	Proteobacteria	1224	Betaproteobacteria	28216	Burkholderiales	80840	Burkholderiaceae	119060	Burkholderia	32008	Burkholderia vietnamiensis	60552	G4	269482
Bacteria	AP009240.1	0	0.003	4887515	1	1988	1988	0	0	8	0	0	Escherichia coli SE11 DNA, complete genome	Bacteria	2	Proteobacteria	1224	Gammaproteobacteria	1236	Enterobacteriales	91347	Enterobacteriaceae	543	Escherichia	561	Escherichia coli	562	SE11	409438
Bacteria	CP000616.1	0	0.001	1241007	1	500	500	0	0	2	0	0	Burkholderia vietnamiensis G4 chromosome 3, complete sequence	Bacteria	2	Proteobacteria	1224	Betaproteobacteria	28216	Burkholderiales	80840	Burkholderiaceae	119060	Burkholderia	32008	Burkholderia vietnamiensis	60552	G4	269482
Bacteria	LN999829.1	0	0.002	3854619	1	1497	1497	0	0	6	0	0	Bacillus methylotrophicus strain B25 genome assembly, chromosome : BAMMD1	Bacteria	2	Firmicutes	1239	Bacilli	91061	Bacillales	1385	Bacillaceae	186817	Bacillus	1386	Bacillus methylotrophicus	492670	-	-
Bacteria	CP013727.1	0	0.002	3966922	1	1497	1497	0	0	6	0	0	Bacillus amyloliquefaciens strain MBE1283, complete genome	Bacteria	2	Firmicutes	1239	Bacilli	91061	Bacillales	1385	Bacillaceae	186817	Bacillus	1386	Bacillus amyloliquefaciens	1390	-	-
Bacteria	CP012099.1	0	0.003	5292526	1	2000	2000	0	0	8	0	0	Bacillus thuringiensis strain HS18-1, complete genome	Bacteria	2	Firmicutes	1239	Bacilli	91061	Bacillales	1385	Bacillaceae	186817	Bacillus	1386	Bacillus thuringiensis	1428	-	-
Bacteria	CP001925.1	0	0.003	5386223	1	2000	2000	0	0	8	0	0	Escherichia coli Xuzhou21, complete genome	Bacteria	2	Proteobacteria	1224	Gammaproteobacteria	1236	Enterobacteriales	91347	Enterobacteriaceae	543	Escherichia	561	Escherichia coli	562	Xuzhou21	741093
Bacteria	CM000751.1	0	0.003	5527568	1	1986	1986	0	0	8	0	0	Bacillus thuringiensis serovar kurstaki str. T03a001 chromosome, whole genome shotgun sequence	Bacteria	2	Firmicutes	1239	Bacilli	91061	Bacillales	1385	Bacillaceae	186817	Bacillus	1386	Bacillus thuringiensis	1428	T03a001	527023
Bacteria	CM000662.1	0	0.003	5578816	1	1994	1994	0	0	8	0	0	Escherichia coli O157:H7 str. TW14588 chromosome, whole genome shotgun sequence	Bacteria	2	Proteobacteria	1224	Gammaproteobacteria	1236	Enterobacteriales	91347	Enterobacteriaceae	543	Escherichia	561	Escherichia coli	562	TW14588	502346
Bacteria	CP006027.1	0	0.003	5585613	1	1994	1994	0	0	8	0	0	Escherichia coli O145:H28 str. RM13514, complete genome	Bacteria	2	Proteobacteria	1224	Gammaproteobacteria	1236	Enterobacteriales	91347	Enterobacteriaceae	543	Escherichia	561	Escherichia coli	562	RM13514	1248902
Bacteria	CP000949.1	0	0.003	5774330	1	2000	1984	0	0	8	0	0	Pseudomonas putida W619, complete genome	Bacteria	2	Proteobacteria	1224	Gammaproteobacteria	1236	Pseudomonadales	72274	Pseudomonadaceae	135621	Pseudomonas	286	Pseudomonas putida	303	W619	390235
Bacteria	CM000749.1	0	0.003	6107746	1	1997	1997	0	0	8	0	0	Bacillus thuringiensis serovar sotto str. T04001 chromosome, whole genome shotgun sequence	Bacteria	2	Firmicutes	1239	Bacilli	91061	Bacillales	1385	Bacillaceae	186817	Bacillus	1386	Bacillus thuringiensis	1428	T04001	527026
Bacteria	CM000753.1	0	0.003	6260142	1	1997	1997	0	0	8	0	0	Bacillus thuringiensis serovar berliner ATCC 10792 chromosome, whole genome shotgun sequence	Bacteria	2	Firmicutes	1239	Bacilli	91061	Bacillales	1385	Bacillaceae	186817	Bacillus	1386	Bacillus thuringiensis	1428	ATCC 10792	527031
Bacteria	CP000378.1	0	0.001	3294563	1	997	997	0	0	4	0	0	Burkholderia cenocepacia AU 1054 chromosome 1, complete sequence	Bacteria	2	Proteobacteria	1224	Betaproteobacteria	28216	Burkholderiales	80840	Burkholderiaceae	119060	Burkholderia	32008	Burkholderia cenocepacia	95486	AU 1054	331271
Bacteria	CP010852.1	0	0.002	5200257	1	1493	1493	0	0	6	0	0	Bacillus anthracis strain A1144, complete genome	Bacteria	2	Firmicutes	1239	Bacilli	91061	Bacillales	1385	Bacillaceae	186817	Bacillus	1386	Bacillus anthracis	1392	-	-
Bacteria	CP003289.1	0	0.002	5273097	1	1500	1500	0	0	6	0	0	Escherichia coli O104:H4 str. 2011C-3493, complete genome	Bacteria	2	Proteobacteria	1224	Gammaproteobacteria	1236	Enterobacteriales	91347	Enterobacteriaceae	543	Escherichia	561	Escherichia coli	562	2011C-3493	1133852
Bacteria	CP009859.1	0	0.002	5310511	1	1500	1500	0	0	6	0	0	Escherichia coli strain ECONIH1, complete genome	Bacteria	2	Proteobacteria	1224	Gammaproteobacteria	1236	Enterobacteriales	91347	Enterobacteriaceae	543	Escherichia	561	Escherichia coli	562	-	-
Bacteria	CM003768.1	0	0.001	3550762	1	1000	1000	0	0	4	0	0	Burkholderia anthina strain AZ-4-2-10-S1-D7 chromosome 1, complete sequence, whole genome shotgun sequence	Bacteria	2	Proteobacteria	1224	Betaproteobacteria	28216	Burkholderiales	80840	Burkholderiaceae	119060	Burkholderia	32008	Burkholderia anthina	179879	-	-
Bacteria	CP001846.1	0	0.002	5386352	1	1500	1500	0	0	6	0	0	Escherichia coli O55:H7 str. CB9615, complete genome	Bacteria	2	Proteobacteria	1224	Gammaproteobacteria	1236	Enterobacteriales	91347	Enterobacteriaceae	543	Escherichia	561	Escherichia coli	562	CB9615	701177
Bacteria	CP008805.1	0	0.002	5523849	1	1500	1500	0	0	6	0	0	Escherichia coli O157:H7 str. SS17, complete genome	Bacteria	2	Proteobacteria	1224	Gammaproteobacteria	1236	Enterobacteriales	91347	Enterobacteriaceae	543	Escherichia	561	Escherichia coli	562	SS17	1328859
Bacteria	CP007136.1	0	0.002	5585611	1	1500	1500	0	0	6	0	0	Escherichia coli O145:H28 str. RM12581, complete genome	Bacteria	2	Proteobacteria	1224	Gammaproteobacteria	1236	Enterobacteriales	91347	Enterobacteriaceae	543	Escherichia	561	Escherichia coli	562	RM12581	1248823
Bacteria	CP012981.1	0	0.001	3791734	1	997	997	0	0	4	0	0	Burkholderia cepacia ATCC 25416 chromosome 1, complete sequence	Bacteria	2	Proteobacteria	1224	Betaproteobacteria	28216	Burkholderiales	80840	Burkholderiaceae	119060	Burkholderia	32008	Burkholderia cepacia	292	UCB 717	983594
Bacteria	CP009748.1	0	0.001	3876276	1	1000	621	0	0	4	0	0	Bacillus subtilis strain ATCC 13952, complete genome	Bacteria	2	Firmicutes	1239	Bacilli	91061	Bacillales	1385	Bacillaceae	186817	Bacillus	1386	Bacillus subtilis	1423	-	-
Bacteria	HE617159.1	0	0.001	4019861	1	1000	1000	0	0	4	0	0	Bacillus amyloliquefaciens subsp. plantarum CAU B946 complete genome	Bacteria	2	Firmicutes	1239	Bacilli	91061	Bacillales	1385	Bacillaceae	186817	Bacillus	1386	Bacillus methylotrophicus	492670	CAU B946	1114958
Bacteria	CP007165.1	0	0.001	4052546	1	1000	784	0	0	4	0	0	Bacillus amyloliquefaciens subsp. plantarum NJN6, complete genome	Bacteria	2	Firmicutes	1239	Bacilli	91061	Bacillales	1385	Bacillaceae	186817	Bacillus	1386	Bacillus methylotrophicus	492670	NJN-6	1458206
Bacteria	CP000744.1	0	0.002	6588339	1	1500	1500	0	0	6	0	0	Pseudomonas aeruginosa PA7, complete genome	Bacteria	2	Proteobacteria	1224	Gammaproteobacteria	1236	Pseudomonadales	72274	Pseudomonadaceae	135621	Pseudomonas	286	Pseudomonas aeruginosa	287	PA7	381754
Bacteria	AP014627.1	0	0.002	6885464	1	1497	1252	0	0	6	0	0	Pseudomonas sp. Os17 DNA, complete genome	Bacteria	2	Proteobacteria	1224	Gammaproteobacteria	1236	Pseudomonadales	72274	Pseudomonadaceae	135621	Pseudomonas	286	Pseudomonas sp. Os17	1500686	-	-
Bacteria	CM002271.1	0	0.002	7026038	1	1500	1500	0	0	6	0	0	Streptomyces sp. GBA 94-10 chromosome, whole genome shotgun sequence	Bacteria	2	Actinobacteria	201174	Actinobacteria	1760	Streptomycetales	85011	Streptomycetaceae	2062	Streptomyces	1883	Streptomyces sp. GBA 94-10	1218177	-	-
Bacteria	CP000615.1	0	0.001	2411759	1	500	500	0	0	2	0	0	Burkholderia vietnamiensis G4 chromosome 2, complete sequence	Bacteria	2	Proteobacteria	1224	Betaproteobacteria	28216	Burkholderiales	80840	Burkholderiaceae	119060	Burkholderia	32008	Burkholderia vietnamiensis	60552	G4	269482
Bacteria	FM180568.1	0	0.001	4965553	1	1000	1000	0	0	4	0	0	Escherichia coli 0127:H6 E2348/69 complete genome, strain E2348/69	Bacteria	2	Proteobacteria	1224	Gammaproteobacteria	1236	Enterobacteriales	91347	Enterobacteriaceae	543	Escherichia	561	Escherichia coli	562	E2348/69	574521
Bacteria	CP007393.1	0	0.001	4998910	1	1000	1000	0	0	4	0	0	Escherichia coli strain ST2747, complete genome	Bacteria	2	Proteobacteria	1224	Gammaproteobacteria	1236	Enterobacteriales	91347	Enterobacteriaceae	543	Escherichia	561	Escherichia coli	562	-	-
Bacteria	CM003707.1	0	0.001	5019692	1	1000	1000	0	0	4	0	0	Escherichia coli strain PPECC42 chromosome PPECC42, whole genome shotgun sequence	Bacteria	2	Proteobacteria	1224	Gammaproteobacteria	1236	Enterobacteriales	91347	Enterobacteriaceae	543	Escherichia	561	Escherichia coli	562	-	-
Bacteria	CU928164.2	0	0.001	5132068	1	1000	1000	0	0	4	0	0	Escherichia coli IAI39 chromosome, complete genome	Bacteria	2	Proteobacteria	1224	Gammaproteobacteria	1236	Enterobacteriales	91347	Enterobacteriaceae	543	Escherichia	561	Escherichia coli	562	IAI39	585057
Bacteria	CP012625.1	0	0.001	5142799	1	1000	1000	0	0	4	0	0	Escherichia coli strain SF-468, complete genome	Bacteria	2	Proteobacteria	1224	Gammaproteobacteria	1236	Enterobacteriales	91347	Enterobacteriaceae	543	Escherichia	561	Escherichia coli	562	-	-
Bacteria	CP000227.1	0	0.001	5214195	1	996	996	0	0	4	0	0	Bacillus cereus Q1, complete genome	Bacteria	2	Firmicutes	1239	Bacilli	91061	Bacillales	1385	Bacillaceae	186817	Bacillus	1386	Bacillus cereus	1396	Q1	361100
Bacteria	CP009544.1	0	0.001	5214671	1	1000	1000	0	0	4	0	0	Bacillus anthracis strain BA1015, complete genome	Bacteria	2	Firmicutes	1239	Bacilli	91061	Bacillales	1385	Bacillaceae	186817	Bacillus	1386	Bacillus anthracis	1392	-	-
Bacteria	CP002091.1	0	0.001	5218947	1	1000	1000	0	0	4	0	0	Bacillus anthracis str. H9401, complete genome	Bacteria	2	Firmicutes	1239	Bacilli	91061	Bacillales	1385	Bacillaceae	186817	Bacillus	1386	Bacillus anthracis	1392	H9401	768494
Bacteria	CP012519.1	0	0.001	5226878	1	997	997	0	0	4	0	0	Bacillus anthracis strain Larissa, complete genome	Bacteria	2	Firmicutes	1239	Bacilli	91061	Bacillales	1385	Bacillaceae	186817	Bacillus	1386	Bacillus anthracis	1392	-	-
Bacteria	CP009315.1	0	0.001	5228731	1	1000	942	0	0	4	0	0	Bacillus anthracis str. Turkey32, complete genome	Bacteria	2	Firmicutes	1239	Bacilli	91061	Bacillales	1385	Bacillaceae	186817	Bacillus	1386	Bacillus anthracis	1392	Turkey32	1452727
Bacteria	FN554766.1	0	0.001	5241977	1	1000	1000	0	0	4	0	0	Escherichia coli 042 complete genome	Bacteria	2	Proteobacteria	1224	Gammaproteobacteria	1236	Enterobacteriales	91347	Enterobacteriaceae	543	Escherichia	561	Escherichia coli	562	42	216592
Bacteria	CP003109.1	0	0.001	5263980	1	1000	1000	0	0	4	0	0	Escherichia coli O55:H7 str. RM12579, complete genome	Bacteria	2	Proteobacteria	1224	Gammaproteobacteria	1236	Enterobacteriales	91347	Enterobacteriaceae	543	Escherichia	561	Escherichia coli	562	RM12579	1048689
Bacteria	CP009590.1	0	0.001	5267792	1	1000	1000	0	0	4	0	0	Bacillus cereus G9241, complete genome	Bacteria	2	Firmicutes	1239	Bacilli	91061	Bacillales	1385	Bacillaceae	186817	Bacillus	1386	Bacillus cereus	1396	G9241	269801
Bacteria	CP001177.1	0	0.001	5269030	1	996	996	0	0	4	0	0	Bacillus cereus AH187, complete genome	Bacteria	2	Firmicutes	1239	Bacilli	91061	Bacillales	1385	Bacillaceae	186817	Bacillus	1386	Bacillus cereus	1396	AH187	405534
Bacteria	CP013274.1	0	0.001	5327397	1	1000	1000	0	0	4	0	0	Bacillus thuringiensis strain CTC, complete genome	Bacteria	2	Firmicutes	1239	Bacilli	91061	Bacillales	1385	Bacillaceae	186817	Bacillus	1386	Bacillus thuringiensis	1428	-	-
Bacteria	CP009365.1	0	0.001	6247860	1	1000	1000	0	0	4	0	0	Pseudomonas mosselii SJ10, complete genome	Bacteria	2	Proteobacteria	1224	Gammaproteobacteria	1236	Pseudomonadales	72274	Pseudomonadaceae	135621	Pseudomonas	286	Pseudomonas mosselii	78327	SJ10	1388763
Bacteria	CP003514.1	0	0.001	3145156	1	497	497	0	0	2	0	0	Burkholderia sp. KJ006 chromosome 1, complete sequence	Bacteria	2	Proteobacteria	1224	Betaproteobacteria	28216	Burkholderiales	80840	Burkholderiaceae	119060	Burkholderia	32008	Burkholderia sp. KJ006	416344	-	-
Bacteria	CP007781.1	0	0.001	3241886	1	500	500	0	0	2	0	0	Burkholderia cenocepacia strain DWS 37E-2 chromosome 1, complete sequence	Bacteria	2	Proteobacteria	1224	Betaproteobacteria	28216	Burkholderiales	80840	Burkholderiaceae	119060	Burkholderia	32008	Burkholderia cenocepacia	95486	-	-
Bacteria	CP009631.1	0	0.001	3317416	1	500	500	0	0	2	0	0	Burkholderia vietnamiensis LMG 10929 chromosome I, complete sequence	Bacteria	2	Proteobacteria	1224	Betaproteobacteria	28216	Burkholderiales	80840	Burkholderiaceae	119060	Burkholderia	32008	Burkholderia vietnamiensis	60552	LMG 10929	1449978
Bacteria	CP009744.1	0	0.001	3358952	1	500	500	0	0	2	0	0	Burkholderia contaminans strain MS14 chromosome 2, complete sequence	Bacteria	2	Proteobacteria	1224	Betaproteobacteria	28216	Burkholderiales	80840	Burkholderiaceae	119060	Burkholderia	32008	Burkholderia contaminans	488447	-	-
Bacteria	CP009795.1	0	0.001	3406596	1	497	497	0	0	2	0	0	Burkholderia dolosa AU0158 chromosome 1, complete sequence	Bacteria	2	Proteobacteria	1224	Betaproteobacteria	28216	Burkholderiales	80840	Burkholderiaceae	119060	Burkholderia	32008	Burkholderia dolosa	152500	AU0158	350701
Bacteria	AP014628.1	0	0.001	6833117	1	997	997	0	0	4	0	0	Pseudomonas sp. St29 DNA, complete genome	Bacteria	2	Proteobacteria	1224	Gammaproteobacteria	1236	Pseudomonadales	72274	Pseudomonadaceae	135621	Pseudomonas	286	Pseudomonas sp. St29	1500687	-	-
Bacteria	CP000458.1	0	0.001	3483902	1	500	500	0	0	2	0	0	Burkholderia cenocepacia HI2424 chromosome 1, complete sequence	Bacteria	2	Proteobacteria	1224	Betaproteobacteria	28216	Burkholderiales	80840	Burkholderiaceae	119060	Burkholderia	32008	Burkholderia cenocepacia	95486	HI2424	331272
Bacteria	CP000958.1	0	0.001	3532883	1	496	496	0	0	2	0	0	Burkholderia cenocepacia MC0-3 chromosome 1, complete sequence	Bacteria	2	Proteobacteria	1224	Betaproteobacteria	28216	Burkholderiales	80840	Burkholderiaceae	119060	Burkholderia	32008	Burkholderia cenocepacia	95486	MC0-3	406425
Bacteria	CP008730.1	0	0.001	3603686	1	497	497	0	0	2	0	0	Burkholderia multivorans strain DDS 15A-1 chromosome 1, complete sequence	Bacteria	2	Proteobacteria	1224	Betaproteobacteria	28216	Burkholderiales	80840	Burkholderiaceae	119060	Burkholderia	32008	Burkholderia multivorans	87883	-	-
Bacteria	CP002627.1	0	0.001	3937511	1	500	500	0	0	2	0	0	Bacillus amyloliquefaciens TA208, complete genome	Bacteria	2	Firmicutes	1239	Bacilli	91061	Bacillales	1385	Bacillaceae	186817	Bacillus	1386	Bacillus amyloliquefaciens	1390	TA208	999891
Bacteria	CP002927.1	0	0.001	3939203	1	500	500	0	0	2	0	0	Bacillus amyloliquefaciens XH7, complete genome	Bacteria	2	Firmicutes	1239	Bacilli	91061	Bacillales	1385	Bacillaceae	186817	Bacillus	1386	Bacillus amyloliquefaciens	1390	XH7	1034836
Bacteria	CP006952.1	0	0.001	3942754	1	500	500	0	0	2	0	0	Bacillus amyloliquefaciens LFB112, complete genome	Bacteria	2	Firmicutes	1239	Bacilli	91061	Bacillales	1385	Bacillaceae	186817	Bacillus	1386	Bacillus amyloliquefaciens	1390	LFB112	1415165
Bacteria	FN597644.1	0	0.001	3980199	1	497	497	0	0	2	0	0	Bacillus amyloliquefaciens DSM7 complete genome	Bacteria	2	Firmicutes	1239	Bacilli	91061	Bacillales	1385	Bacillaceae	186817	Bacillus	1386	Bacillus amyloliquefaciens	1390	DSM 7	692420
Bacteria	CP002634.1	0	0.001	3995227	1	500	500	0	0	2	0	0	Bacillus amyloliquefaciens LL3, complete genome	Bacteria	2	Firmicutes	1239	Bacilli	91061	Bacillales	1385	Bacillaceae	186817	Bacillus	1386	Bacillus amyloliquefaciens	1390	LL3	1001582
Bacteria	CP011101.1	0	0.001	4069266	1	500	500	0	0	2	0	0	Bacillus sp. LM 4-2, complete genome	Bacteria	2	Firmicutes	1239	Bacilli	91061	Bacillales	1385	Bacillaceae	186817	Bacillus	1386	Bacillus sp. LM 4-2	1628753	-	-
Bacteria	CP013950.1	0	0.001	4134042	1	497	497	0	0	2	0	0	Bacillus sp. SDLI1, complete genome	Bacteria	2	Firmicutes	1239	Bacilli	91061	Bacillales	1385	Bacillaceae	186817	Bacillus	1386	Bacillus sp. SDLI1	1774743	-	-
Bacteria	CP002905.1	0	0.001	4207222	1	500	500	0	0	2	0	0	Bacillus subtilis subsp. spizizenii TU-B-10, complete genome	Bacteria	2	Firmicutes	1239	Bacilli	91061	Bacillales	1385	Bacillaceae	186817	Bacillus	1386	Bacillus subtilis	1423	TU-B-10	1052585
Bacteria	CM001142.1	0	0.001	4509864	1	500	500	0	0	2	0	0	Escherichia fergusonii ECD227 chromosome, whole genome shotgun sequence	Bacteria	2	Proteobacteria	1224	Gammaproteobacteria	1236	Enterobacteriales	91347	Enterobacteriaceae	543	Escherichia	561	Escherichia fergusonii	564	ECD227	981367
Bacteria	LN865164.1	0	0.001	4835345	1	500	500	0	0	2	0	0	Pseudomonas sp. URMO17WK12:I11 genome assembly YEL.embl.gz, chromosome : 1	Bacteria	2	Proteobacteria	1224	Gammaproteobacteria	1236	Pseudomonadales	72274	Pseudomonadaceae	135621	Pseudomonas	286	Pseudomonas sp. URMO17WK12:I11	1283291	-	-
Bacteria	CP002797.2	0	0.001	4971461	1	500	500	0	0	2	0	0	Escherichia coli NA114, complete genome	Bacteria	2	Proteobacteria	1224	Gammaproteobacteria	1236	Enterobacteriales	91347	Enterobacteriaceae	543	Escherichia	561	Escherichia coli	562	NA114	1033813
Bacteria	CP002167.1	0	0.001	4993013	1	500	500	0	0	2	0	0	Escherichia coli UM146, complete genome	Bacteria	2	Proteobacteria	1224	Gammaproteobacteria	1236	Enterobacteriales	91347	Enterobacteriaceae	543	Escherichia	561	Escherichia coli	562	UM146	869729
Bacteria	CP010876.1	0	0.001	5010884	1	500	500	0	0	2	0	0	Escherichia coli strain MNCRE44, complete genome	Bacteria	2	Proteobacteria	1224	Gammaproteobacteria	1236	Enterobacteriales	91347	Enterobacteriaceae	543	Escherichia	561	Escherichia coli	562	-	-
Bacteria	CP012631.1	0	0.001	5059732	1	500	500	0	0	2	0	0	Escherichia coli strain SF-173, complete genome	Bacteria	2	Proteobacteria	1224	Gammaproteobacteria	1236	Enterobacteriales	91347	Enterobacteriaceae	543	Escherichia	561	Escherichia coli	562	-	-
Bacteria	CP000970.1	0	0.001	5068389	1	500	500	0	0	2	0	0	Escherichia coli SMS-3-5, complete genome	Bacteria	2	Proteobacteria	1224	Gammaproteobacteria	1236	Enterobacteriales	91347	Enterobacteriaceae	543	Escherichia	561	Escherichia coli	562	SMS-3-5	439855
Bacteria	CP013831.1	0	0.001	5073822	1	500	500	0	0	2	0	0	Escherichia coli strain CD306, complete genome	Bacteria	2	Proteobacteria	1224	Gammaproteobacteria	1236	Enterobacteriales	91347	Enterobacteriaceae	543	Escherichia	561	Escherichia coli	562	-	-
Bacteria	CP001969.1	0	0.001	5108383	1	496	496	0	0	2	0	0	Escherichia coli IHE3034, complete genome	Bacteria	2	Proteobacteria	1224	Gammaproteobacteria	1236	Enterobacteriales	91347	Enterobacteriaceae	543	Escherichia	561	Escherichia coli	562	IHE3034	714962
Bacteria	HG941718.1	0	0.001	5109767	1	500	500	0	0	2	0	0	Escherichia coli ST131 strain EC958 chromosome, complete genome	Bacteria	2	Proteobacteria	1224	Gammaproteobacteria	1236	Enterobacteriales	91347	Enterobacteriaceae	543	Escherichia	561	Escherichia coli	562	EC958	941322
Bacteria	CP013025.1	0	0.001	5155368	1	500	500	0	0	2	0	0	Escherichia coli strain 2009C-3133, complete genome	Bacteria	2	Proteobacteria	1224	Gammaproteobacteria	1236	Enterobacteriales	91347	Enterobacteriaceae	543	Escherichia	561	Escherichia coli	562	-	-
Bacteria	CP009476.1	0	0.001	5200082	1	500	500	0	0	2	0	0	Bacillus anthracis strain Pasteur, complete genome	Bacteria	2	Firmicutes	1239	Bacilli	91061	Bacillales	1385	Bacillaceae	186817	Bacillus	1386	Bacillus anthracis	1392	-	-
Bacteria	CP009700.1	0	0.001	5210596	1	500	500	0	0	2	0	0	Bacillus anthracis strain BA1035, complete genome	Bacteria	2	Firmicutes	1239	Bacilli	91061	Bacillales	1385	Bacillaceae	186817	Bacillus	1386	Bacillus anthracis	1392	-	-
Bacteria	CP006742.1	0	0.001	5210966	1	497	497	0	0	2	0	0	Bacillus anthracis str. SVA11, complete genome	Bacteria	2	Firmicutes	1239	Bacilli	91061	Bacillales	1385	Bacillaceae	186817	Bacillus	1386	Bacillus anthracis	1392	SVA11	1392837
Bacteria	CP009325.1	0	0.001	5221627	1	500	500	0	0	2	0	0	Bacillus anthracis strain PAK-1, complete genome	Bacteria	2	Firmicutes	1239	Bacilli	91061	Bacillales	1385	Bacillaceae	186817	Bacillus	1386	Bacillus anthracis	1392	-	-
Bacteria	CP003187.1	0	0.001	5222906	1	500	500	0	0	2	0	0	Bacillus cereus F837/76, complete genome	Bacteria	2	Firmicutes	1239	Bacilli	91061	Bacillales	1385	Bacillaceae	186817	Bacillus	1386	Bacillus cereus	1396	F837/76	347495
Bacteria	CP008712.1	0	0.001	5223665	1	500	500	0	0	2	0	0	Bacillus cereus strain FT9, complete genome	Bacteria	2	Firmicutes	1239	Bacilli	91061	Bacillales	1385	Bacillaceae	186817	Bacillus	1386	Bacillus cereus	1396	-	-
Bacteria	CP010792.1	0	0.001	5227394	1	500	500	0	0	2	0	0	Bacillus anthracis strain Ames A0462, complete genome	Bacteria	2	Firmicutes	1239	Bacilli	91061	Bacillales	1385	Bacillaceae	186817	Bacillus	1386	Bacillus anthracis	1392	-	-
Bacteria	CP010813.1	0	0.001	5227410	1	497	497	0	0	2	0	0	Bacillus anthracis strain Pollino sequence	Bacteria	2	Firmicutes	1239	Bacilli	91061	Bacillales	1385	Bacillaceae	186817	Bacillus	1386	Bacillus anthracis	1392	-	-
Bacteria	CP010342.1	0	0.001	5227435	1	500	500	0	0	2	0	0	Bacillus anthracis strain A0157 sequence	Bacteria	2	Firmicutes	1239	Bacilli	91061	Bacillales	1385	Bacillaceae	186817	Bacillus	1386	Bacillus anthracis	1392	-	-
Bacteria	CP001974.1	0	0.001	5227683	1	500	500	0	0	2	0	0	Bacillus anthracis str. A16R, complete genome	Bacteria	2	Firmicutes	1239	Bacilli	91061	Bacillales	1385	Bacillaceae	186817	Bacillus	1386	Bacillus anthracis	1392	A16R	673518
Bacteria	AE017225.1	0	0.001	5228663	1	500	500	0	0	2	0	0	Bacillus anthracis str. Sterne, complete genome	Bacteria	2	Firmicutes	1239	Bacilli	91061	Bacillales	1385	Bacillaceae	186817	Bacillus	1386	Bacillus anthracis	1392	Sterne	260799
Bacteria	CP007704.1	0	0.001	5230053	1	500	500	0	0	2	0	0	Bacillus anthracis strain BFV genome	Bacteria	2	Firmicutes	1239	Bacilli	91061	Bacillales	1385	Bacillaceae	186817	Bacillus	1386	Bacillus anthracis	1392	-	-
Bacteria	CP009335.1	0	0.001	5232696	1	500	500	0	0	2	0	0	Bacillus thuringiensis strain HD1011, complete genome	Bacteria	2	Firmicutes	1239	Bacilli	91061	Bacillales	1385	Bacillaceae	186817	Bacillus	1386	Bacillus thuringiensis	1428	-	-
Bacteria	CP009600.1	0	0.001	5256240	1	500	500	0	0	2	0	0	Bacillus thuringiensis strain HD571, complete genome	Bacteria	2	Firmicutes	1239	Bacilli	91061	Bacillales	1385	Bacillaceae	186817	Bacillus	1386	Bacillus thuringiensis	1428	-	-
Bacteria	CP009628.1	0	0.001	5269496	1	500	500	0	0	2	0	0	Bacillus cereus ATCC 4342, complete genome	Bacteria	2	Firmicutes	1239	Bacilli	91061	Bacillales	1385	Bacillaceae	186817	Bacillus	1386	Bacillus cereus	1396	ATCC 4342	526977
Bacteria	CP001407.1	0	0.001	5269628	1	500	500	0	0	2	0	0	Bacillus cereus 03BB102, complete genome	Bacteria	2	Firmicutes	1239	Bacilli	91061	Bacillales	1385	Bacillaceae	186817	Bacillus	1386	Bacillus cereus	1396	03BB102	572264
Bacteria	CP009605.1	0	0.001	5271178	1	500	500	0	0	2	0	0	Bacillus cereus strain S2-8, complete genome	Bacteria	2	Firmicutes	1239	Bacilli	91061	Bacillales	1385	Bacillaceae	186817	Bacillus	1386	Bacillus cereus	1396	-	-
Bacteria	CP009369.1	0	0.001	5295158	1	500	500	0	0	2	0	0	Bacillus cereus strain FM1, complete genome	Bacteria	2	Firmicutes	1239	Bacilli	91061	Bacillales	1385	Bacillaceae	186817	Bacillus	1386	Bacillus cereus	1396	-	-
Bacteria	CP000001.1	0	0.001	5300915	1	500	500	0	0	2	0	0	Bacillus cereus E33L, complete genome	Bacteria	2	Firmicutes	1239	Bacilli	91061	Bacillales	1385	Bacillaceae	186817	Bacillus	1386	Bacillus cereus	1396	E33L	288681
Bacteria	CP009968.1	0	0.001	5305318	1	500	500	0	0	2	0	0	Bacillus cereus E33L, complete genome	Bacteria	2	Firmicutes	1239	Bacilli	91061	Bacillales	1385	Bacillaceae	186817	Bacillus	1386	Bacillus cereus	1396	E33L	288681
Bacteria	CP012802.1	0	0.001	5332063	1	497	497	0	0	2	0	0	Escherichia coli O157:H7 strain WS4202, complete genome	Bacteria	2	Proteobacteria	1224	Gammaproteobacteria	1236	Enterobacteriales	91347	Enterobacteriaceae	543	Escherichia	561	Escherichia coli	562	WS4202	83334
Bacteria	CP009641.1	0	0.001	5342933	1	500	500	0	0	2	0	0	Bacillus cereus 03BB108, complete genome	Bacteria	2	Firmicutes	1239	Bacilli	91061	Bacillales	1385	Bacillaceae	186817	Bacillus	1386	Bacillus cereus	1396	03BB108	451709
Bacteria	CP003687.1	0	0.001	5414494	1	496	496	0	0	2	0	0	Bacillus thuringiensis MC28, complete genome	Bacteria	2	Firmicutes	1239	Bacilli	91061	Bacillales	1385	Bacillaceae	186817	Bacillus	1386	Bacillus thuringiensis	1428	MC28	1195464
Bacteria	CP014314.1	0	0.001	5478683	1	500	500	0	0	2	0	0	Escherichia coli strain JEONG-1266, complete genome	Bacteria	2	Proteobacteria	1224	Gammaproteobacteria	1236	Enterobacteriales	91347	Enterobacteriaceae	543	Escherichia	561	Escherichia coli	562	-	-
Bacteria	CP009351.1	0	0.001	5491311	1	497	497	0	0	2	0	0	Bacillus thuringiensis HD1002, complete genome	Bacteria	2	Firmicutes	1239	Bacilli	91061	Bacillales	1385	Bacillaceae	186817	Bacillus	1386	Bacillus thuringiensis	1428	HD1002	1452729
Bacteria	BA000007.2	0	0.001	5498450	1	500	500	0	0	2	0	0	Escherichia coli O157:H7 str. Sakai DNA, complete genome	Bacteria	2	Proteobacteria	1224	Gammaproteobacteria	1236	Enterobacteriales	91347	Enterobacteriaceae	543	Escherichia	561	Escherichia coli	562	Sakai substr. RIMD 0509952	386585
Bacteria	CP004045.1	0	0.001	5512241	1	500	500	0	0	2	0	0	Pseudomonas poae RE*1-1-14, complete genome	Bacteria	2	Proteobacteria	1224	Gammaproteobacteria	1236	Pseudomonadales	72274	Pseudomonadaceae	135621	Pseudomonas	286	Pseudomonas poae	200451	RE*1-1-14	1282356
Bacteria	CP001368.1	0	0.001	5528136	1	497	497	0	0	2	0	0	Escherichia coli O157:H7 str. TW14359, complete genome	Bacteria	2	Proteobacteria	1224	Gammaproteobacteria	1236	Enterobacteriales	91347	Enterobacteriaceae	543	Escherichia	561	Escherichia coli	562	TW14359	544404
Bacteria	CP008957.1	0	0.001	5547323	1	500	500	0	0	2	0	0	Escherichia coli O157:H7 str. EDL933, complete genome	Bacteria	2	Proteobacteria	1224	Gammaproteobacteria	1236	Enterobacteriales	91347	Enterobacteriaceae	543	Escherichia	561	Escherichia coli	562	EDL933	155864
Bacteria	CP001164.1	0	0.001	5572075	1	497	497	0	0	2	0	0	Escherichia coli O157:H7 str. EC4115, complete genome	Bacteria	2	Proteobacteria	1224	Gammaproteobacteria	1236	Enterobacteriales	91347	Enterobacteriaceae	543	Escherichia	561	Escherichia coli	562	EC4115	444450
Bacteria	CM000727.1	0	0.001	5584055	1	500	500	0	0	2	0	0	Bacillus cereus 95/8201 chromosome, whole genome shotgun sequence	Bacteria	2	Firmicutes	1239	Bacilli	91061	Bacillales	1385	Bacillaceae	186817	Bacillus	1386	Bacillus cereus	1396	95/8201	526979
Bacteria	CP010577.1	0	0.001	5652292	1	500	500	0	0	2	0	0	Bacillus thuringiensis serovar morrisoni strain BGSC 4AA1, complete genome	Bacteria	2	Firmicutes	1239	Bacilli	91061	Bacillales	1385	Bacillaceae	186817	Bacillus	1386	Bacillus thuringiensis	1428	BGSC 4AA1	1441
Bacteria	CT573326.1	0	0.001	5888780	1	496	496	0	0	2	0	0	Pseudomonas entomophila str. L48 chromosome,complete sequence	Bacteria	2	Proteobacteria	1224	Gammaproteobacteria	1236	Pseudomonadales	72274	Pseudomonadaceae	135621	Pseudomonas	286	Pseudomonas entomophila	312306	L48	384676
Bacteria	CP007012.1	0	0.001	5891312	1	500	500	0	0	2	0	0	Pseudomonas sp. FGI182, complete genome	Bacteria	2	Proteobacteria	1224	Gammaproteobacteria	1236	Pseudomonadales	72274	Pseudomonadaceae	135621	Pseudomonas	286	Pseudomonas sp. FGI182	1259844	-	-
Bacteria	CP002870.1	0	0.001	5984790	1	500	500	0	0	2	0	0	Pseudomonas putida S16, complete genome	Bacteria	2	Proteobacteria	1224	Gammaproteobacteria	1236	Pseudomonadales	72274	Pseudomonadaceae	135621	Pseudomonas	286	Pseudomonas putida	303	S16	1042876
Bacteria	CP010979.1	0	0.001	6621848	1	500	500	0	0	2	0	0	Pseudomonas putida S13.1.2, complete genome	Bacteria	2	Proteobacteria	1224	Gammaproteobacteria	1236	Pseudomonadales	72274	Pseudomonadaceae	135621	Pseudomonas	286	Pseudomonas putida	303	S13.1.2	1384061
Bacteria	CM000758.1	0	0.001	6731790	1	500	500	0	0	2	0	0	Bacillus thuringiensis IBL 200 chromosome, whole genome shotgun sequence	Bacteria	2	Firmicutes	1239	Bacilli	91061	Bacillales	1385	Bacillaceae	186817	Bacillus	1386	Bacillus thuringiensis	1428	IBL 200	527019
Bacteria	CP010892.1	0	0.001	6929263	1	500	500	0	0	2	0	0	Pseudomonas sp. MRSN12121, complete genome	Bacteria	2	Proteobacteria	1224	Gammaproteobacteria	1236	Pseudomonadales	72274	Pseudomonadaceae	135621	Pseudomonas	286	Pseudomonas sp. MRSN12121	1611770	-	-
Bacteria	CM002273.1	0	0.001	7007517	1	500	500	0	0	2	0	0	Streptomyces sp. PVA 94-07 chromosome, whole genome shotgun sequence	Bacteria	2	Actinobacteria	201174	Actinobacteria	1760	Streptomycetales	85011	Streptomycetaceae	2062	Streptomyces	1883	Streptomyces sp. PVA 94-07	1223307	-	-

## Sheet: negative.species.Bacteria
Database	Name	Abundance (%)	Size (bp)	Seq_count	Nucleotides	Covered_positions	Coverage	Depth	Reads	Reads_uniq	Edit_distance	Description	Superkingdom	SuperkingdomTax	Phylum	PhylumTax	Class	ClassTax	Order	OrderTax	Family	FamilyTax	Genus	GenusTax	Species	SpeciesTax
Bacteria	Streptomyces lividans	0.031	1.759	16842045	2	1305313	1178484	0.07	0.078	5226	0	0	collapsed at species level	Bacteria	2	Actinobacteria	201174	Actinobacteria	1760	Streptomycetales	85011	Streptomycetaceae	2062	Streptomyces	1883	Streptomyces lividans	1916
Bacteria	Burkholderia cepacia	0.023	0.49	11938848	4	363629	335081	0.028	0.03	1456	0	5	collapsed at species level	Bacteria	2	Proteobacteria	1224	Betaproteobacteria	28216	Burkholderiales	80840	Burkholderiaceae	119060	Burkholderia	32008	Burkholderia cepacia	292
Bacteria	Bacillus thuringiensis	0.019	0.719	177151704	31	532965	508226	0.003	0.003	2136	0	0	collapsed at species level	Bacteria	2	Firmicutes	1239	Bacilli	91061	Bacillales	1385	Bacillaceae	186817	Bacillus	1386	Bacillus thuringiensis	1428
Bacteria	Bacillus methylotrophicus	0.012	0.309	56391882	14	229128	220050	0.004	0.004	918	0	0	collapsed at species level	Bacteria	2	Firmicutes	1239	Bacilli	91061	Bacillales	1385	Bacillaceae	186817	Bacillus	1386	Bacillus methylotrophicus	492670
Bacteria	Bacillus subtilis	0.002	0.053	19966515	5	38931	38501	0.002	0.002	156	1	1	collapsed at species level	Bacteria	2	Firmicutes	1239	Bacilli	91061	Bacillales	1385	Bacillaceae	186817	Bacillus	1386	Bacillus subtilis	1423
Bacteria	Bacillus sp. Pc3	0.001	0.019	3982168	1	13973	13363	0.003	0.004	56	0	0	collapsed at species level	Bacteria	2	Firmicutes	1239	Bacilli	91061	Bacillales	1385	Bacillaceae	186817	Bacillus	1386	Bacillus sp. Pc3	1446792
Bacteria	Bacillus anthracis	0	0.014	78301393	15	10484	10426	0	0	42	0	0	collapsed at species level	Bacteria	2	Firmicutes	1239	Bacilli	91061	Bacillales	1385	Bacillaceae	186817	Bacillus	1386	Bacillus anthracis	1392
Bacteria	Bacillus sp. BH072	0	0.009	4069641	1	6489	6489	0.002	0.002	26	0	0	collapsed at species level	Bacteria	2	Firmicutes	1239	Bacilli	91061	Bacillales	1385	Bacillaceae	186817	Bacillus	1386	Bacillus sp. BH072	1570330
Bacteria	Burkholderia vietnamiensis	0	0.004	10622996	4	3000	2751	0	0	12	0	0	collapsed at species level	Bacteria	2	Proteobacteria	1224	Betaproteobacteria	28216	Burkholderiales	80840	Burkholderiaceae	119060	Burkholderia	32008	Burkholderia vietnamiensis	60552
Bacteria	Burkholderia multivorans	0	0.003	7971957	3	2491	2491	0	0	10	0	0	collapsed at species level	Bacteria	2	Proteobacteria	1224	Betaproteobacteria	28216	Burkholderiales	80840	Burkholderiaceae	119060	Burkholderia	32008	Burkholderia multivorans	87883
Bacteria	Pseudomonas sp. TKP	0	0.009	7012672	1	6497	5371	0.001	0.001	26	0	0	collapsed at species level	Bacteria	2	Proteobacteria	1224	Gammaproteobacteria	1236	Pseudomonadales	72274	Pseudomonadaceae	135621	Pseudomonas	286	Pseudomonas sp. TKP	1415630
Bacteria	Pseudomonas monteilii	0	0.007	11945207	2	5492	5251	0	0	22	0	0	collapsed at species level	Bacteria	2	Proteobacteria	1224	Gammaproteobacteria	1236	Pseudomonadales	72274	Pseudomonadaceae	135621	Pseudomonas	286	Pseudomonas monteilii	76759
Bacteria	Bacillus bombysepticus	0	0.006	5295783	1	4484	4484	0.001	0.001	18	0	0	collapsed at species level	Bacteria	2	Firmicutes	1239	Bacilli	91061	Bacillales	1385	Bacillaceae	186817	Bacillus	1386	Bacillus bombysepticus	658666
Bacteria	Burkholderia sp. KJ006	0	0.001	4227566	2	997	997	0	0	4	0	0	collapsed at species level	Bacteria	2	Proteobacteria	1224	Betaproteobacteria	28216	Burkholderiales	80840	Burkholderiaceae	119060	Burkholderia	32008	Burkholderia sp. KJ006	416344
Bacteria	Pseudomonas plecoglossicida	0	0.004	6233254	1	2997	2865	0	0	12	0	0	collapsed at species level	Bacteria	2	Proteobacteria	1224	Gammaproteobacteria	1236	Pseudomonadales	72274	Pseudomonadaceae	135621	Pseudomonas	286	Pseudomonas plecoglossicida	70775
Bacteria	Pseudomonas sp. VLB120	0	0.003	5644569	1	2489	2489	0	0	10	0	0	collapsed at species level	Bacteria	2	Proteobacteria	1224	Gammaproteobacteria	1236	Pseudomonadales	72274	Pseudomonadaceae	135621	Pseudomonas	286	Pseudomonas sp. VLB120	69328
Bacteria	Burkholderia anthina	0	0.001	3550762	1	1000	1000	0	0	4	0	0	collapsed at species level	Bacteria	2	Proteobacteria	1224	Betaproteobacteria	28216	Burkholderiales	80840	Burkholderiaceae	119060	Burkholderia	32008	Burkholderia anthina	179879
Bacteria	Pseudomonas sp. Os17	0	0.002	6885464	1	1497	1252	0	0	6	0	0	collapsed at species level	Bacteria	2	Proteobacteria	1224	Gammaproteobacteria	1236	Pseudomonadales	72274	Pseudomonadaceae	135621	Pseudomonas	286	Pseudomonas sp. Os17	1500686
Bacteria	Streptomyces sp. GBA 94-10	0	0.002	7026038	1	1500	1500	0	0	6	0	0	collapsed at species level	Bacteria	2	Actinobacteria	201174	Actinobacteria	1760	Streptomycetales	85011	Streptomycetaceae	2062	Streptomyces	1883	Streptomyces sp. GBA 94-10	1218177
Bacteria	Pseudomonas mosselii	0	0.001	6247860	1	1000	1000	0	0	4	0	0	collapsed at species level	Bacteria	2	Proteobacteria	1224	Gammaproteobacteria	1236	Pseudomonadales	72274	Pseudomonadaceae	135621	Pseudomonas	286	Pseudomonas mosselii	78327
Bacteria	Burkholderia contaminans	0	0.001	3358952	1	500	500	0	0	2	0	0	collapsed at species level	Bacteria	2	Proteobacteria	1224	Betaproteobacteria	28216	Burkholderiales	80840	Burkholderiaceae	119060	Burkholderia	32008	Burkholderia contaminans	488447
Bacteria	Burkholderia dolosa	0	0.001	3406596	1	497	497	0	0	2	0	0	collapsed at species level	Bacteria	2	Proteobacteria	1224	Betaproteobacteria	28216	Burkholderiales	80840	Burkholderiaceae	119060	Burkholderia	32008	Burkholderia dolosa	152500
Bacteria	Pseudomonas sp. St29	0	0.001	6833117	1	997	997	0	0	4	0	0	collapsed at species level	Bacteria	2	Proteobacteria	1224	Gammaproteobacteria	1236	Pseudomonadales	72274	Pseudomonadaceae	135621	Pseudomonas	286	Pseudomonas sp. St29	1500687
Bacteria	Bacillus sp. LM 4-2	0	0.001	4069266	1	500	500	0	0	2	0	0	collapsed at species level	Bacteria	2	Firmicutes	1239	Bacilli	91061	Bacillales	1385	Bacillaceae	186817	Bacillus	1386	Bacillus sp. LM 4-2	1628753
Bacteria	Bacillus sp. SDLI1	0	0.001	4134042	1	497	497	0	0	2	0	0	collapsed at species level	Bacteria	2	Firmicutes	1239	Bacilli	91061	Bacillales	1385	Bacillaceae	186817	Bacillus	1386	Bacillus sp. SDLI1	1774743
Bacteria	Escherichia fergusonii	0	0.001	4509864	1	500	500	0	0	2	0	0	collapsed at species level	Bacteria	2	Proteobacteria	1224	Gammaproteobacteria	1236	Enterobacteriales	91347	Enterobacteriaceae	543	Escherichia	561	Escherichia fergusonii	564
Bacteria	Pseudomonas sp. URMO17WK12:I11	0	0.001	4835345	1	500	500	0	0	2	0	0	collapsed at species level	Bacteria	2	Proteobacteria	1224	Gammaproteobacteria	1236	Pseudomonadales	72274	Pseudomonadaceae	135621	Pseudomonas	286	Pseudomonas sp. URMO17WK12:I11	1283291
Bacteria	Pseudomonas poae	0	0.001	5512241	1	500	500	0	0	2	0	0	collapsed at species level	Bacteria	2	Proteobacteria	1224	Gammaproteobacteria	1236	Pseudomonadales	72274	Pseudomonadaceae	135621	Pseudomonas	286	Pseudomonas poae	200451
Bacteria	Pseudomonas entomophila	0	0.001	5888780	1	496	496	0	0	2	0	0	collapsed at species level	Bacteria	2	Proteobacteria	1224	Gammaproteobacteria	1236	Pseudomonadales	72274	Pseudomonadaceae	135621	Pseudomonas	286	Pseudomonas entomophila	312306
Bacteria	Pseudomonas sp. FGI182	0	0.001	5891312	1	500	500	0	0	2	0	0	collapsed at species level	Bacteria	2	Proteobacteria	1224	Gammaproteobacteria	1236	Pseudomonadales	72274	Pseudomonadaceae	135621	Pseudomonas	286	Pseudomonas sp. FGI182	1259844
Bacteria	Pseudomonas sp. MRSN12121	0	0.001	6929263	1	500	500	0	0	2	0	0	collapsed at species level	Bacteria	2	Proteobacteria	1224	Gammaproteobacteria	1236	Pseudomonadales	72274	Pseudomonadaceae	135621	Pseudomonas	286	Pseudomonas sp. MRSN12121	1611770
Bacteria	Streptomyces sp. PVA 94-07	0	0.001	7007517	1	500	500	0	0	2	0	0	collapsed at species level	Bacteria	2	Actinobacteria	201174	Actinobacteria	1760	Streptomycetales	85011	Streptomycetaceae	2062	Streptomyces	1883	Streptomyces sp. PVA 94-07	1223307

## Sheet: negative.strain.Plasmid
Database	Name	S_Abundance (%)	R_Abundance (%)	Size (bp)	Seq_count	Nucleotides	Covered_positions	Coverage	Depth	Reads	Reads_uniq	Edit_distance	Description	Superkingdom	SuperkingdomTax	Phylum	PhylumTax	Class	ClassTax	Order	OrderTax	Family	FamilyTax	Genus	GenusTax	Species	SpeciesTax	Strain	StrainTax
Plasmid	CP000461.1	0.001	0.001	164857	1	497	497	0.003	0.003	2	0	0	Burkholderia cenocepacia HI2424 plasmid 1, complete sequence	Bacteria	2	Proteobacteria	1224	Betaproteobacteria	28216	Burkholderiales	80840	Burkholderiaceae	119060	Burkholderia	32008	Burkholderia cenocepacia	95486	HI2424	331272
