# Supplementary material for: MGmapper: Reference based mapping and taxonomy annotation of metagenomics sequence reads
Source: PLoS One. 2017 May 3;12(5):e0176469. doi: 10.1371/journal.pone.0176469 (PMC5415185; doi:10.1371/journal.pone.0176469)
Supplement: S7 File — (XLSX) [file pone.0176469.s007.xlsx]

## Sheet: abundance.databases
Mapping mode	database	Percentage	Number of reads mapped
Fullmode	notPhiX	100	148510
Bestmode	Bacteria	99.037	147080
Bestmode	Plasmid	0.921	1368
-	Unmapped	0.042	62

## Sheet: insertSizeDistrib
Insert Size	Frequency	Ave insert size
1458	1	0
1527	1
1539	2
1542	1
1554	1
1578	1
1581	1
1584	1
1588	1
1594	1
1604	1
1619	1
1622	1
1628	1
1629	1
1635	1
1636	1
1638	1
1640	1
1646	1
1648	1
1664	1
1668	1
1670	3
1672	1
1675	1
1676	1
1678	1
1681	1
1684	2
1685	1
1687	2
1693	2
1697	2
1698	2
1700	1
1703	2
1706	1
1708	2
1709	2
1711	4
1712	1
1714	2
1715	1
1716	1
1717	1
1718	2
1719	2
1720	1
1722	1
1725	3
1727	1
1728	2
1730	1
1733	1
1738	1
1740	2
1742	1
1743	1
1744	1
1745	2
1747	3
1748	1
1749	1
1750	1
1751	2
1753	4
1754	2
1755	3
1756	1
1757	1
1758	3
1759	1
1760	1
1761	3
1762	1
1763	1
1765	2
1767	5
1768	1
1771	2
1772	2
1773	5
1774	2
1775	4
1776	1
1777	3
1779	2
1780	2
1781	2
1782	2
1784	3
1787	3
1788	3
1789	1
1790	3
1791	2
1792	5
1793	4
1794	2
1795	1
1796	2
1797	1
1798	1
1799	2
1800	5
1801	4
1802	3
1803	2
1805	2
1806	5
1807	4
1808	3
1809	4
1810	2
1811	2
1812	1
1813	2
1814	4
1815	1
1816	3
1818	3
1819	5
1820	3
1821	5
1822	2
1823	5
1824	7
1825	1
1826	2
1827	2
1828	4
1829	1
1830	1
1831	3
1832	1
1833	2
1834	2
1835	3
1836	6
1837	5
1838	7
1839	5
1840	6
1841	4
1842	3
1843	4
1844	3
1845	4
1846	4
1847	5
1848	2
1849	4
1850	4
1851	7
1852	3
1853	3
1854	4
1855	4
1856	4
1857	3
1858	6
1859	6
1860	5
1861	4
1862	2
1863	4
1864	5
1865	7
1866	6
1867	5
1868	7
1869	4
1870	1
1871	2
1872	7
1873	5
1874	3
1875	4
1876	5
1877	9
1878	7
1879	4
1880	5
1881	5
1882	7
1883	6
1884	3
1885	6
1886	14
1887	11
1888	6
1889	6
1890	4
1891	4
1892	3
1893	10
1894	6
1895	5
1896	5
1897	5
1898	2
1899	5
1900	8
1901	6
1902	3
1903	9
1904	6
1905	8
1906	5
1907	3
1908	2
1909	6
1910	7
1911	8
1912	4
1913	7
1914	8
1915	12
1916	13
1917	9
1918	11
1919	7
1920	8
1921	6
1922	13
1923	6
1924	6
1925	3
1926	15
1927	5
1928	7
1929	5
1930	9
1931	3
1932	9
1933	8
1934	9
1935	10
1936	11
1937	10
1938	12
1939	9
1940	13
1941	6
1942	5
1943	13
1944	10
1945	3
1946	10
1947	8
1948	10
1949	17
1950	12
1951	12
1952	12
1953	9
1954	13
1955	11
1956	12
1957	15
1958	12
1959	11
1960	7
1961	15
1962	16
1963	8
1964	9
1965	13
1966	4
1967	9
1968	14
1969	16
1970	14
1971	16
1972	12
1973	12
1974	9
1975	18
1976	16
1977	19
1978	11
1979	16
1980	16
1981	9
1982	12
1983	15
1984	19
1985	15
1986	12
1987	16
1988	15
1989	14
1990	19
1991	20
1992	18
1993	14
1994	12
1995	19
1996	15
1997	16
1998	14
1999	17
2000	18
2001	16
2002	14
2003	16
2004	18
2005	14
2006	21
2007	15
2008	15
2009	16
2010	15
2011	19
2012	16
2013	20
2014	23
2015	14
2016	16
2017	15
2018	21
2019	17
2020	18
2021	16
2022	16
2023	22
2024	20
2025	22
2026	16
2027	31
2028	18
2029	23
2030	14
2031	19
2032	19
2033	24
2034	22
2035	18
2036	23
2037	29
2038	35
2039	25
2040	21
2041	26
2042	21
2043	21
2044	18
2045	20
2046	31
2047	22
2048	26
2049	25
2050	15
2051	19
2052	20
2053	21
2054	29
2055	33
2056	28
2057	23
2058	29
2059	21
2060	32
2061	24
2062	23
2063	30
2064	26
2065	23
2066	17
2067	26
2068	22
2069	29
2070	35
2071	18
2072	28
2073	33
2074	34
2075	25
2076	31
2077	23
2078	24
2079	34
2080	24
2081	24
2082	26
2083	29
2084	27
2085	20
2086	19
2087	34
2088	20
2089	35
2090	32
2091	31
2092	37
2093	36
2094	27
2095	33
2096	30
2097	30
2098	34
2099	25
2100	29
2101	41
2102	33
2103	31
2104	29
2105	40
2106	35
2107	31
2108	31
2109	44
2110	28
2111	30
2112	45
2113	36
2114	35
2115	45
2116	38
2117	40
2118	34
2119	49
2120	30
2121	41
2122	45
2123	47
2124	31
2125	46
2126	44
2127	45
2128	44
2129	43
2130	40
2131	42
2132	32
2133	48
2134	38
2135	45
2136	34
2137	38
2138	51
2139	45
2140	46
2141	53
2142	41
2143	45
2144	50
2145	41
2146	49
2147	51
2148	33
2149	40
2150	50
2151	53
2152	35
2153	50
2154	45
2155	39
2156	45
2157	48
2158	37
2159	63
2160	36
2161	59
2162	46
2163	42
2164	49
2165	48
2166	55
2167	50
2168	40
2169	51
2170	44
2171	50
2172	48
2173	55
2174	45
2175	63
2176	50
2177	54
2178	39
2179	42
2180	60
2181	57
2182	53
2183	48
2184	46
2185	53
2186	59
2187	54
2188	45
2189	57
2190	42
2191	47
2192	52
2193	59
2194	44
2195	61
2196	54
2197	39
2198	62
2199	59
2200	66
2201	66
2202	55
2203	54
2204	41
2205	55
2206	63
2207	60
2208	59
2209	58
2210	50
2211	66
2212	60
2213	55
2214	58
2215	75
2216	59
2217	53
2218	61
2219	64
2220	65
2221	73
2222	70
2223	76
2224	62
2225	87
2226	69
2227	71
2228	59
2229	59
2230	77
2231	67
2232	65
2233	60
2234	81
2235	69
2236	63
2237	71
2238	69
2239	80
2240	76
2241	70
2242	85
2243	74
2244	66
2245	81
2246	58
2247	82
2248	67
2249	84
2250	78
2251	71
2252	66
2253	63
2254	84
2255	76
2256	79
2257	95
2258	85
2259	75
2260	58
2261	72
2262	77
2263	72
2264	82
2265	69
2266	80
2267	86
2268	65
2269	58
2270	66
2271	85
2272	78
2273	70
2274	79
2275	82
2276	79
2277	74
2278	75
2279	74
2280	96
2281	84
2282	76
2283	89
2284	76
2285	70
2286	81
2287	75
2288	72
2289	88
2290	75
2291	81
2292	89
2293	83
2294	95
2295	81
2296	79
2297	83
2298	93
2299	81
2300	71
2301	88
2302	79
2303	82
2304	85
2305	101
2306	104
2307	87
2308	100
2309	89
2310	95
2311	88
2312	95
2313	88
2314	107
2315	101
2316	72
2317	104
2318	103
2319	103
2320	94
2321	96
2322	89
2323	77
2324	99
2325	95
2326	81
2327	90
2328	106
2329	89
2330	91
2331	99
2332	87
2333	91
2334	96
2335	94
2336	93
2337	102
2338	91
2339	108
2340	110
2341	119
2342	86
2343	113
2344	109
2345	84
2346	91
2347	99
2348	98
2349	82
2350	115
2351	97
2352	89
2353	95
2354	101
2355	99
2356	101
2357	102
2358	113
2359	101
2360	118
2361	113
2362	98
2363	96
2364	90
2365	89
2366	103
2367	109
2368	106
2369	111
2370	108
2371	121
2372	102
2373	97
2374	111
2375	96
2376	103
2377	91
2378	102
2379	88
2380	116
2381	113
2382	103
2383	103
2384	93
2385	114
2386	82
2387	101
2388	96
2389	102
2390	105
2391	118
2392	98
2393	108
2394	108
2395	108
2396	117
2397	105
2398	113
2399	102
2400	107
2401	109
2402	104
2403	121
2404	105
2405	120
2406	124
2407	120
2408	107
2409	101
2410	112
2411	109
2412	102
2413	115
2414	99
2415	125
2416	115
2417	115
2418	106
2419	115
2420	116
2421	100
2422	88
2423	121
2424	114
2425	116
2426	132
2427	136
2428	116
2429	113
2430	108
2431	133
2432	116
2433	112
2434	128
2435	126
2436	115
2437	107
2438	115
2439	90
2440	110
2441	123
2442	126
2443	125
2444	113
2445	110
2446	128
2447	119
2448	129
2449	106
2450	117
2451	119
2452	112
2453	114
2454	111
2455	107
2456	122
2457	125
2458	101
2459	120
2460	121
2461	111
2462	112
2463	128
2464	135
2465	132
2466	124
2467	113
2468	106
2469	135
2470	105
2471	116
2472	111
2473	125
2474	116
2475	140
2476	134
2477	121
2478	111
2479	128
2480	124
2481	129
2482	118
2483	124
2484	124
2485	117
2486	134
2487	114
2488	96
2489	130
2490	113
2491	129
2492	121
2493	124
2494	135
2495	122
2496	113
2497	126
2498	115
2499	116
2500	88
2501	108
2502	140
2503	137
2504	110
2505	138
2506	112
2507	121
2508	132
2509	105
2510	110
2511	113
2512	121
2513	113
2514	141
2515	126
2516	107
2517	110
2518	122
2519	111
2520	131
2521	109
2522	118
2523	121
2524	125
2525	120
2526	128
2527	92
2528	113
2529	127
2530	120
2531	125
2532	114
2533	108
2534	131
2535	106
2536	126
2537	115
2538	111
2539	106
2540	110
2541	106
2542	102
2543	135
2544	115
2545	95
2546	127
2547	111
2548	105
2549	107
2550	126
2551	99
2552	120
2553	113
2554	103
2555	114
2556	108
2557	105
2558	104
2559	122
2560	126
2561	126
2562	116
2563	104
2564	114
2565	128
2566	126
2567	113
2568	113
2569	105
2570	118
2571	116
2572	127
2573	112
2574	117
2575	129
2576	121
2577	119
2578	109
2579	96
2580	110
2581	117
2582	108
2583	121
2584	105
2585	144
2586	112
2587	110
2588	113
2589	104
2590	110
2591	124
2592	102
2593	126
2594	100
2595	117
2596	89
2597	100
2598	111
2599	108
2600	108
2601	110
2602	106
2603	115
2604	114
2605	97
2606	120
2607	111
2608	118
2609	99
2610	99
2611	126
2612	100
2613	114
2614	105
2615	91
2616	96
2617	109
2618	104
2619	105
2620	111
2621	103
2622	109
2623	78
2624	100
2625	107
2626	107
2627	101
2628	103
2629	96
2630	99
2631	114
2632	105
2633	99
2634	116
2635	96
2636	114
2637	98
2638	99
2639	104
2640	107
2641	98
2642	103
2643	92
2644	100
2645	103
2646	103
2647	115
2648	108
2649	104
2650	101
2651	109
2652	96
2653	104
2654	98
2655	97
2656	97
2657	100
2658	91
2659	102
2660	95
2661	89
2662	79
2663	101
2664	100
2665	100
2666	74
2667	84
2668	115
2669	78
2670	91
2671	95
2672	74
2673	97
2674	99
2675	76
2676	106
2677	78
2678	105
2679	79
2680	80
2681	101
2682	69
2683	91
2684	73
2685	80
2686	89
2687	86
2688	87
2689	85
2690	95
2691	93
2692	94
2693	87
2694	94
2695	85
2696	72
2697	70
2698	78
2699	81
2700	88
2701	91
2702	80
2703	67
2704	77
2705	79
2706	89
2707	87
2708	94
2709	82
2710	78
2711	91
2712	84
2713	77
2714	77
2715	102
2716	84
2717	83
2718	82
2719	86
2720	74
2721	67
2722	74
2723	76
2724	77
2725	94
2726	79
2727	72
2728	63
2729	79
2730	82
2731	86
2732	92
2733	95
2734	76
2735	67
2736	81
2737	76
2738	71
2739	68
2740	76
2741	67
2742	62
2743	65
2744	80
2745	70
2746	74
2747	80
2748	71
2749	63
2750	60
2751	68
2752	76
2753	64
2754	78
2755	62
2756	77
2757	72
2758	67
2759	66
2760	60
2761	64
2762	70
2763	80
2764	83
2765	69
2766	73
2767	66
2768	73
2769	65
2770	66
2771	71
2772	56
2773	77
2774	66
2775	67
2776	70
2777	61
2778	52
2779	66
2780	58
2781	67
2782	59
2783	55
2784	55
2785	56
2786	60
2787	63
2788	62
2789	56
2790	58
2791	55
2792	68
2793	63
2794	70
2795	61
2796	58
2797	64
2798	74
2799	52
2800	65
2801	54
2802	55
2803	48
2804	61
2805	54
2806	53
2807	56
2808	62
2809	54
2810	55
2811	62
2812	47
2813	68
2814	48
2815	45
2816	67
2817	48
2818	46
2819	54
2820	38
2821	55
2822	46
2823	52
2824	53
2825	48
2826	44
2827	48
2828	43
2829	46
2830	49
2831	41
2832	38
2833	44
2834	44
2835	57
2836	38
2837	55
2838	49
2839	42
2840	42
2841	47
2842	37
2843	44
2844	53
2845	39
2846	57
2847	44
2848	40
2849	44
2850	48
2851	38
2852	49
2853	42
2854	44
2855	39
2856	44
2857	46
2858	34
2859	45
2860	43
2861	34
2862	30
2863	40
2864	36
2865	46
2866	46
2867	44
2868	32
2869	35
2870	44
2871	33
2872	49
2873	32
2874	43
2875	29
2876	38
2877	42
2878	23
2879	40
2880	34
2881	27
2882	43
2883	39
2884	31
2885	30
2886	24
2887	27
2888	45
2889	36
2890	41
2891	39
2892	34
2893	44
2894	37
2895	28
2896	37
2897	35
2898	40
2899	30
2900	30
2901	24
2902	31
2903	24
2904	41
2905	39
2906	36
2907	20
2908	32
2909	32
2910	39
2911	28
2912	30
2913	26
2914	26
2915	31
2916	28
2917	23
2918	34
2919	26
2920	28
2921	31
2922	33
2923	23
2924	27
2925	18
2926	28
2927	36
2928	32
2929	37
2930	33
2931	28
2932	25
2933	32
2934	22
2935	20
2936	24
2937	28
2938	21
2939	25
2940	34
2941	25
2942	14
2943	24
2944	32
2945	29
2946	26
2947	29
2948	26
2949	26
2950	25
2951	23
2952	32
2953	16
2954	28
2955	21
2956	16
2957	20
2958	22
2959	28
2960	29
2961	29
2962	26
2963	28
2964	24
2965	16
2966	29
2967	16
2968	17
2969	16
2970	25
2971	21
2972	21
2973	15
2974	25
2975	17
2976	14
2977	22
2978	16
2979	17
2980	16
2981	20
2982	22
2983	13
2984	24
2985	12
2986	16
2987	14
2988	20
2989	22
2990	30
2991	18
2992	22
2993	22
2994	17
2995	22
2996	23
2997	18
2998	14
2999	19
3000	10
3001	16
3002	14
3003	13
3004	11
3005	15
3006	16
3007	17
3008	13
3009	9
3010	19
3011	11
3012	13
3013	18
3014	17
3015	18
3016	20
3017	11
3018	12
3019	11
3020	17
3021	13
3022	14
3023	8
3024	13
3025	14
3026	6
3027	12
3028	17
3029	8
3030	15
3031	12
3032	18
3033	12
3034	8
3035	19
3036	14
3037	8
3038	5
3039	11
3040	7
3041	7
3042	13
3043	13
3044	8
3045	13
3046	10
3047	7
3048	9
3049	16
3050	7
3051	4
3052	5
3053	9
3054	12
3055	15
3056	10
3057	8
3058	11
3059	6
3060	5
3061	9
3062	9
3063	5
3064	10
3065	11
3066	9
3067	12
3068	7
3069	9
3070	10
3071	12
3072	7
3073	5
3074	12
3075	2
3076	5
3077	8
3078	7
3079	9
3080	6
3081	7
3082	4
3083	6
3084	5
3085	6
3086	5
3087	5
3088	5
3089	5
3090	6
3091	7
3092	8
3093	10
3094	7
3095	4
3096	6
3097	6
3098	7
3099	4
3100	9
3101	3
3102	5
3103	5
3104	3
3105	10
3106	4
3107	8
3108	7
3109	8
3110	10
3111	4
3112	5
3113	9
3114	6
3115	6
3116	4
3117	6
3118	5
3119	4
3120	4
3121	4
3122	4
3123	4
3124	12
3125	5
3126	13
3127	11
3128	4
3129	4
3130	9
3131	4
3132	5
3133	3
3134	4
3135	6
3136	3
3137	7
3138	3
3139	7
3140	9
3141	4
3142	3
3143	5
3144	4
3145	1
3146	4
3147	5
3148	5
3149	5
3150	2
3151	7
3152	2
3153	5
3154	6
3155	4
3156	4
3157	3
3158	3
3159	4
3160	4
3161	1
3162	4
3163	2
3164	5
3165	7
3166	6
3167	4
3168	4
3169	5
3170	3
3171	2
3172	4
3173	5
3174	1
3175	1
3176	3
3177	3
3178	2
3179	4
3180	1
3181	2
3182	3
3183	5
3184	2
3185	3
3186	3
3187	1
3188	3
3189	3
3190	2
3191	1
3192	5
3193	4
3194	5
3195	1
3196	3
3197	2
3198	3
3199	2
3201	3
3202	2
3203	2
3204	3
3205	2
3206	2
3207	1
3208	2
3209	4
3210	6
3211	2
3212	3
3213	1
3214	1
3215	4
3217	1
3218	2
3219	1
3220	3
3221	5
3222	1
3223	3
3224	6
3225	4
3226	4
3227	3
3228	2
3229	1
3230	4
3231	1
3232	2
3233	1
3235	1
3237	1
3238	1
3241	1
3242	2
3243	1
3244	4
3249	2
3250	2
3251	1
3252	1
3253	1
3255	1
3256	1
3258	2
3259	2
3261	2
3262	2
3264	3
3265	1
3267	1
3269	2
3270	2
3272	2
3273	1
3277	1
3278	1
3280	3
3281	2
3282	2
3284	1
3286	1
3287	2
3288	3
3289	1
3290	2
3292	1
3296	1
3299	1
3302	3
3305	2
3309	3
3311	1
3313	1
3317	1
3326	2
3327	1
3328	3
3329	1
3334	2
3338	1
3341	1
3343	1
3344	1
3345	2
3346	1
3347	1
3349	1
3351	1
3355	1
3364	1
3367	2
3369	1
3373	1
3375	2
3377	2
3380	1
3381	1
3383	1
3390	2
3395	1
3402	1
3408	1
3426	1
3431	1
3434	1
3443	1
3456	1
3461	1
3466	1
3476	1
3488	1
3505	1
3529	1
3644	1

## Sheet: positive.strain.Bacteria
Database	Name	S_Abundance (%)	R_Abundance (%)	Size (bp)	Seq_count	Nucleotides	Covered_positions	Coverage	Depth	Reads	Reads_uniq	Edit_distance	Description	Superkingdom	SuperkingdomTax	Phylum	PhylumTax	Class	ClassTax	Order	OrderTax	Family	FamilyTax	Genus	GenusTax	Species	SpeciesTax	Strain	StrainTax
Bacteria	CP000508.1	0.104	0.432	307814	1	320805	199915	0.649	1.042	642	626	0	Nocardioides sp. JS614, complete sequence	Bacteria	2	Actinobacteria	201174	Actinobacteria	1760	Propionibacteriales	85009	Nocardioidaceae	85015	Nocardioides	1839	Nocardioides sp. JS614	196162	-	-
Bacteria	CP001312.1	0.101	5.101	3738958	1	3785761	2381975	0.637	1.013	7576	7452	0	Rhodobacter capsulatus SB 1003, complete genome	Bacteria	2	Proteobacteria	1224	Alphaproteobacteria	28211	Rhodobacterales	204455	Rhodobacteraceae	31989	Rhodobacter	1060	Rhodobacter capsulatus	1061	SB 1003	272942
Bacteria	CP000509.1	0.1	6.715	4985871	1	4983997	3141187	0.63	1	9972	9856	0	Nocardioides sp. JS614, complete genome	Bacteria	2	Actinobacteria	201174	Actinobacteria	1760	Propionibacteriales	85009	Nocardioidaceae	85015	Nocardioides	1839	Nocardioides sp. JS614	196162	-	-
Bacteria	CP000076.1	0.099	9.439	7074893	1	7005164	4447478	0.629	0.99	14018	12638	0	Pseudomonas protegens Pf-5, complete genome	Bacteria	2	Proteobacteria	1224	Gammaproteobacteria	1236	Pseudomonadales	72274	Pseudomonadaceae	135621	Pseudomonas	286	Pseudomonas protegens	380021	Pf-5	220664
Bacteria	CP000249.1	0.098	7.155	5433628	1	5310615	3375645	0.621	0.977	10626	10380	0	Frankia sp. CcI3, complete genome	Bacteria	2	Actinobacteria	201174	Actinobacteria	1760	Frankiales	85013	Frankiaceae	74712	Frankia	1854	Frankia sp. CcI3	106370	-	-
Bacteria	AM747721.1	0.098	4.227	3217062	1	3137423	2004456	0.623	0.975	6278	4793	0	Burkholderia cenocepacia J2315 chromosome 2, complete genome	Bacteria	2	Proteobacteria	1224	Betaproteobacteria	28216	Burkholderiales	80840	Burkholderiaceae	119060	Burkholderia	32008	Burkholderia cenocepacia	95486	J2315	216591
Bacteria	AE015451.1	0.097	8.1	6181863	1	6011415	3858817	0.624	0.972	12030	11565	0	Pseudomonas putida KT2440 complete genome	Bacteria	2	Proteobacteria	1224	Gammaproteobacteria	1236	Pseudomonadales	72274	Pseudomonadaceae	135621	Pseudomonas	286	Pseudomonas putida	303	KT2440	160488
Bacteria	AL645882.2	0.096	11.197	8667507	1	8310728	5361414	0.619	0.959	16628	13189	0	Streptomyces coelicolor A3(2) complete genome	Bacteria	2	Actinobacteria	201174	Actinobacteria	1760	Streptomycetales	85011	Streptomycetaceae	2062	Streptomyces	1883	Streptomyces coelicolor	1902	A3(2)	100226
Bacteria	AM747720.1	0.094	4.915	3870082	1	3648285	2336275	0.604	0.943	7300	5203	0	Burkholderia cenocepacia J2315 chromosome 1, complete genome	Bacteria	2	Proteobacteria	1224	Betaproteobacteria	28216	Burkholderiales	80840	Burkholderiaceae	119060	Burkholderia	32008	Burkholderia cenocepacia	95486	J2315	216591
Bacteria	AM747722.1	0.093	1.099	875977	1	815606	537797	0.614	0.931	1632	1414	0	Burkholderia cenocepacia J2315 chromosome 3, complete genome	Bacteria	2	Proteobacteria	1224	Betaproteobacteria	28216	Burkholderiales	80840	Burkholderiaceae	119060	Burkholderia	32008	Burkholderia cenocepacia	95486	J2315	216591
Bacteria	CP001628.1	0.055	1.848	2501097	1	1371446	1044082	0.417	0.548	2744	236	0	Micrococcus luteus NCTC 2665, complete genome	Bacteria	2	Actinobacteria	201174	Actinobacteria	1760	Micrococcales	85006	Micrococcaceae	1268	Micrococcus	1269	Micrococcus luteus	1270	NCTC 2665	465515
Bacteria	AE016877.1	0.053	3.845	5411809	1	2852137	2166248	0.4	0.527	5710	969	0	Bacillus cereus ATCC 14579, complete genome	Bacteria	2	Firmicutes	1239	Bacilli	91061	Bacillales	1385	Bacillaceae	186817	Bacillus	1386	Bacillus cereus	1396	ATCC 14579	226900
Bacteria	CP000560.1	0.05	2.646	3918589	1	1963473	1537709	0.392	0.501	3930	32	0	Bacillus amyloliquefaciens subsp. plantarum str. FZB42, complete genome	Bacteria	2	Firmicutes	1239	Bacilli	91061	Bacillales	1385	Bacillaceae	186817	Bacillus	1386	Bacillus amyloliquefaciens	1390	FZB42	326423
Bacteria	CP000438.1	0.037	3.26	6537648	1	2419935	1979713	0.303	0.37	4842	454	14	Pseudomonas aeruginosa UCBPP-PA14, complete genome	Bacteria	2	Proteobacteria	1224	Gammaproteobacteria	1236	Pseudomonadales	72274	Pseudomonadaceae	135621	Pseudomonas	286	Pseudomonas aeruginosa	287	UCBPP-PA14	208963
Bacteria	AE004091.2	0.015	1.29	6264404	1	957562	892590	0.142	0.153	1916	18	0	Pseudomonas aeruginosa PAO1, complete genome	Bacteria	2	Proteobacteria	1224	Gammaproteobacteria	1236	Pseudomonadales	72274	Pseudomonadaceae	135621	Pseudomonas	286	Pseudomonas aeruginosa	287	PAO1	208964

## Sheet: positive.species.Bacteria
Database	Name	S_Abundance (%)	R_Abundance (%)	Size (bp)	Seq_count	Nucleotides	Covered_positions	Coverage	Depth	Reads	Reads_uniq	Edit_distance	Description	Superkingdom	SuperkingdomTax	Phylum	PhylumTax	Class	ClassTax	Order	OrderTax	Family	FamilyTax	Genus	GenusTax	Species	SpeciesTax
Bacteria	Burkholderia cenocepacia	0.29	10.464	26871020	10	7766257	5034724	0.187	0.289	15540	11410	0	collapsed at species level	Bacteria	2	Proteobacteria	1224	Betaproteobacteria	28216	Burkholderiales	80840	Burkholderiaceae	119060	Burkholderia	32008	Burkholderia cenocepacia	95486
Bacteria	Nocardioides sp. JS614	0.204	7.147	5293685	2	5304802	3341102	0.631	1.002	10614	10482	0	collapsed at species level	Bacteria	2	Actinobacteria	201174	Actinobacteria	1760	Propionibacteriales	85009	Nocardioidaceae	85015	Nocardioides	1839	Nocardioides sp. JS614	196162
Bacteria	Pseudomonas aeruginosa	0.198	17.25	455430007	69	12803161	11434294	0.025	0.028	25618	472	22	collapsed at species level	Bacteria	2	Proteobacteria	1224	Gammaproteobacteria	1236	Pseudomonadales	72274	Pseudomonadaceae	135621	Pseudomonas	286	Pseudomonas aeruginosa	287
Bacteria	Micrococcus luteus	0.101	3.414	5002397	2	2534000	1962170	0.392	0.507	5070	236	0	collapsed at species level	Bacteria	2	Actinobacteria	201174	Actinobacteria	1760	Micrococcales	85006	Micrococcaceae	1268	Micrococcus	1269	Micrococcus luteus	1270
Bacteria	Rhodobacter capsulatus	0.101	5.101	3738958	1	3785761	2381975	0.637	1.013	7576	7452	0	collapsed at species level	Bacteria	2	Proteobacteria	1224	Alphaproteobacteria	28211	Rhodobacterales	204455	Rhodobacteraceae	31989	Rhodobacter	1060	Rhodobacter capsulatus	1061
Bacteria	Bacillus amyloliquefaciens	0.1	5.276	39697948	10	3914890	3065864	0.077	0.099	7836	32	0	collapsed at species level	Bacteria	2	Firmicutes	1239	Bacilli	91061	Bacillales	1385	Bacillaceae	186817	Bacillus	1386	Bacillus amyloliquefaciens	1390
Bacteria	Pseudomonas protegens	0.1	9.512	20770765	3	7059108	4499166	0.217	0.34	14126	12638	0	collapsed at species level	Bacteria	2	Proteobacteria	1224	Gammaproteobacteria	1236	Pseudomonadales	72274	Pseudomonadaceae	135621	Pseudomonas	286	Pseudomonas protegens	380021
Bacteria	Escherichia coli	0.099	6.206	526523594	109	4604682	4553810	0.009	0.009	9216	4	2	collapsed at species level	Bacteria	2	Proteobacteria	1224	Gammaproteobacteria	1236	Enterobacteriales	91347	Enterobacteriaceae	543	Escherichia	561	Escherichia coli	562
Bacteria	Pseudomonas putida	0.098	8.195	66774091	11	6081349	3917878	0.059	0.091	12170	11565	6	collapsed at species level	Bacteria	2	Proteobacteria	1224	Gammaproteobacteria	1236	Pseudomonadales	72274	Pseudomonadaceae	135621	Pseudomonas	286	Pseudomonas putida	303
Bacteria	Frankia sp. CcI3	0.098	7.155	5433628	1	5310615	3375645	0.621	0.977	10626	10380	0	collapsed at species level	Bacteria	2	Actinobacteria	201174	Actinobacteria	1760	Frankiales	85013	Frankiaceae	74712	Frankia	1854	Frankia sp. CcI3	106370
Bacteria	Streptomyces coelicolor	0.096	11.197	8667507	1	8310728	5361414	0.619	0.959	16628	13189	0	collapsed at species level	Bacteria	2	Actinobacteria	201174	Actinobacteria	1760	Streptomycetales	85011	Streptomycetaceae	2062	Streptomyces	1883	Streptomyces coelicolor	1902

## Sheet: positive.strain.Plasmid
Database	Name	S_Abundance (%)	R_Abundance (%)	Size (bp)	Seq_count	Nucleotides	Covered_positions	Coverage	Depth	Reads	Reads_uniq	Edit_distance	Description	Superkingdom	SuperkingdomTax	Phylum	PhylumTax	Class	ClassTax	Order	OrderTax	Family	FamilyTax	Genus	GenusTax	Species	SpeciesTax	Strain	StrainTax
Plasmid	CP001313.1	0.116	0.207	132962	1	153939	89316	0.672	1.158	308	308	0	Rhodobacter capsulatus SB 1003 plasmid pRCB133, complete sequence	Bacteria	2	Proteobacteria	1224	Alphaproteobacteria	28211	Rhodobacterales	204455	Rhodobacteraceae	31989	Rhodobacter	1060	Rhodobacter capsulatus	1061	SB 1003	272942
Plasmid	AL645771.1	0.115	0.048	31317	1	35929	23382	0.747	1.147	72	67	0	Streptomyces coelicolor A3(2) plasmid SCP2	Bacteria	2	Actinobacteria	201174	Actinobacteria	1760	Streptomycetales	85011	Streptomycetaceae	2062	Streptomyces	1883	Streptomyces coelicolor	1902	A3(2)	100226
Plasmid	AL589148.1	0.108	0.516	356023	1	382797	230656	0.648	1.075	766	468	0	Streptomyces coelicolor plasmid SCP1	Bacteria	2	Actinobacteria	201174	Actinobacteria	1760	Streptomycetales	85011	Streptomycetaceae	2062	Streptomyces	1883	Streptomyces coelicolor	1902	A3(2)	100226
Plasmid	AM747723.1	0.105	0.131	92661	1	96960	59345	0.64	1.046	194	194	0	Burkholderia cenocepacia J2315 pBCJ2315 plasmid, complete genome	Bacteria	2	Proteobacteria	1224	Betaproteobacteria	28216	Burkholderiales	80840	Burkholderiaceae	119060	Burkholderia	32008	Burkholderia cenocepacia	95486	J2315	216591
Plasmid	AE016878.2	0.085	0.018	15274	1	12902	8210	0.538	0.845	26	26	0	Bacillus cereus ATCC 14579 plasmid pBClin15, complete sequence	Bacteria	2	Firmicutes	1239	Bacilli	91061	Bacillales	1385	Bacillaceae	186817	Bacillus	1386	Bacillus cereus	1396	ATCC 14579	226900

## Sheet: positive.species.Plasmid
Database	Name	S_Abundance (%)	R_Abundance (%)	Size (bp)	Seq_count	Nucleotides	Covered_positions	Coverage	Depth	Reads	Reads_uniq	Edit_distance	Description	Superkingdom	SuperkingdomTax	Phylum	PhylumTax	Class	ClassTax	Order	OrderTax	Family	FamilyTax	Genus	GenusTax	Species	SpeciesTax
Plasmid	Streptomyces coelicolor	0.223	0.564	387340	2	418726	254038	0.656	1.081	838	535	0	collapsed at species level	Bacteria	2	Actinobacteria	201174	Actinobacteria	1760	Streptomycetales	85011	Streptomycetaceae	2062	Streptomyces	1883	Streptomyces coelicolor	1902
Plasmid	Rhodobacter capsulatus	0.116	0.207	132962	1	153939	89316	0.672	1.158	308	308	0	collapsed at species level	Bacteria	2	Proteobacteria	1224	Alphaproteobacteria	28211	Rhodobacterales	204455	Rhodobacteraceae	31989	Rhodobacter	1060	Rhodobacter capsulatus	1061
Plasmid	Burkholderia cenocepacia	0.105	0.132	257518	2	97961	60346	0.234	0.38	196	195	3	collapsed at species level	Bacteria	2	Proteobacteria	1224	Betaproteobacteria	28216	Burkholderiales	80840	Burkholderiaceae	119060	Burkholderia	32008	Burkholderia cenocepacia	95486
Plasmid	Bacillus cereus	0.085	0.018	15274	1	12902	8210	0.538	0.845	26	26	0	collapsed at species level	Bacteria	2	Firmicutes	1239	Bacilli	91061	Bacillales	1385	Bacillaceae	186817	Bacillus	1386	Bacillus cereus	1396
