# Supplementary material for: MGmapper: Reference based mapping and taxonomy annotation of metagenomics sequence reads
Source: PLoS One. 2017 May 3;12(5):e0176469. doi: 10.1371/journal.pone.0176469 (PMC5415185; doi:10.1371/journal.pone.0176469)
Supplement: S8 File — (XLSX) [file pone.0176469.s008.xlsx]

## Sheet: negative.strain.Bacteria
Database	Name	S_Abundance (%)	R_Abundance (%)	Size (bp)	Seq_count	Nucleotides	Covered_positions	Coverage	Depth	Reads	Reads_uniq	Edit_distance	Description	Superkingdom	SuperkingdomTax	Phylum	PhylumTax	Class	ClassTax	Order	OrderTax	Family	FamilyTax	Genus	GenusTax	Species	SpeciesTax	Strain	StrainTax
Bacteria	CP006845.1	0.049	2.605	3916828	1	1932421	1510078	0.386	0.493	3868	0	0	Bacillus amyloliquefaciens CC178, complete genome	Bacteria	2	Firmicutes	1239	Bacilli	91061	Bacillales	1385	Bacillaceae	186817	Bacillus	1386	Bacillus amyloliquefaciens	1390	CC178	1412898
Bacteria	CP007437.1	0.046	1.566	2501300	1	1162554	918088	0.367	0.465	2326	0	0	Micrococcus luteus strain trpE16 genome	Bacteria	2	Actinobacteria	201174	Actinobacteria	1760	Micrococcales	85006	Micrococcaceae	1268	Micrococcus	1269	Micrococcus luteus	1270	-	-
Bacteria	CM000726.1	0.034	2.474	5397450	1	1835186	1510227	0.28	0.34	3674	0	0	Bacillus cereus BDRD-Cer4 chromosome, whole genome shotgun sequence	Bacteria	2	Firmicutes	1239	Bacilli	91061	Bacillales	1385	Bacillaceae	186817	Bacillus	1386	Bacillus cereus	1396	BDRD-Cer4	526978
Bacteria	CP008863.1	0.029	2.658	6897231	1	1973133	1682402	0.244	0.286	3948	0	0	Pseudomonas aeruginosa strain M37351, complete genome	Bacteria	2	Proteobacteria	1224	Gammaproteobacteria	1236	Pseudomonadales	72274	Pseudomonadaceae	135621	Pseudomonas	286	Pseudomonas aeruginosa	287	-	-
Bacteria	CP008862.1	0.028	2.415	6475385	1	1792169	1538544	0.238	0.277	3586	0	7	Pseudomonas aeruginosa strain M1608, complete genome	Bacteria	2	Proteobacteria	1224	Gammaproteobacteria	1236	Pseudomonadales	72274	Pseudomonadaceae	135621	Pseudomonas	286	Pseudomonas aeruginosa	287	-	-
Bacteria	CP006831.1	0.015	1.304	6265484	1	967561	890267	0.142	0.154	1936	0	0	Pseudomonas aeruginosa PAO1-VE2 genome	Bacteria	2	Proteobacteria	1224	Gammaproteobacteria	1236	Pseudomonadales	72274	Pseudomonadaceae	135621	Pseudomonas	286	Pseudomonas aeruginosa	287	PAO1-VE2	1367493
Bacteria	CP006832.1	0.015	1.293	6265484	1	959556	889328	0.142	0.153	1920	0	0	Pseudomonas aeruginosa PAO1-VE13 genome	Bacteria	2	Proteobacteria	1224	Gammaproteobacteria	1236	Pseudomonadales	72274	Pseudomonadaceae	135621	Pseudomonas	286	Pseudomonas aeruginosa	287	PAO1-VE13	1367494
Bacteria	LN871187.1	0.015	1.289	6276469	1	956514	881536	0.14	0.152	1914	0	0	Pseudomonas aeruginosa genome assembly PAO1OR, chromosome : I	Bacteria	2	Proteobacteria	1224	Gammaproteobacteria	1236	Pseudomonadales	72274	Pseudomonadaceae	135621	Pseudomonas	286	Pseudomonas aeruginosa	287	-	-
Bacteria	CP006705.1	0.014	1.131	6043974	1	839608	786456	0.13	0.139	1680	0	0	Pseudomonas aeruginosa PAO581 genome	Bacteria	2	Proteobacteria	1224	Gammaproteobacteria	1236	Pseudomonadales	72274	Pseudomonadaceae	135621	Pseudomonas	286	Pseudomonas aeruginosa	287	PAO581	1352354
Bacteria	CM001889.1	0.002	0.28	8496762	1	207938	192605	0.023	0.024	416	0	0	Streptomyces lividans 1326 chromosome, whole genome shotgun sequence	Bacteria	2	Actinobacteria	201174	Actinobacteria	1760	Streptomycetales	85011	Streptomycetaceae	2062	Streptomyces	1883	Streptomyces lividans	1916	1326	1200984
Bacteria	CP009124.1	0.002	0.265	8345283	1	196902	184894	0.022	0.024	394	0	0	Streptomyces lividans TK24, complete genome	Bacteria	2	Actinobacteria	201174	Actinobacteria	1760	Streptomycetales	85011	Streptomycetaceae	2062	Streptomyces	1883	Streptomyces lividans	1916	TK24	457428
Bacteria	CP011321.1	0.002	0.143	4610881	1	105934	103206	0.022	0.023	212	0	0	Escherichia coli strain SQ88, complete genome	Bacteria	2	Proteobacteria	1224	Gammaproteobacteria	1236	Enterobacteriales	91347	Enterobacteriaceae	543	Escherichia	561	Escherichia coli	562	-	-
Bacteria	CP001903.1	0.002	0.164	5330088	1	121851	115629	0.022	0.023	244	0	0	Bacillus thuringiensis BMB171, complete genome	Bacteria	2	Firmicutes	1239	Bacilli	91061	Bacillales	1385	Bacillaceae	186817	Bacillus	1386	Bacillus thuringiensis	1428	BMB171	714359
Bacteria	CP011145.1	0.002	0.167	5418913	1	123877	117689	0.022	0.023	248	0	0	Bacillus cereus strain FORC_013, complete sequence	Bacteria	2	Firmicutes	1239	Bacilli	91061	Bacillales	1385	Bacillaceae	186817	Bacillus	1386	Bacillus cereus	1396	-	-
Bacteria	CP009685.1	0.002	0.139	4636831	1	102937	101535	0.022	0.022	206	0	0	Escherichia coli str. K-12 substr. MG1655, complete genome	Bacteria	2	Proteobacteria	1224	Gammaproteobacteria	1236	Enterobacteriales	91347	Enterobacteriaceae	543	Escherichia	561	Escherichia coli	562	K-12 substr. MG1655	511145
Bacteria	AKVX01000001.1	0.002	0.137	4638970	1	101920	100407	0.022	0.022	204	0	0	Escherichia coli str. K-12 substr. MG1655 chromosome, whole genome shotgun sequence	Bacteria	2	Proteobacteria	1224	Gammaproteobacteria	1236	Enterobacteriales	91347	Enterobacteriaceae	543	Escherichia	561	Escherichia coli	562	K-12 substr. MG1655	511145
Bacteria	CP011324.1	0.002	0.136	4605301	1	100936	98302	0.021	0.022	202	0	0	Escherichia coli strain SQ2203, complete genome	Bacteria	2	Proteobacteria	1224	Gammaproteobacteria	1236	Enterobacteriales	91347	Enterobacteriaceae	543	Escherichia	561	Escherichia coli	562	-	-
Bacteria	CP014225.1	0.002	0.137	4659625	1	101944	100721	0.022	0.022	204	0	1	Escherichia coli str. K-12 substr. MG1655, complete genome	Bacteria	2	Proteobacteria	1224	Gammaproteobacteria	1236	Enterobacteriales	91347	Enterobacteriaceae	543	Escherichia	561	Escherichia coli	562	K-12 substr. MG1655	511145
Bacteria	CP011323.1	0.002	0.135	4599702	1	99936	99227	0.022	0.022	200	0	0	Escherichia coli strain SQ171, complete genome	Bacteria	2	Proteobacteria	1224	Gammaproteobacteria	1236	Enterobacteriales	91347	Enterobacteriaceae	543	Escherichia	561	Escherichia coli	562	-	-
Bacteria	CP009273.1	0.002	0.135	4631469	1	99913	97795	0.021	0.022	200	0	0	Escherichia coli BW25113, complete genome	Bacteria	2	Proteobacteria	1224	Gammaproteobacteria	1236	Enterobacteriales	91347	Enterobacteriaceae	543	Escherichia	561	Escherichia coli	562	K-12 substr. BW25113	679895
Bacteria	CP008801.1	0.002	0.133	4718545	1	98909	97289	0.021	0.021	198	0	0	Escherichia coli KLY, complete genome	Bacteria	2	Proteobacteria	1224	Gammaproteobacteria	1236	Enterobacteriales	91347	Enterobacteriaceae	543	Escherichia	561	Escherichia coli	562	KLY	1435461
Bacteria	CP011320.1	0.002	0.129	4633461	1	95928	94820	0.02	0.021	192	0	0	Escherichia coli strain SQ37, complete genome	Bacteria	2	Proteobacteria	1224	Gammaproteobacteria	1236	Enterobacteriales	91347	Enterobacteriaceae	543	Escherichia	561	Escherichia coli	562	-	-
Bacteria	CP010444.1	0.002	0.128	4609629	1	94944	93571	0.02	0.021	190	0	0	Escherichia coli K-12 strain ER3475, complete genome	Bacteria	2	Proteobacteria	1224	Gammaproteobacteria	1236	Enterobacteriales	91347	Enterobacteriaceae	543	Escherichia	561	Escherichia coli	562	ER3475	83333
Bacteria	CM000723.1	0.002	0.149	5436173	1	110867	103367	0.019	0.02	222	0	0	Bacillus cereus BDRD-ST24 chromosome, whole genome shotgun sequence	Bacteria	2	Firmicutes	1239	Bacilli	91061	Bacillales	1385	Bacillaceae	186817	Bacillus	1386	Bacillus cereus	1396	BDRD-ST24	526974
Bacteria	CP011322.1	0.002	0.127	4605135	1	93959	93585	0.02	0.02	188	0	0	Escherichia coli strain SQ110, complete genome	Bacteria	2	Proteobacteria	1224	Gammaproteobacteria	1236	Enterobacteriales	91347	Enterobacteriaceae	543	Escherichia	561	Escherichia coli	562	-	-
Bacteria	CP012869.1	0.002	0.127	4641684	1	93933	93151	0.02	0.02	188	0	0	Escherichia coli strain K-12 substrain MG1655_TMP32XR1, complete genome	Bacteria	2	Proteobacteria	1224	Gammaproteobacteria	1236	Enterobacteriales	91347	Enterobacteriaceae	543	Escherichia	561	Escherichia coli	562	-	-
Bacteria	CP011342.2	0.002	0.123	4622342	1	90943	90336	0.02	0.02	182	0	0	Escherichia coli K-12 GM4792 Lac+, complete genome	Bacteria	2	Proteobacteria	1224	Gammaproteobacteria	1236	Enterobacteriales	91347	Enterobacteriaceae	543	Escherichia	561	Escherichia coli	562	K-12 substr. GM4792	83333
Bacteria	CP010443.1	0.002	0.12	4606859	1	88927	88120	0.019	0.019	178	0	0	Escherichia coli K-12 strain ER3446, complete genome	Bacteria	2	Proteobacteria	1224	Gammaproteobacteria	1236	Enterobacteriales	91347	Enterobacteriaceae	543	Escherichia	561	Escherichia coli	562	ER3446	83333
Bacteria	CP012127.1	0.002	0.12	4609522	1	88941	88121	0.019	0.019	178	0	0	Escherichia coli strain DH1Ec169, complete genome	Bacteria	2	Proteobacteria	1224	Gammaproteobacteria	1236	Enterobacteriales	91347	Enterobacteriaceae	543	Escherichia	561	Escherichia coli	562	-	-
Bacteria	CP011343.2	0.002	0.12	4621656	1	88924	87918	0.019	0.019	178	0	0	Escherichia coli K-12 GM4792 Lac-, complete genome	Bacteria	2	Proteobacteria	1224	Gammaproteobacteria	1236	Enterobacteriales	91347	Enterobacteriaceae	543	Escherichia	561	Escherichia coli	562	K-12 substr. GM4792	83333
Bacteria	AP012306.1	0.002	0.102	3976195	1	75956	75193	0.019	0.019	152	0	0	Escherichia coli str. K-12 substr. MDS42 DNA, complete genome	Bacteria	2	Proteobacteria	1224	Gammaproteobacteria	1236	Enterobacteriales	91347	Enterobacteriaceae	543	Escherichia	561	Escherichia coli	562	K-12 substr. MDS42	1110693
Bacteria	CP010438.1	0.002	0.116	4619729	1	85941	84893	0.018	0.019	172	0	0	Escherichia coli K-12 strain ER3454, complete genome	Bacteria	2	Proteobacteria	1224	Gammaproteobacteria	1236	Enterobacteriales	91347	Enterobacteriaceae	543	Escherichia	561	Escherichia coli	562	ER3454	83333
Bacteria	CP011495.1	0.002	0.117	4678046	1	86918	85036	0.018	0.019	174	0	0	Escherichia coli strain NCM3722, complete genome	Bacteria	2	Proteobacteria	1224	Gammaproteobacteria	1236	Enterobacteriales	91347	Enterobacteriaceae	543	Escherichia	561	Escherichia coli	562	-	-
Bacteria	CP001396.1	0.002	0.114	4578159	1	84970	83920	0.018	0.019	170	0	0	Escherichia coli BW2952, complete genome	Bacteria	2	Proteobacteria	1224	Gammaproteobacteria	1236	Enterobacteriales	91347	Enterobacteriaceae	543	Escherichia	561	Escherichia coli	562	K-12 substr. BW2952	595496
Bacteria	CP012868.1	0.002	0.114	4641665	1	84973	84284	0.018	0.018	170	0	0	Escherichia coli str. K-12 substr. MG1655, complete genome	Bacteria	2	Proteobacteria	1224	Gammaproteobacteria	1236	Enterobacteriales	91347	Enterobacteriaceae	543	Escherichia	561	Escherichia coli	562	K-12 substr. MG1655	511145
Bacteria	CP012125.1	0.002	0.113	4614223	1	83953	83254	0.018	0.018	168	0	0	Escherichia coli strain DH1Ec095, complete genome	Bacteria	2	Proteobacteria	1224	Gammaproteobacteria	1236	Enterobacteriales	91347	Enterobacteriaceae	543	Escherichia	561	Escherichia coli	562	-	-
Bacteria	HG738867.1	0.002	0.11	4527247	1	81945	81765	0.018	0.018	164	0	0	Escherichia coli str. K-12 substr. MC4100 complete genome	Bacteria	2	Proteobacteria	1224	Gammaproteobacteria	1236	Enterobacteriales	91347	Enterobacteriaceae	543	Escherichia	561	Escherichia coli	562	K-12 substr. MC4100	1403831
Bacteria	LN832404.1	0.002	0.113	4638126	1	83924	83495	0.018	0.018	168	0	0	Escherichia coli K-12 genome assembly EcoliK12AG100, chromosome : I	Bacteria	2	Proteobacteria	1224	Gammaproteobacteria	1236	Enterobacteriales	91347	Enterobacteriaceae	543	Escherichia	561	Escherichia coli	562	K-12 substr. AG100	83333
Bacteria	U00096.3	0.002	0.113	4641652	1	83959	82651	0.018	0.018	168	0	0	Escherichia coli str. K-12 substr. MG1655, complete genome	Bacteria	2	Proteobacteria	1224	Gammaproteobacteria	1236	Enterobacteriales	91347	Enterobacteriaceae	543	Escherichia	561	Escherichia coli	562	K-12 substr. MG1655	511145
Bacteria	CP010439.1	0.002	0.11	4604543	1	81931	81287	0.018	0.018	164	0	0	Escherichia coli K-12 strain ER3440, complete genome	Bacteria	2	Proteobacteria	1224	Gammaproteobacteria	1236	Enterobacteriales	91347	Enterobacteriaceae	543	Escherichia	561	Escherichia coli	562	ER3440	83333
Bacteria	AP012030.1	0.002	0.11	4621430	1	81915	81161	0.018	0.018	164	0	0	Escherichia coli DH1 (ME8569) DNA, complete genome	Bacteria	2	Proteobacteria	1224	Gammaproteobacteria	1236	Enterobacteriales	91347	Enterobacteriaceae	543	Escherichia	561	Escherichia coli	562	DH1	536056
Bacteria	CP014270.1	0.002	0.108	4546849	1	79936	79839	0.018	0.018	160	0	0	Escherichia coli K-12 strain DHB4, complete genome	Bacteria	2	Proteobacteria	1224	Gammaproteobacteria	1236	Enterobacteriales	91347	Enterobacteriaceae	543	Escherichia	561	Escherichia coli	562	DHB4	83333
Bacteria	CP009789.1	0.002	0.108	4558660	1	79944	78952	0.017	0.018	160	0	0	Escherichia coli K-12 strain ER3413, complete genome	Bacteria	2	Proteobacteria	1224	Gammaproteobacteria	1236	Enterobacteriales	91347	Enterobacteriaceae	543	Escherichia	561	Escherichia coli	562	ER3413	83333
Bacteria	CP010440.1	0.002	0.109	4621164	1	80939	79866	0.017	0.018	162	0	0	Escherichia coli K-12 strain ER3476, complete genome	Bacteria	2	Proteobacteria	1224	Gammaproteobacteria	1236	Enterobacteriales	91347	Enterobacteriaceae	543	Escherichia	561	Escherichia coli	562	ER3476	83333
Bacteria	CP001637.1	0.002	0.109	4630707	1	80927	79626	0.017	0.017	162	0	0	Escherichia coli DH1, complete genome	Bacteria	2	Proteobacteria	1224	Gammaproteobacteria	1236	Enterobacteriales	91347	Enterobacteriaceae	543	Escherichia	561	Escherichia coli	562	DH1	536056
Bacteria	CP014272.1	0.002	0.112	4745255	1	82922	82302	0.017	0.017	166	0	0	Escherichia coli K-12 strain C3026, complete genome	Bacteria	2	Proteobacteria	1224	Gammaproteobacteria	1236	Enterobacteriales	91347	Enterobacteriaceae	543	Escherichia	561	Escherichia coli	562	C3026	83333
Bacteria	CP010441.1	0.002	0.108	4607634	1	79940	79220	0.017	0.017	160	0	0	Escherichia coli K-12 strain ER3445, complete genome	Bacteria	2	Proteobacteria	1224	Gammaproteobacteria	1236	Enterobacteriales	91347	Enterobacteriaceae	543	Escherichia	561	Escherichia coli	562	ER3445	83333
Bacteria	AKBV01000001.1	0.002	0.108	4638970	1	79946	79246	0.017	0.017	160	0	0	Escherichia coli str. K-12 substr. MG1655 chromosome, whole genome shotgun sequence	Bacteria	2	Proteobacteria	1224	Gammaproteobacteria	1236	Enterobacteriales	91347	Enterobacteriaceae	543	Escherichia	561	Escherichia coli	562	K-12 substr. MG1655	511145
Bacteria	CP011113.1	0.002	0.106	4587291	1	78951	77862	0.017	0.017	158	0	0	Escherichia coli strain RR1, complete genome	Bacteria	2	Proteobacteria	1224	Gammaproteobacteria	1236	Enterobacteriales	91347	Enterobacteriaceae	543	Escherichia	561	Escherichia coli	562	-	-
Bacteria	AP009048.1	0.002	0.108	4646332	1	79938	78231	0.017	0.017	160	3	0	Escherichia coli str. K12 substr. W3110 DNA, complete genome	Bacteria	2	Proteobacteria	1224	Gammaproteobacteria	1236	Enterobacteriales	91347	Enterobacteriaceae	543	Escherichia	561	Escherichia coli	562	K-12 substr. W3110	316407
Bacteria	CP010442.1	0.002	0.108	4660432	1	79947	79321	0.017	0.017	160	0	0	Escherichia coli K-12 strain ER3466, complete genome	Bacteria	2	Proteobacteria	1224	Gammaproteobacteria	1236	Enterobacteriales	91347	Enterobacteriaceae	543	Escherichia	561	Escherichia coli	562	ER3466	83333
Bacteria	LM993812.1	0.002	0.105	4584860	1	77928	77805	0.017	0.017	156	0	0	Escherichia coli genome assembly EcHMS174Chr, chromosome : 1	Bacteria	2	Proteobacteria	1224	Gammaproteobacteria	1236	Enterobacteriales	91347	Enterobacteriaceae	543	Escherichia	561	Escherichia coli	562	-	-
Bacteria	LM995446.1	0.002	0.104	4585620	1	76925	76161	0.017	0.017	154	0	0	Escherichia coli genome assembly EcRV308Chr, chromosome : 1	Bacteria	2	Proteobacteria	1224	Gammaproteobacteria	1236	Enterobacteriales	91347	Enterobacteriaceae	543	Escherichia	561	Escherichia coli	562	-	-
Bacteria	CP009644.1	0.002	0.102	4558663	1	75952	75545	0.017	0.017	152	0	0	Escherichia coli ER2796, complete genome	Bacteria	2	Proteobacteria	1224	Gammaproteobacteria	1236	Enterobacteriales	91347	Enterobacteriaceae	543	Escherichia	561	Escherichia coli	562	ER2796	1245474
Bacteria	CP010445.1	0.002	0.105	4682086	1	77959	76703	0.016	0.017	156	0	0	Escherichia coli K-12 strain ER3435, complete genome	Bacteria	2	Proteobacteria	1224	Gammaproteobacteria	1236	Enterobacteriales	91347	Enterobacteriaceae	543	Escherichia	561	Escherichia coli	562	ER3435	83333
Bacteria	AP014864.1	0.002	0.131	5896839	1	96918	91856	0.016	0.016	194	0	0	Bacillus thuringiensis serovar tolworthi DNA, complete genome, strain: Pasteur Institute Standard strain	Bacteria	2	Firmicutes	1239	Bacilli	91061	Bacillales	1385	Bacillaceae	186817	Bacillus	1386	Bacillus thuringiensis	1428	Pasteur Institute Standard strain	1442
Bacteria	CP012870.1	0.002	0.102	4641689	1	75951	74872	0.016	0.016	152	0	0	Escherichia coli strain K-12 substrain MG1655_TMP32XR2, complete genome	Bacteria	2	Proteobacteria	1224	Gammaproteobacteria	1236	Enterobacteriales	91347	Enterobacteriaceae	543	Escherichia	561	Escherichia coli	562	-	-
Bacteria	CP012126.1	0.002	0.1	4612363	1	73949	73600	0.016	0.016	148	0	0	Escherichia coli strain DH1Ec104, complete genome	Bacteria	2	Proteobacteria	1224	Gammaproteobacteria	1236	Enterobacteriales	91347	Enterobacteriaceae	543	Escherichia	561	Escherichia coli	562	-	-
Bacteria	CP007787.1	0.002	0.081	3760231	1	59973	58242	0.015	0.016	120	0	1	Burkholderia cepacia strain DDS 7H-2 chromosome 1, complete sequence	Bacteria	2	Proteobacteria	1224	Betaproteobacteria	28216	Burkholderiales	80840	Burkholderiaceae	119060	Burkholderia	32008	Burkholderia cepacia	292	-	-
Bacteria	HG938370.1	0.002	0.077	3572953	1	56977	54710	0.015	0.016	114	0	0	Burkholderia cenocepacia H111 chromosome 1 complete genome	Bacteria	2	Proteobacteria	1224	Betaproteobacteria	28216	Burkholderiales	80840	Burkholderiaceae	119060	Burkholderia	32008	Burkholderia cenocepacia	95486	H111	1055524
Bacteria	LN877770.1	0.002	0.106	5027063	1	78952	78952	0.016	0.016	158	0	0	Escherichia coli genome assembly ERS742059, chromosome : I	Bacteria	2	Proteobacteria	1224	Gammaproteobacteria	1236	Enterobacteriales	91347	Enterobacteriaceae	543	Escherichia	561	Escherichia coli	562	-	-
Bacteria	CP013253.1	0.002	0.096	4579074	1	70949	70119	0.015	0.015	142	0	0	Escherichia coli strain CQSW20, complete genome	Bacteria	2	Proteobacteria	1224	Gammaproteobacteria	1236	Enterobacteriales	91347	Enterobacteriaceae	543	Escherichia	561	Escherichia coli	562	-	-
Bacteria	CM000738.1	0.002	0.113	5594747	1	83912	79802	0.014	0.015	168	0	0	Bacillus cereus AH676 chromosome, whole genome shotgun sequence	Bacteria	2	Firmicutes	1239	Bacilli	91061	Bacillales	1385	Bacillaceae	186817	Bacillus	1386	Bacillus cereus	1396	AH676	526991
Bacteria	CM000960.1	0.001	0.092	4639637	1	67953	67602	0.015	0.015	136	0	1	Escherichia coli str. K-12 substr. MG1655star chromosome, whole genome shotgun sequence	Bacteria	2	Proteobacteria	1224	Gammaproteobacteria	1236	Enterobacteriales	91347	Enterobacteriaceae	543	Escherichia	561	Escherichia coli	562	K-12 substr. MG1655star	879462
Bacteria	CP000948.1	0.001	0.092	4686137	1	67943	66536	0.014	0.014	136	0	0	Escherichia coli str. K12 substr. DH10B, complete genome	Bacteria	2	Proteobacteria	1224	Gammaproteobacteria	1236	Enterobacteriales	91347	Enterobacteriaceae	543	Escherichia	561	Escherichia coli	562	K-12 substr. DH10B	316385
Bacteria	HG974234.1	0.001	0.127	6762448	1	93955	89176	0.013	0.014	188	0	0	Pseudomonas aeruginosa strain PSE305, genome	Bacteria	2	Proteobacteria	1224	Gammaproteobacteria	1236	Pseudomonadales	72274	Pseudomonadaceae	135621	Pseudomonas	286	Pseudomonas aeruginosa	287	-	-
Bacteria	CM000729.1	0.001	0.104	5766278	1	76941	71263	0.012	0.013	154	0	0	Bacillus cereus Rock1-15 chromosome, whole genome shotgun sequence	Bacteria	2	Firmicutes	1239	Bacilli	91061	Bacillales	1385	Bacillaceae	186817	Bacillus	1386	Bacillus cereus	1396	Rock1-15	526982
Bacteria	CP011917.1	0.001	0.069	3822749	1	50982	47888	0.013	0.013	102	0	0	Burkholderia cenocepacia strain ST32 chromosome 1, complete sequence	Bacteria	2	Proteobacteria	1224	Betaproteobacteria	28216	Burkholderiales	80840	Burkholderiaceae	119060	Burkholderia	32008	Burkholderia cenocepacia	95486	-	-
Bacteria	CP011134.1	0.001	0.077	5000386	1	56960	55733	0.011	0.011	114	0	0	Escherichia coli VR50, complete genome	Bacteria	2	Proteobacteria	1224	Gammaproteobacteria	1236	Enterobacteriales	91347	Enterobacteriaceae	543	Escherichia	561	Escherichia coli	562	VR50	941323
Bacteria	CP010371.1	0.001	0.071	4761012	1	52956	52864	0.011	0.011	106	0	0	Escherichia coli strain 6409, complete genome	Bacteria	2	Proteobacteria	1224	Gammaproteobacteria	1236	Enterobacteriales	91347	Enterobacteriaceae	543	Escherichia	561	Escherichia coli	562	-	-
Bacteria	CP008869.1	0.001	0.098	6829406	1	72970	70682	0.01	0.011	146	0	0	Pseudomonas aeruginosa strain W16407, complete genome	Bacteria	2	Proteobacteria	1224	Gammaproteobacteria	1236	Pseudomonadales	72274	Pseudomonadaceae	135621	Pseudomonas	286	Pseudomonas aeruginosa	287	-	-
Bacteria	AGTD01000001.1	0.001	0.073	5239207	1	53942	53260	0.01	0.01	108	0	0	Escherichia coli UMNF18 chromosome, whole genome shotgun sequence	Bacteria	2	Proteobacteria	1224	Gammaproteobacteria	1236	Enterobacteriales	91347	Enterobacteriaceae	543	Escherichia	561	Escherichia coli	562	UMNF18	1050617
Bacteria	CP009166.1	0.001	0.069	4948797	1	50957	50184	0.01	0.01	102	0	0	Escherichia coli 1303, complete genome	Bacteria	2	Proteobacteria	1224	Gammaproteobacteria	1236	Enterobacteriales	91347	Enterobacteriaceae	543	Escherichia	561	Escherichia coli	562	1303	745156
Bacteria	CP007786.1	0.001	0.043	3206581	1	31993	29357	0.009	0.01	64	0	1	Burkholderia cepacia strain DDS 7H-2 chromosome 2, complete sequence	Bacteria	2	Proteobacteria	1224	Betaproteobacteria	28216	Burkholderiales	80840	Burkholderiaceae	119060	Burkholderia	32008	Burkholderia cepacia	292	-	-
Bacteria	HG938371.2	0.001	0.04	3102677	1	29990	27061	0.009	0.01	60	0	0	Burkholderia cenocepacia H111 chromosome 2, complete genome	Bacteria	2	Proteobacteria	1224	Betaproteobacteria	28216	Burkholderiales	80840	Burkholderiaceae	119060	Burkholderia	32008	Burkholderia cenocepacia	95486	H111	1055524
Bacteria	FN649414.1	0.001	0.055	5153435	1	40967	40081	0.008	0.008	82	0	0	Escherichia coli ETEC H10407, complete genome	Bacteria	2	Proteobacteria	1224	Gammaproteobacteria	1236	Enterobacteriales	91347	Enterobacteriaceae	543	Escherichia	561	Escherichia coli	562	ETEC H10407	316401
Bacteria	CP002496.1	0.001	0.066	6327754	1	48973	47887	0.008	0.008	98	0	0	Pseudomonas aeruginosa M18, complete genome	Bacteria	2	Proteobacteria	1224	Gammaproteobacteria	1236	Pseudomonadales	72274	Pseudomonadaceae	135621	Pseudomonas	286	Pseudomonas aeruginosa	287	M18	941193
Bacteria	CP006853.1	0.001	0.062	6580038	1	45971	44140	0.007	0.007	92	0	0	Pseudomonas aeruginosa MTB-1, complete genome	Bacteria	2	Proteobacteria	1224	Gammaproteobacteria	1236	Pseudomonadales	72274	Pseudomonadaceae	135621	Pseudomonas	286	Pseudomonas aeruginosa	287	MTB-1	1415629
Bacteria	CP009686.1	0.001	0.05	5349617	1	36966	34177	0.006	0.007	74	0	0	Bacillus cereus strain FORC_005, complete genome	Bacteria	2	Firmicutes	1239	Bacilli	91061	Bacillales	1385	Bacillaceae	186817	Bacillus	1386	Bacillus cereus	1396	-	-
Bacteria	CP003190.1	0.001	0.063	6867980	1	46948	44700	0.007	0.007	94	0	0	Pseudomonas protegens CHA0, complete genome	Bacteria	2	Proteobacteria	1224	Gammaproteobacteria	1236	Pseudomonadales	72274	Pseudomonadaceae	135621	Pseudomonas	286	Pseudomonas protegens	380021	CHA0	1124983
Bacteria	CP011918.1	0.001	0.028	3086109	1	20994	20537	0.007	0.007	42	0	0	Burkholderia cenocepacia strain ST32 chromosome 2, complete sequence	Bacteria	2	Proteobacteria	1224	Betaproteobacteria	28216	Burkholderiales	80840	Burkholderiaceae	119060	Burkholderia	32008	Burkholderia cenocepacia	95486	-	-
Bacteria	CP011369.1	0.001	0.065	7099963	1	47979	46878	0.007	0.007	96	0	0	Pseudomonas aeruginosa strain S04 90 genome	Bacteria	2	Proteobacteria	1224	Gammaproteobacteria	1236	Pseudomonadales	72274	Pseudomonadaceae	135621	Pseudomonas	286	Pseudomonas aeruginosa	287	-	-
Bacteria	CP013144.1	0.001	0.055	6123018	1	40978	39260	0.006	0.007	82	0	0	Pseudomonas aeruginosa strain Cu1510, complete genome	Bacteria	2	Proteobacteria	1224	Gammaproteobacteria	1236	Pseudomonadales	72274	Pseudomonadaceae	135621	Pseudomonas	286	Pseudomonas aeruginosa	287	-	-
Bacteria	CP013993.1	0.001	0.063	7055752	1	46959	43865	0.006	0.007	94	0	0	Pseudomonas aeruginosa DHS01, complete genome	Bacteria	2	Proteobacteria	1224	Gammaproteobacteria	1236	Pseudomonadales	72274	Pseudomonadaceae	135621	Pseudomonas	286	Pseudomonas aeruginosa	287	DHS01	1411700
Bacteria	CP008861.1	0.001	0.061	6836415	1	44994	43910	0.006	0.007	90	0	0	Pseudomonas aeruginosa strain H47921, complete genome	Bacteria	2	Proteobacteria	1224	Gammaproteobacteria	1236	Pseudomonadales	72274	Pseudomonadaceae	135621	Pseudomonas	286	Pseudomonas aeruginosa	287	-	-
Bacteria	AP017302.1	0.001	0.061	6897018	1	44974	43467	0.006	0.007	90	0	0	Pseudomonas aeruginosa DNA, complete genome, strain: IOMTU 133	Bacteria	2	Proteobacteria	1224	Gammaproteobacteria	1236	Pseudomonadales	72274	Pseudomonadaceae	135621	Pseudomonas	286	Pseudomonas aeruginosa	287	-	-
Bacteria	CP013989.1	0.001	0.055	6364583	1	40965	39734	0.006	0.006	82	0	0	Pseudomonas aeruginosa strain USDA-ARS-USMARC-41639, complete genome	Bacteria	2	Proteobacteria	1224	Gammaproteobacteria	1236	Pseudomonadales	72274	Pseudomonadaceae	135621	Pseudomonas	286	Pseudomonas aeruginosa	287	-	-
Bacteria	CP013696.1	0.001	0.055	6431911	1	40991	40265	0.006	0.006	82	0	1	Pseudomonas aeruginosa strain 12-4-4(59), complete genome	Bacteria	2	Proteobacteria	1224	Gammaproteobacteria	1236	Pseudomonadales	72274	Pseudomonadaceae	135621	Pseudomonas	286	Pseudomonas aeruginosa	287	-	-
Bacteria	AP014651.1	0.001	0.058	7090694	1	42985	40209	0.006	0.006	86	0	0	Pseudomonas aeruginosa DNA, complete genome, strain: NCGM257	Bacteria	2	Proteobacteria	1224	Gammaproteobacteria	1236	Pseudomonadales	72274	Pseudomonadaceae	135621	Pseudomonas	286	Pseudomonas aeruginosa	287	-	-
Bacteria	CP012066.1	0.001	0.051	6368008	1	37979	37496	0.006	0.006	76	0	0	Pseudomonas aeruginosa strain F9676, complete genome	Bacteria	2	Proteobacteria	1224	Gammaproteobacteria	1236	Pseudomonadales	72274	Pseudomonadaceae	135621	Pseudomonas	286	Pseudomonas aeruginosa	287	-	-
Bacteria	CP007147.1	0.001	0.051	6433441	1	37967	37161	0.006	0.006	76	0	0	Pseudomonas aeruginosa YL84, complete genome	Bacteria	2	Proteobacteria	1224	Gammaproteobacteria	1236	Pseudomonadales	72274	Pseudomonadaceae	135621	Pseudomonas	286	Pseudomonas aeruginosa	287	YL84	1448140
Bacteria	CP001176.1	0.001	0.042	5419036	1	30977	30112	0.006	0.006	62	0	0	Bacillus cereus B4264, complete genome	Bacteria	2	Firmicutes	1239	Bacilli	91061	Bacillales	1385	Bacillaceae	186817	Bacillus	1386	Bacillus cereus	1396	B4264	405532
Bacteria	AP014839.2	0.001	0.048	6613260	1	35988	34896	0.005	0.005	72	0	0	Pseudomonas aeruginosa DNA, complete genome, strain: 8380	Bacteria	2	Proteobacteria	1224	Gammaproteobacteria	1236	Pseudomonadales	72274	Pseudomonadaceae	135621	Pseudomonas	286	Pseudomonas aeruginosa	287	-	-
Bacteria	AFXJ01000001.1	0.001	0.047	6742964	1	34971	34384	0.005	0.005	70	0	0	Pseudomonas aeruginosa 19BR chromosome, whole genome shotgun sequence	Bacteria	2	Proteobacteria	1224	Gammaproteobacteria	1236	Pseudomonadales	72274	Pseudomonadaceae	135621	Pseudomonas	286	Pseudomonas aeruginosa	287	19BR	1051003
Bacteria	CM000722.1	0.001	0.036	5246493	1	26967	25716	0.005	0.005	54	0	0	Bacillus cereus m1550 chromosome, whole genome shotgun sequence	Bacteria	2	Firmicutes	1239	Bacilli	91061	Bacillales	1385	Bacillaceae	186817	Bacillus	1386	Bacillus cereus	1396	m1550	526969
Bacteria	CP004061.1	0.001	0.044	6421010	1	32975	31850	0.005	0.005	66	0	0	Pseudomonas aeruginosa B136-33, complete genome	Bacteria	2	Proteobacteria	1224	Gammaproteobacteria	1236	Pseudomonadales	72274	Pseudomonadaceae	135621	Pseudomonas	286	Pseudomonas aeruginosa	287	B136-33	1280938
Bacteria	CP014268.1	0.001	0.031	4478948	1	22975	22975	0.005	0.005	46	0	0	Escherichia coli B strain C2566, complete genome	Bacteria	2	Proteobacteria	1224	Gammaproteobacteria	1236	Enterobacteriales	91347	Enterobacteriaceae	543	Escherichia	561	Escherichia coli	562	C2566	37762
Bacteria	CP008868.1	0.001	0.044	6456866	1	32993	32993	0.005	0.005	66	0	0	Pseudomonas aeruginosa strain T63266, complete genome	Bacteria	2	Proteobacteria	1224	Gammaproteobacteria	1236	Pseudomonadales	72274	Pseudomonadaceae	135621	Pseudomonas	286	Pseudomonas aeruginosa	287	-	-
Bacteria	CP002291.1	0.001	0.034	4935294	1	24978	24978	0.005	0.005	50	0	0	Escherichia coli P12b, complete genome	Bacteria	2	Proteobacteria	1224	Gammaproteobacteria	1236	Enterobacteriales	91347	Enterobacteriaceae	543	Escherichia	561	Escherichia coli	562	P12b	910348
Bacteria	CP008871.1	0	0.046	6803881	1	33975	33515	0.005	0.005	68	0	0	Pseudomonas aeruginosa strain W45909, complete genome	Bacteria	2	Proteobacteria	1224	Gammaproteobacteria	1236	Pseudomonadales	72274	Pseudomonadaceae	135621	Pseudomonas	286	Pseudomonas aeruginosa	287	-	-
Bacteria	CP006728.1	0	0.042	6262305	1	30994	30552	0.005	0.005	62	0	0	Pseudomonas aeruginosa c7447m genome	Bacteria	2	Proteobacteria	1224	Gammaproteobacteria	1236	Pseudomonadales	72274	Pseudomonadaceae	135621	Pseudomonas	286	Pseudomonas aeruginosa	287	C7447m	1352355
Bacteria	AAQW01000001.1	0	0.043	6492423	1	31990	31990	0.005	0.005	64	0	0	Pseudomonas aeruginosa PACS2 chromosome, whole genome shotgun sequence	Bacteria	2	Proteobacteria	1224	Gammaproteobacteria	1236	Pseudomonadales	72274	Pseudomonadaceae	135621	Pseudomonas	286	Pseudomonas aeruginosa	287	PACS2	388272
Bacteria	CP006931.1	0	0.044	6725183	1	32987	32849	0.005	0.005	66	0	0	Pseudomonas aeruginosa SCV20265, complete genome	Bacteria	2	Proteobacteria	1224	Gammaproteobacteria	1236	Pseudomonadales	72274	Pseudomonadaceae	135621	Pseudomonas	286	Pseudomonas aeruginosa	287	SCV20265	1427342
Bacteria	CP008866.1	0	0.044	6809437	1	32994	32326	0.005	0.005	66	0	0	Pseudomonas aeruginosa strain T38079, complete genome	Bacteria	2	Proteobacteria	1224	Gammaproteobacteria	1236	Pseudomonadales	72274	Pseudomonadaceae	135621	Pseudomonas	286	Pseudomonas aeruginosa	287	-	-
Bacteria	CP003149.1	0	0.042	6402658	1	30990	30620	0.005	0.005	62	0	0	Pseudomonas aeruginosa DK2, complete genome	Bacteria	2	Proteobacteria	1224	Gammaproteobacteria	1236	Pseudomonadales	72274	Pseudomonadaceae	135621	Pseudomonas	286	Pseudomonas aeruginosa	287	DK2	1093787
Bacteria	LN831024.1	0	0.04	6316979	1	29976	29976	0.005	0.005	60	0	0	Pseudomonas aeruginosa genome assembly NCTC10332, chromosome : 1	Bacteria	2	Proteobacteria	1224	Gammaproteobacteria	1236	Pseudomonadales	72274	Pseudomonadaceae	135621	Pseudomonas	286	Pseudomonas aeruginosa	287	-	-
Bacteria	CP008867.1	0	0.04	6322459	1	30000	28746	0.005	0.005	60	0	0	Pseudomonas aeruginosa strain T52373, complete genome	Bacteria	2	Proteobacteria	1224	Gammaproteobacteria	1236	Pseudomonadales	72274	Pseudomonadaceae	135621	Pseudomonas	286	Pseudomonas aeruginosa	287	-	-
Bacteria	CP006245.1	0	0.04	6342034	1	29993	29051	0.005	0.005	60	0	0	Pseudomonas aeruginosa RP73, complete genome	Bacteria	2	Proteobacteria	1224	Gammaproteobacteria	1236	Pseudomonadales	72274	Pseudomonadaceae	135621	Pseudomonas	286	Pseudomonas aeruginosa	287	RP73	1340851
Bacteria	CP013680.1	0	0.04	6343337	1	29987	29794	0.005	0.005	60	0	0	Pseudomonas aeruginosa AES-1R, complete genome	Bacteria	2	Proteobacteria	1224	Gammaproteobacteria	1236	Pseudomonadales	72274	Pseudomonadaceae	135621	Pseudomonas	286	Pseudomonas aeruginosa	287	AES-1R	1000561
Bacteria	CP002290.1	0	0.036	5731541	1	26974	19882	0.003	0.005	54	0	0	Pseudomonas putida BIRD-1, complete genome	Bacteria	2	Proteobacteria	1224	Gammaproteobacteria	1236	Pseudomonadales	72274	Pseudomonadaceae	135621	Pseudomonas	286	Pseudomonas putida	303	BIRD-1	931281
Bacteria	CP008873.1	0	0.042	6794354	1	30977	30364	0.004	0.005	62	0	0	Pseudomonas aeruginosa strain F9670, complete genome	Bacteria	2	Proteobacteria	1224	Gammaproteobacteria	1236	Pseudomonadales	72274	Pseudomonadaceae	135621	Pseudomonas	286	Pseudomonas aeruginosa	287	-	-
Bacteria	CP011317.1	0	0.046	7497593	1	33976	32056	0.004	0.005	68	0	0	Pseudomonas aeruginosa strain Carb01 63, complete genome	Bacteria	2	Proteobacteria	1224	Gammaproteobacteria	1236	Pseudomonadales	72274	Pseudomonadaceae	135621	Pseudomonas	286	Pseudomonas aeruginosa	287	-	-
Bacteria	CP013245.1	0	0.039	6400418	1	28988	28729	0.004	0.005	58	0	0	Pseudomonas aeruginosa strain VA-134, complete genome	Bacteria	2	Proteobacteria	1224	Gammaproteobacteria	1236	Pseudomonadales	72274	Pseudomonadaceae	135621	Pseudomonas	286	Pseudomonas aeruginosa	287	-	-
Bacteria	CP006980.1	0	0.039	6543350	1	28985	28515	0.004	0.004	58	0	0	Pseudomonas aeruginosa LESlike5 sequence	Bacteria	2	Proteobacteria	1224	Gammaproteobacteria	1236	Pseudomonadales	72274	Pseudomonadaceae	135621	Pseudomonas	286	Pseudomonas aeruginosa	287	LESlike5	1408276
Bacteria	CP008860.1	0	0.039	6598021	1	28991	27202	0.004	0.004	58	0	0	Pseudomonas aeruginosa strain H27930, complete genome	Bacteria	2	Proteobacteria	1224	Gammaproteobacteria	1236	Pseudomonadales	72274	Pseudomonadaceae	135621	Pseudomonas	286	Pseudomonas aeruginosa	287	-	-
Bacteria	CP007224.1	0	0.038	6444091	1	28000	28000	0.004	0.004	56	0	0	Pseudomonas aeruginosa PA96 genome	Bacteria	2	Proteobacteria	1224	Gammaproteobacteria	1236	Pseudomonadales	72274	Pseudomonadaceae	135621	Pseudomonas	286	Pseudomonas aeruginosa	287	PA96	1457392
Bacteria	CP003838.1	0	0.023	3961368	1	16984	16263	0.004	0.004	34	0	0	Bacillus methylotrophicus AS43.3, complete genome	Bacteria	2	Firmicutes	1239	Bacilli	91061	Bacillales	1385	Bacillaceae	186817	Bacillus	1386	Bacillus methylotrophicus	492670	AS43.3	1225788
Bacteria	CP008859.1	0	0.036	6351710	1	26994	26447	0.004	0.004	54	0	0	Pseudomonas aeruginosa strain H5708, complete genome	Bacteria	2	Proteobacteria	1224	Gammaproteobacteria	1236	Pseudomonadales	72274	Pseudomonadaceae	135621	Pseudomonas	286	Pseudomonas aeruginosa	287	-	-
Bacteria	CP007785.1	0	0.007	1180302	1	4994	4994	0.004	0.004	10	0	3	Burkholderia cepacia strain DDS 7H-2 chromosome 3, complete sequence	Bacteria	2	Proteobacteria	1224	Betaproteobacteria	28216	Burkholderiales	80840	Burkholderiaceae	119060	Burkholderia	32008	Burkholderia cepacia	292	-	-
Bacteria	CP008864.1	0	0.039	6907606	1	28994	28656	0.004	0.004	58	0	0	Pseudomonas aeruginosa strain W60856, complete genome	Bacteria	2	Proteobacteria	1224	Gammaproteobacteria	1236	Pseudomonadales	72274	Pseudomonadaceae	135621	Pseudomonas	286	Pseudomonas aeruginosa	287	-	-
Bacteria	CP014269.1	0	0.026	4569185	1	18975	18975	0.004	0.004	38	0	0	Escherichia coli B strain C3029, complete genome	Bacteria	2	Proteobacteria	1224	Gammaproteobacteria	1236	Enterobacteriales	91347	Enterobacteriaceae	543	Escherichia	561	Escherichia coli	562	C3029	37762
Bacteria	CM000750.1	0	0.032	6037513	1	23980	22715	0.004	0.004	48	0	0	Bacillus thuringiensis serovar pakistani str. T13001 chromosome, whole genome shotgun sequence	Bacteria	2	Firmicutes	1239	Bacilli	91061	Bacillales	1385	Bacillaceae	186817	Bacillus	1386	Bacillus thuringiensis	1428	T13001	527027
Bacteria	CP008870.1	0	0.036	6804266	1	26989	26989	0.004	0.004	54	0	0	Pseudomonas aeruginosa strain W36662, complete genome	Bacteria	2	Proteobacteria	1224	Gammaproteobacteria	1236	Pseudomonadales	72274	Pseudomonadaceae	135621	Pseudomonas	286	Pseudomonas aeruginosa	287	-	-
Bacteria	CP006984.1	0	0.034	6509070	1	24988	24988	0.004	0.004	50	0	0	Pseudomonas aeruginosa LESlike1 sequence	Bacteria	2	Proteobacteria	1224	Gammaproteobacteria	1236	Pseudomonadales	72274	Pseudomonadaceae	135621	Pseudomonas	286	Pseudomonas aeruginosa	287	LESlike1	1408274
Bacteria	CP008749.1	0	0.032	6264404	1	23997	23997	0.004	0.004	48	0	0	Pseudomonas aeruginosa PAO1H2O genome	Bacteria	2	Proteobacteria	1224	Gammaproteobacteria	1236	Pseudomonadales	72274	Pseudomonadaceae	135621	Pseudomonas	286	Pseudomonas aeruginosa	287	PAO1H2O	1147787
Bacteria	CP008856.1	0	0.034	6535112	1	24993	24589	0.004	0.004	50	0	0	Pseudomonas aeruginosa strain F23197, complete genome	Bacteria	2	Proteobacteria	1224	Gammaproteobacteria	1236	Pseudomonadales	72274	Pseudomonadaceae	135621	Pseudomonas	286	Pseudomonas aeruginosa	287	-	-
Bacteria	CP007399.1	0	0.034	6603099	1	24994	24769	0.004	0.004	50	0	0	Pseudomonas aeruginosa strain F22031, complete genome	Bacteria	2	Proteobacteria	1224	Gammaproteobacteria	1236	Pseudomonadales	72274	Pseudomonadaceae	135621	Pseudomonas	286	Pseudomonas aeruginosa	287	-	-
Bacteria	CP006937.1	0	0.032	6550070	1	23990	23990	0.004	0.004	48	0	0	Pseudomonas aeruginosa LES431, complete genome	Bacteria	2	Proteobacteria	1224	Gammaproteobacteria	1236	Pseudomonadales	72274	Pseudomonadaceae	135621	Pseudomonas	286	Pseudomonas aeruginosa	287	LES431	1408272
Bacteria	CP006982.1	0	0.032	6591121	1	23990	23990	0.004	0.004	48	0	0	Pseudomonas aeruginosa LES400 sequence	Bacteria	2	Proteobacteria	1224	Gammaproteobacteria	1236	Pseudomonadales	72274	Pseudomonadaceae	135621	Pseudomonas	286	Pseudomonas aeruginosa	287	LES400	1408271
Bacteria	CP006981.1	0	0.031	6467914	1	22988	22988	0.004	0.004	46	0	0	Pseudomonas aeruginosa LESlike7 sequence	Bacteria	2	Proteobacteria	1224	Gammaproteobacteria	1236	Pseudomonadales	72274	Pseudomonadaceae	135621	Pseudomonas	286	Pseudomonas aeruginosa	287	LESlike7	1408277
Bacteria	CP011938.1	0	0.022	4501450	1	15994	15994	0.004	0.004	32	0	0	Escherichia coli strain C43(DE3), complete genome	Bacteria	2	Proteobacteria	1224	Gammaproteobacteria	1236	Enterobacteriales	91347	Enterobacteriaceae	543	Escherichia	561	Escherichia coli	562	-	-
Bacteria	CP004054.2	0	0.031	6498072	1	22990	22990	0.004	0.004	46	0	0	Pseudomonas aeruginosa PA1, complete genome	Bacteria	2	Proteobacteria	1224	Gammaproteobacteria	1236	Pseudomonadales	72274	Pseudomonadaceae	135621	Pseudomonas	286	Pseudomonas aeruginosa	287	PA1	1279007
Bacteria	CP012679.1	0	0.031	6500439	1	22997	22017	0.003	0.004	46	0	0	Pseudomonas aeruginosa strain PA1RG, complete genome	Bacteria	2	Proteobacteria	1224	Gammaproteobacteria	1236	Pseudomonadales	72274	Pseudomonadaceae	135621	Pseudomonas	286	Pseudomonas aeruginosa	287	-	-
Bacteria	CP006983.1	0	0.031	6527005	1	22987	22987	0.004	0.004	46	0	0	Pseudomonas aeruginosa LESB65 sequence	Bacteria	2	Proteobacteria	1224	Gammaproteobacteria	1236	Pseudomonadales	72274	Pseudomonadaceae	135621	Pseudomonas	286	Pseudomonas aeruginosa	287	LESB65	1408273
Bacteria	CP007391.1	0	0.023	4875682	1	16990	16406	0.003	0.003	34	0	0	Escherichia coli strain ST540, complete genome	Bacteria	2	Proteobacteria	1224	Gammaproteobacteria	1236	Enterobacteriales	91347	Enterobacteriaceae	543	Escherichia	561	Escherichia coli	562	-	-
Bacteria	FM209186.1	0	0.031	6601757	1	22981	22872	0.003	0.003	46	0	0	Pseudomonas aeruginosa LESB58 complete genome sequence	Bacteria	2	Proteobacteria	1224	Gammaproteobacteria	1236	Pseudomonadales	72274	Pseudomonadaceae	135621	Pseudomonas	286	Pseudomonas aeruginosa	287	LESB58	557722
Bacteria	CP008872.1	0	0.03	6371121	1	21992	21992	0.003	0.003	44	0	0	Pseudomonas aeruginosa strain X78812, complete genome	Bacteria	2	Proteobacteria	1224	Gammaproteobacteria	1236	Pseudomonadales	72274	Pseudomonadaceae	135621	Pseudomonas	286	Pseudomonas aeruginosa	287	-	-
Bacteria	CP008865.1	0	0.032	6951288	1	23991	23991	0.003	0.003	48	0	0	Pseudomonas aeruginosa strain S86968, complete genome	Bacteria	2	Proteobacteria	1224	Gammaproteobacteria	1236	Pseudomonadales	72274	Pseudomonadaceae	135621	Pseudomonas	286	Pseudomonas aeruginosa	287	-	-
Bacteria	CP013048.1	0	0.022	4689408	1	15990	15706	0.003	0.003	32	0	0	Escherichia coli strain RS76 genome	Bacteria	2	Proteobacteria	1224	Gammaproteobacteria	1236	Enterobacteriales	91347	Enterobacteriaceae	543	Escherichia	561	Escherichia coli	562	-	-
Bacteria	CP008739.2	0	0.031	6818030	1	22994	22994	0.003	0.003	46	0	0	Pseudomonas aeruginosa VRFPA04, complete genome	Bacteria	2	Proteobacteria	1224	Gammaproteobacteria	1236	Pseudomonadales	72274	Pseudomonadaceae	135621	Pseudomonas	286	Pseudomonas aeruginosa	287	VRFPA04	1400868
Bacteria	CM001020.1	0	0.031	6866064	1	22982	22001	0.003	0.003	46	0	0	Pseudomonas aeruginosa 39016 chromosome, whole genome shotgun sequence	Bacteria	2	Proteobacteria	1224	Gammaproteobacteria	1236	Pseudomonadales	72274	Pseudomonadaceae	135621	Pseudomonas	286	Pseudomonas aeruginosa	287	39016	798130
Bacteria	CP012001.1	0	0.028	6317050	1	20988	20988	0.003	0.003	42	0	0	Pseudomonas aeruginosa DSM 50071, complete genome	Bacteria	2	Proteobacteria	1224	Gammaproteobacteria	1236	Pseudomonadales	72274	Pseudomonadaceae	135621	Pseudomonas	286	Pseudomonas aeruginosa	287	DSM 50071	1123015
Bacteria	CP008857.1	0	0.032	7273258	1	23979	23881	0.003	0.003	48	0	0	Pseudomonas aeruginosa strain F30658, complete genome	Bacteria	2	Proteobacteria	1224	Gammaproteobacteria	1236	Pseudomonadales	72274	Pseudomonadaceae	135621	Pseudomonas	286	Pseudomonas aeruginosa	287	-	-
Bacteria	CP001509.3	0	0.02	4558953	1	14988	14988	0.003	0.003	30	0	0	Escherichia coli BL21(DE3), complete genome	Bacteria	2	Proteobacteria	1224	Gammaproteobacteria	1236	Enterobacteriales	91347	Enterobacteriaceae	543	Escherichia	561	Escherichia coli	562	BL21(DE3)	469008
Bacteria	CP010555.1	0	0.03	6712339	1	21995	21995	0.003	0.003	44	0	0	Pseudomonas aeruginosa strain FRD1, complete genome	Bacteria	2	Proteobacteria	1224	Gammaproteobacteria	1236	Pseudomonadales	72274	Pseudomonadaceae	135621	Pseudomonas	286	Pseudomonas aeruginosa	287	-	-
Bacteria	HG530068.1	0	0.032	7586152	1	23994	23151	0.003	0.003	48	0	0	Pseudomonas aeruginosa PA38182, complete genome	Bacteria	2	Proteobacteria	1224	Gammaproteobacteria	1236	Pseudomonadales	72274	Pseudomonadaceae	135621	Pseudomonas	286	Pseudomonas aeruginosa	287	PA38182	1407059
Bacteria	CP000946.1	0	0.02	4746218	1	14983	14730	0.003	0.003	30	0	0	Escherichia coli ATCC 8739, complete genome	Bacteria	2	Proteobacteria	1224	Gammaproteobacteria	1236	Enterobacteriales	91347	Enterobacteriaceae	543	Escherichia	561	Escherichia coli	562	ATCC 8739	481805
Bacteria	CP002729.1	0	0.022	5186416	1	15991	15991	0.003	0.003	32	0	0	Escherichia coli UMNK88, complete genome	Bacteria	2	Proteobacteria	1224	Gammaproteobacteria	1236	Enterobacteriales	91347	Enterobacteriaceae	543	Escherichia	561	Escherichia coli	562	UMNK88	696406
Bacteria	AP014646.1	0	0.028	6850954	1	20994	20841	0.003	0.003	42	0	0	Pseudomonas aeruginosa DNA, complete genome, strain: NCGM 1984	Bacteria	2	Proteobacteria	1224	Gammaproteobacteria	1236	Pseudomonadales	72274	Pseudomonadaceae	135621	Pseudomonas	286	Pseudomonas aeruginosa	287	-	-
Bacteria	HG938372.1	0	0.004	1039263	1	3000	3000	0.003	0.003	6	0	0	Burkholderia cenocepacia H111 chromosome 3, complete genome	Bacteria	2	Proteobacteria	1224	Betaproteobacteria	28216	Burkholderiales	80840	Burkholderiaceae	119060	Burkholderia	32008	Burkholderia cenocepacia	95486	H111	1055524
Bacteria	CP004055.1	0	0.024	6309305	1	17994	17584	0.003	0.003	36	0	0	Pseudomonas aeruginosa PA1R, complete genome	Bacteria	2	Proteobacteria	1224	Gammaproteobacteria	1236	Pseudomonadales	72274	Pseudomonadaceae	135621	Pseudomonas	286	Pseudomonas aeruginosa	287	PA1R	1279008
Bacteria	AM946981.2	0	0.018	4558947	1	12984	12872	0.003	0.003	26	0	0	Escherichia coli BL21(DE3), complete genome	Bacteria	2	Proteobacteria	1224	Gammaproteobacteria	1236	Enterobacteriales	91347	Enterobacteriaceae	543	Escherichia	561	Escherichia coli	562	BL21(DE3)	469008
Bacteria	CP001665.1	0	0.018	4570938	1	12990	12772	0.003	0.003	26	0	0	Escherichia coli 'BL21-Gold(DE3)pLysS AG', complete genome	Bacteria	2	Proteobacteria	1224	Gammaproteobacteria	1236	Enterobacteriales	91347	Enterobacteriaceae	543	Escherichia	561	Escherichia coli	562	BL21-Gold(DE3)pLysS AG	866768
Bacteria	CP006636.1	0	0.018	4603777	1	12988	12988	0.003	0.003	26	0	0	Escherichia coli PCN061, complete genome	Bacteria	2	Proteobacteria	1224	Gammaproteobacteria	1236	Enterobacteriales	91347	Enterobacteriaceae	543	Escherichia	561	Escherichia coli	562	PCN061	1358422
Bacteria	AP012280.1	0	0.026	6764661	1	18997	18997	0.003	0.003	38	0	0	Pseudomonas aeruginosa NCGM2.S1 DNA, complete genome	Bacteria	2	Proteobacteria	1224	Gammaproteobacteria	1236	Pseudomonadales	72274	Pseudomonadaceae	135621	Pseudomonas	286	Pseudomonas aeruginosa	287	NCGM2.S1	1089456
Bacteria	CP007244.1	0	0.015	3957904	1	10997	10931	0.003	0.003	22	0	0	Bacillus amyloliquefaciens subsp. plantarum TrigoCor1448, complete genome	Bacteria	2	Firmicutes	1239	Bacilli	91061	Bacillales	1385	Bacillaceae	186817	Bacillus	1386	Bacillus methylotrophicus	492670	TrigoCor1448	1449088
Bacteria	CP006985.1	0	0.023	6524053	1	16984	16984	0.003	0.003	34	0	0	Pseudomonas aeruginosa LESlike4 sequence	Bacteria	2	Proteobacteria	1224	Gammaproteobacteria	1236	Pseudomonadales	72274	Pseudomonadaceae	135621	Pseudomonas	286	Pseudomonas aeruginosa	287	LESlike4	1408275
Bacteria	CP000819.1	0	0.016	4629812	1	11992	11992	0.003	0.003	24	0	0	Escherichia coli B str. REL606, complete genome	Bacteria	2	Proteobacteria	1224	Gammaproteobacteria	1236	Enterobacteriales	91347	Enterobacteriaceae	543	Escherichia	561	Escherichia coli	562	REL606	413997
Bacteria	CP007265.1	0	0.016	4758629	1	11997	11997	0.003	0.003	24	0	0	Escherichia coli strain ST540, complete genome	Bacteria	2	Proteobacteria	1224	Gammaproteobacteria	1236	Enterobacteriales	91347	Enterobacteriaceae	543	Escherichia	561	Escherichia coli	562	-	-
Bacteria	CP000802.1	0	0.015	4643538	1	10993	10993	0.002	0.002	22	0	0	Escherichia coli HS, complete genome	Bacteria	2	Proteobacteria	1224	Gammaproteobacteria	1236	Enterobacteriales	91347	Enterobacteriaceae	543	Escherichia	561	Escherichia coli	562	HS	331112
Bacteria	CP010816.1	0	0.013	4528118	1	9994	9994	0.002	0.002	20	0	0	Escherichia coli strain BL21 (TaKaRa), complete genome	Bacteria	2	Proteobacteria	1224	Gammaproteobacteria	1236	Enterobacteriales	91347	Enterobacteriaceae	543	Escherichia	561	Escherichia coli	562	-	-
Bacteria	AP014622.1	0	0.02	6814936	1	14997	13252	0.002	0.002	30	0	0	Pseudomonas aeruginosa DNA, complete genome, strain: NCGM 1900	Bacteria	2	Proteobacteria	1224	Gammaproteobacteria	1236	Pseudomonadales	72274	Pseudomonadaceae	135621	Pseudomonas	286	Pseudomonas aeruginosa	287	-	-
Bacteria	CP003738.1	0	0.016	5875750	1	11993	11410	0.002	0.002	24	0	0	Pseudomonas putida HB3267, complete genome	Bacteria	2	Proteobacteria	1224	Gammaproteobacteria	1236	Pseudomonadales	72274	Pseudomonadaceae	135621	Pseudomonas	286	Pseudomonas putida	303	PC9	1215088
Bacteria	CP007390.1	0	0.012	4807977	1	8991	8991	0.002	0.002	18	0	0	Escherichia coli strain ST540, complete genome	Bacteria	2	Proteobacteria	1224	Gammaproteobacteria	1236	Enterobacteriales	91347	Enterobacteriaceae	543	Escherichia	561	Escherichia coli	562	-	-
Bacteria	CP010585.1	0	0.009	4557511	1	7000	7000	0.002	0.002	14	0	0	Escherichia coli strain C41(DE3), complete genome	Bacteria	2	Proteobacteria	1224	Gammaproteobacteria	1236	Enterobacteriales	91347	Enterobacteriaceae	543	Escherichia	561	Escherichia coli	562	-	-
Bacteria	AP013070.1	0	0.012	6156701	1	8988	8472	0.001	0.001	18	0	0	Pseudomonas putida NBRC 14164 DNA, complete genome	Bacteria	2	Proteobacteria	1224	Gammaproteobacteria	1236	Pseudomonadales	72274	Pseudomonadaceae	135621	Pseudomonas	286	Pseudomonas putida	303	NBRC 14164	1211579
Bacteria	CP005976.1	0	0.012	6870827	1	8993	6591	0.001	0.001	18	0	0	Pseudomonas putida H8234, complete genome	Bacteria	2	Proteobacteria	1224	Gammaproteobacteria	1236	Pseudomonadales	72274	Pseudomonadaceae	135621	Pseudomonas	286	Pseudomonas putida	303	H8234	1331671
Bacteria	HG328254.1	0	0.007	3889532	1	4997	4997	0.001	0.001	10	0	0	Bacillus amyloliquefaciens subsp. plantarum UCMB5113, complete genome	Bacteria	2	Firmicutes	1239	Bacilli	91061	Bacillales	1385	Bacillaceae	186817	Bacillus	1386	Bacillus methylotrophicus	492670	UCMB5113	1150476
Bacteria	HG328253.1	0	0.007	4071167	1	5000	4081	0.001	0.001	10	0	0	Bacillus amyloliquefaciens subsp. plantarum UCMB5033, complete genome	Bacteria	2	Firmicutes	1239	Bacilli	91061	Bacillales	1385	Bacillaceae	186817	Bacillus	1386	Bacillus methylotrophicus	492670	UCMB-5033	1338518
Bacteria	CP002970.1	0	0.008	5021812	1	5997	5997	0.001	0.001	12	0	0	Escherichia coli KO11FL, complete genome	Bacteria	2	Proteobacteria	1224	Gammaproteobacteria	1236	Enterobacteriales	91347	Enterobacteriaceae	543	Escherichia	561	Escherichia coli	562	KO11FL	595495
Bacteria	AP014522.1	0	0.009	6827892	1	6996	6988	0.001	0.001	14	0	0	Pseudomonas protegens Cab57 DNA, complete genome	Bacteria	2	Proteobacteria	1224	Gammaproteobacteria	1236	Pseudomonadales	72274	Pseudomonadaceae	135621	Pseudomonas	286	Pseudomonas protegens	380021	unknown	1420599
Bacteria	CP011278.1	0	0.005	3903017	1	3996	3420	0.001	0.001	8	0	0	Bacillus amyloliquefaciens strain L-S60, complete genome	Bacteria	2	Firmicutes	1239	Bacilli	91061	Bacillales	1385	Bacillaceae	186817	Bacillus	1386	Bacillus amyloliquefaciens	1390	-	-
Bacteria	CP011919.1	0	0.001	989585	1	1000	1000	0.001	0.001	2	0	0	Burkholderia cenocepacia strain ST32 chromosome 3, complete sequence	Bacteria	2	Proteobacteria	1224	Betaproteobacteria	28216	Burkholderiales	80840	Burkholderiaceae	119060	Burkholderia	32008	Burkholderia cenocepacia	95486	-	-
Bacteria	CP003332.1	0	0.005	4238624	1	4000	3657	0.001	0.001	8	0	0	Bacillus amyloliquefaciens Y2, complete genome	Bacteria	2	Firmicutes	1239	Bacilli	91061	Bacillales	1385	Bacillaceae	186817	Bacillus	1386	Bacillus amyloliquefaciens	1390	Y2	1126211
Bacteria	CP003961.1	0	0.007	5644569	1	4993	4993	0.001	0.001	10	0	0	Pseudomonas sp. VLB120, complete genome	Bacteria	2	Proteobacteria	1224	Gammaproteobacteria	1236	Pseudomonadales	72274	Pseudomonadaceae	135621	Pseudomonas	286	Pseudomonas sp. VLB120	69328	-	-
Bacteria	CP007442.1	0	0.005	4936576	1	3991	3991	0.001	0.001	8	0	0	Escherichia coli ACN001, complete genome	Bacteria	2	Proteobacteria	1224	Gammaproteobacteria	1236	Enterobacteriales	91347	Enterobacteriaceae	543	Escherichia	561	Escherichia coli	562	ACN001	1311757
Bacteria	HF563562.1	0	0.004	3910324	1	3000	3000	0.001	0.001	6	0	0	Bacillus amyloliquefaciens subsp. plantarum UCMB5036 complete genome	Bacteria	2	Firmicutes	1239	Bacilli	91061	Bacillales	1385	Bacillaceae	186817	Bacillus	1386	Bacillus methylotrophicus	492670	UCMB5036	1150475
Bacteria	CP007242.1	0	0.004	3953361	1	3000	3000	0.001	0.001	6	0	0	Bacillus amyloliquefaciens subsp. amyloliquefaciens KHG19, complete genome	Bacteria	2	Firmicutes	1239	Bacilli	91061	Bacillales	1385	Bacillaceae	186817	Bacillus	1386	Bacillus amyloliquefaciens	1390	KHG19	1292358
Bacteria	CP006890.1	0	0.004	4117023	1	2996	2996	0.001	0.001	6	0	0	Bacillus amyloliquefaciens SQR9, complete genome	Bacteria	2	Firmicutes	1239	Bacilli	91061	Bacillales	1385	Bacillaceae	186817	Bacillus	1386	Bacillus methylotrophicus	492670	SQR9	1423138
Bacteria	CP004009.1	0	0.004	4798435	1	2996	2996	0.001	0.001	6	0	0	Escherichia coli APEC O78, complete genome	Bacteria	2	Proteobacteria	1224	Gammaproteobacteria	1236	Enterobacteriales	91347	Enterobacteriaceae	543	Escherichia	561	Escherichia coli	562	APEC O78	1274814
Bacteria	CP014197.1	0	0.004	4827745	1	3000	3000	0.001	0.001	6	0	0	Escherichia coli strain MRE600, complete genome	Bacteria	2	Proteobacteria	1224	Gammaproteobacteria	1236	Enterobacteriales	91347	Enterobacteriaceae	543	Escherichia	561	Escherichia coli	562	-	-
Bacteria	CP007491.1	0	0.004	4879931	1	3000	3000	0.001	0.001	6	0	0	Escherichia coli strain ACN002, complete genome	Bacteria	2	Proteobacteria	1224	Gammaproteobacteria	1236	Enterobacteriales	91347	Enterobacteriaceae	543	Escherichia	561	Escherichia coli	562	-	-
Bacteria	CP000378.1	0	0.003	3294563	1	2000	2000	0.001	0.001	4	0	0	Burkholderia cenocepacia AU 1054 chromosome 1, complete sequence	Bacteria	2	Proteobacteria	1224	Betaproteobacteria	28216	Burkholderiales	80840	Burkholderiaceae	119060	Burkholderia	32008	Burkholderia cenocepacia	95486	AU 1054	331271
Bacteria	CP011416.1	0	0.004	4947515	1	3000	3000	0.001	0.001	6	0	0	Escherichia coli strain CFSAN029787, complete genome	Bacteria	2	Proteobacteria	1224	Gammaproteobacteria	1236	Enterobacteriales	91347	Enterobacteriaceae	543	Escherichia	561	Escherichia coli	562	-	-
Bacteria	CP010315.1	0	0.004	5017219	1	2997	2997	0.001	0.001	6	0	0	Escherichia coli strain 789, complete genome	Bacteria	2	Proteobacteria	1224	Gammaproteobacteria	1236	Enterobacteriales	91347	Enterobacteriaceae	543	Escherichia	561	Escherichia coli	562	-	-
Bacteria	AP009385.1	0	0.003	3448421	1	2000	1939	0.001	0.001	4	0	0	Burkholderia multivorans ATCC 17616 DNA, complete genome, chromosome 1	Bacteria	2	Proteobacteria	1224	Betaproteobacteria	28216	Burkholderiales	80840	Burkholderiaceae	119060	Burkholderia	32008	Burkholderia multivorans	87883	ATCC 17616	395019
Bacteria	CU928163.2	0	0.004	5202090	1	2997	2997	0.001	0.001	6	0	0	Escherichia coli UMN026 chromosome, complete genome	Bacteria	2	Proteobacteria	1224	Gammaproteobacteria	1236	Enterobacteriales	91347	Enterobacteriaceae	543	Escherichia	561	Escherichia coli	562	UMN026	585056
Bacteria	FN554766.1	0	0.004	5241977	1	2997	2997	0.001	0.001	6	0	0	Escherichia coli 042 complete genome	Bacteria	2	Proteobacteria	1224	Gammaproteobacteria	1236	Enterobacteriales	91347	Enterobacteriaceae	543	Escherichia	561	Escherichia coli	562	42	216592
Bacteria	CP006852.1	0	0.005	7012672	1	3992	3853	0.001	0.001	8	0	0	Pseudomonas sp. TKP, complete genome	Bacteria	2	Proteobacteria	1224	Gammaproteobacteria	1236	Pseudomonadales	72274	Pseudomonadaceae	135621	Pseudomonas	286	Pseudomonas sp. TKP	1415630	-	-
Bacteria	AP010958.1	0	0.004	5449314	1	3000	3000	0.001	0.001	6	0	0	Escherichia coli O103:H2 str. 12009 DNA, complete genome	Bacteria	2	Proteobacteria	1224	Gammaproteobacteria	1236	Enterobacteriales	91347	Enterobacteriaceae	543	Escherichia	561	Escherichia coli	562	12009	585395
Bacteria	CP009974.1	0	0.004	5798534	1	2995	2995	0.001	0.001	6	0	0	Pseudomonas putida S12, complete genome	Bacteria	2	Proteobacteria	1224	Gammaproteobacteria	1236	Pseudomonadales	72274	Pseudomonadaceae	135621	Pseudomonas	286	Pseudomonas putida	303	S12	1215087
Bacteria	CP010556.1	0	0.003	3905973	1	2000	2000	0.001	0.001	4	0	0	Bacillus amyloliquefaciens strain L-H15, complete genome	Bacteria	2	Firmicutes	1239	Bacilli	91061	Bacillales	1385	Bacillaceae	186817	Bacillus	1386	Bacillus amyloliquefaciens	1390	-	-
Bacteria	CP006952.1	0	0.003	3942754	1	2000	2000	0.001	0.001	4	0	0	Bacillus amyloliquefaciens LFB112, complete genome	Bacteria	2	Firmicutes	1239	Bacilli	91061	Bacillales	1385	Bacillaceae	186817	Bacillus	1386	Bacillus amyloliquefaciens	1390	LFB112	1415165
Bacteria	CP009749.1	0	0.003	3959897	1	2000	2000	0.001	0.001	4	0	0	Bacillus subtilis strain ATCC 19217, complete genome	Bacteria	2	Firmicutes	1239	Bacilli	91061	Bacillales	1385	Bacillaceae	186817	Bacillus	1386	Bacillus subtilis	1423	-	-
Bacteria	CP010406.1	0	0.003	3982168	1	1993	1993	0.001	0.001	4	0	5	Bacillus sp. Pc3, complete genome	Bacteria	2	Firmicutes	1239	Bacilli	91061	Bacillales	1385	Bacillaceae	186817	Bacillus	1386	Bacillus sp. Pc3	1446792	-	-
Bacteria	CP006978.1	0	0.004	6000087	1	2996	2996	0	0	6	0	0	Pseudomonas monteilii SB3078, complete genome	Bacteria	2	Proteobacteria	1224	Gammaproteobacteria	1236	Pseudomonadales	72274	Pseudomonadaceae	135621	Pseudomonas	286	Pseudomonas monteilii	76759	SB3078	1435044
Bacteria	CP011686.1	0	0.003	4009746	1	2000	2000	0	0	4	0	0	Bacillus amyloliquefaciens strain G341, complete genome	Bacteria	2	Firmicutes	1239	Bacilli	91061	Bacillales	1385	Bacillaceae	186817	Bacillus	1386	Bacillus amyloliquefaciens	1390	-	-
Bacteria	CP000926.1	0	0.004	6078430	1	3000	2720	0	0	6	0	0	Pseudomonas putida GB-1, complete genome	Bacteria	2	Proteobacteria	1224	Gammaproteobacteria	1236	Pseudomonadales	72274	Pseudomonadaceae	135621	Pseudomonas	286	Pseudomonas putida	303	GB-1	76869
Bacteria	CM000736.1	0	0.004	6133179	1	3000	3000	0	0	6	0	0	Bacillus cereus F65185 chromosome, whole genome shotgun sequence	Bacteria	2	Firmicutes	1239	Bacilli	91061	Bacillales	1385	Bacillaceae	186817	Bacillus	1386	Bacillus cereus	1396	F65185	526989
Bacteria	CP011346.1	0	0.003	4105955	1	1996	1996	0	0	4	0	0	Bacillus methylotrophicus strain JJ-D34, complete genome	Bacteria	2	Firmicutes	1239	Bacilli	91061	Bacillales	1385	Bacillaceae	186817	Bacillus	1386	Bacillus methylotrophicus	492670	-	-
Bacteria	CP003734.1	0	0.004	6260702	1	3000	3000	0	0	6	0	4	Pseudomonas putida DOT-T1E, complete genome	Bacteria	2	Proteobacteria	1224	Gammaproteobacteria	1236	Pseudomonadales	72274	Pseudomonadaceae	135621	Pseudomonas	286	Pseudomonas putida	303	DOT-T1E	1196325
Bacteria	HG514499.1	0	0.003	4196170	1	2000	2000	0	0	4	0	0	Bacillus amyloliquefaciens subsp. plantarum NAU-B3, complete genome	Bacteria	2	Firmicutes	1239	Bacilli	91061	Bacillales	1385	Bacillaceae	186817	Bacillus	1386	Bacillus methylotrophicus	492670	NAU-B3	1385727
Bacteria	HE774679.1	0	0.003	4242774	1	1996	1996	0	0	4	0	0	Bacillus amyloliquefaciens subsp. plantarum YAU B9601-Y2 complete genome	Bacteria	2	Firmicutes	1239	Bacilli	91061	Bacillales	1385	Bacillaceae	186817	Bacillus	1386	Bacillus methylotrophicus	492670	YAU B9601-Y2	1155777
Bacteria	CP006584.1	0	0.003	4835601	1	2000	2000	0	0	4	0	0	Escherichia coli LY180, complete genome	Bacteria	2	Proteobacteria	1224	Gammaproteobacteria	1236	Enterobacteriales	91347	Enterobacteriaceae	543	Escherichia	561	Escherichia coli	562	LY180	1335916
Bacteria	CP013112.1	0	0.003	4863501	1	2000	2000	0	0	4	0	0	Escherichia coli strain YD786, complete genome	Bacteria	2	Proteobacteria	1224	Gammaproteobacteria	1236	Enterobacteriales	91347	Enterobacteriaceae	543	Escherichia	561	Escherichia coli	562	-	-
Bacteria	AP009240.1	0	0.003	4887515	1	1997	1997	0	0	4	0	0	Escherichia coli SE11 DNA, complete genome	Bacteria	2	Proteobacteria	1224	Gammaproteobacteria	1236	Enterobacteriales	91347	Enterobacteriaceae	543	Escherichia	561	Escherichia coli	562	SE11	409438
Bacteria	CP002967.1	0	0.003	4897452	1	2000	2000	0	0	4	0	0	Escherichia coli W, complete genome	Bacteria	2	Proteobacteria	1224	Gammaproteobacteria	1236	Enterobacteriales	91347	Enterobacteriaceae	543	Escherichia	561	Escherichia coli	562	W	566546
Bacteria	CP002185.1	0	0.003	4900968	1	1997	1997	0	0	4	0	0	Escherichia coli W, complete genome	Bacteria	2	Proteobacteria	1224	Gammaproteobacteria	1236	Enterobacteriales	91347	Enterobacteriaceae	543	Escherichia	561	Escherichia coli	562	W	566546
Bacteria	CP002516.1	0	0.003	4920168	1	1997	1997	0	0	4	0	0	Escherichia coli KO11, complete genome	Bacteria	2	Proteobacteria	1224	Gammaproteobacteria	1236	Enterobacteriales	91347	Enterobacteriaceae	543	Escherichia	561	Escherichia coli	562	KO11	595495
Bacteria	CP000800.1	0	0.003	4979619	1	2000	2000	0	0	4	0	0	Escherichia coli E24377A, complete genome	Bacteria	2	Proteobacteria	1224	Gammaproteobacteria	1236	Enterobacteriales	91347	Enterobacteriaceae	543	Escherichia	561	Escherichia coli	562	E24377A	331111
Bacteria	CU928145.2	0	0.003	5154862	1	2000	2000	0	0	4	0	0	Escherichia coli 55989 chromosome, complete genome	Bacteria	2	Proteobacteria	1224	Gammaproteobacteria	1236	Enterobacteriales	91347	Enterobacteriaceae	543	Escherichia	561	Escherichia coli	562	55989	585055
Bacteria	CP003289.1	0	0.003	5273097	1	2000	2000	0	0	4	0	0	Escherichia coli O104:H4 str. 2011C-3493, complete genome	Bacteria	2	Proteobacteria	1224	Gammaproteobacteria	1236	Enterobacteriales	91347	Enterobacteriaceae	543	Escherichia	561	Escherichia coli	562	2011C-3493	1133852
Bacteria	CP003687.1	0	0.003	5414494	1	2000	2000	0	0	4	0	0	Bacillus thuringiensis MC28, complete genome	Bacteria	2	Firmicutes	1239	Bacilli	91061	Bacillales	1385	Bacillaceae	186817	Bacillus	1386	Bacillus thuringiensis	1428	MC28	1195464
Bacteria	CP014314.1	0	0.003	5478683	1	2000	2000	0	0	4	0	0	Escherichia coli strain JEONG-1266, complete genome	Bacteria	2	Proteobacteria	1224	Gammaproteobacteria	1236	Enterobacteriales	91347	Enterobacteriaceae	543	Escherichia	561	Escherichia coli	562	-	-
Bacteria	CP004858.1	0	0.003	5602565	1	2000	2000	0	0	4	0	0	Bacillus thuringiensis serovar kurstaki str. YBT-1520, complete genome	Bacteria	2	Firmicutes	1239	Bacilli	91061	Bacillales	1385	Bacillaceae	186817	Bacillus	1386	Bacillus thuringiensis	1428	YBT-1520	570416
Bacteria	CP013962.1	0	0.003	5610558	1	1997	1997	0	0	4	0	0	Escherichia coli strain SEC470 genome	Bacteria	2	Proteobacteria	1224	Gammaproteobacteria	1236	Enterobacteriales	91347	Enterobacteriaceae	543	Escherichia	561	Escherichia coli	562	-	-
Bacteria	CP003752.1	0	0.003	5886036	1	1997	1997	0	0	4	0	0	Bacillus thuringiensis HD-771, complete genome	Bacteria	2	Firmicutes	1239	Bacilli	91061	Bacillales	1385	Bacillaceae	186817	Bacillus	1386	Bacillus thuringiensis	1428	HD-771	1218175
Bacteria	CP000712.1	0	0.003	5959964	1	1994	1994	0	0	4	0	0	Pseudomonas putida F1, complete genome	Bacteria	2	Proteobacteria	1224	Gammaproteobacteria	1236	Pseudomonadales	72274	Pseudomonadaceae	135621	Pseudomonas	286	Pseudomonas putida	303	F1	351746
Bacteria	CP012981.1	0	0.001	3791734	1	997	997	0	0	2	0	0	Burkholderia cepacia ATCC 25416 chromosome 1, complete sequence	Bacteria	2	Proteobacteria	1224	Betaproteobacteria	28216	Burkholderiales	80840	Burkholderiaceae	119060	Burkholderia	32008	Burkholderia cepacia	292	UCB 717	983594
Bacteria	CP004065.1	0	0.001	3928857	1	1000	1000	0	0	2	0	0	Bacillus amyloliquefaciens IT-45, complete genome	Bacteria	2	Firmicutes	1239	Bacilli	91061	Bacillales	1385	Bacillaceae	186817	Bacillus	1386	Bacillus amyloliquefaciens	1390	IT-45	1091041
Bacteria	FN597644.1	0	0.001	3980199	1	1000	1000	0	0	2	0	0	Bacillus amyloliquefaciens DSM7 complete genome	Bacteria	2	Firmicutes	1239	Bacilli	91061	Bacillales	1385	Bacillaceae	186817	Bacillus	1386	Bacillus amyloliquefaciens	1390	DSM 7	692420
Bacteria	CP009611.1	0	0.001	3981674	1	1000	1000	0	0	2	0	0	Bacillus subtilis strain Bs-916, complete genome	Bacteria	2	Firmicutes	1239	Bacilli	91061	Bacillales	1385	Bacillaceae	186817	Bacillus	1386	Bacillus subtilis	1423	-	-
Bacteria	CP009679.1	0	0.001	4006002	1	1000	1000	0	0	2	0	0	Bacillus methylotrophicus strain JS25R, complete genome	Bacteria	2	Firmicutes	1239	Bacilli	91061	Bacillales	1385	Bacillaceae	186817	Bacillus	1386	Bacillus methylotrophicus	492670	-	-
Bacteria	CP003695.1	0	0.001	4043754	1	999	999	0	0	2	0	0	Bacillus subtilis subsp. subtilis str. BSP1, complete genome	Bacteria	2	Firmicutes	1239	Bacilli	91061	Bacillales	1385	Bacillaceae	186817	Bacillus	1386	Bacillus subtilis	1423	BSP1	1192196
Bacteria	CP009938.1	0	0.001	4069641	1	1000	1000	0	0	2	0	0	Bacillus sp. BH072, complete genome	Bacteria	2	Firmicutes	1239	Bacilli	91061	Bacillales	1385	Bacillaceae	186817	Bacillus	1386	Bacillus sp. BH072	1570330	-	-
Bacteria	CP003492.1	0	0.001	4120406	1	997	997	0	0	2	0	0	Bacillus sp. JS, complete genome	Bacteria	2	Firmicutes	1239	Bacilli	91061	Bacillales	1385	Bacillaceae	186817	Bacillus	1386	Bacillus sp. JS	1127744	-	-
Bacteria	CP006698.1	0	0.001	4643553	1	1000	1000	0	0	2	1	0	Synthetic Escherichia coli C321.deltaA, complete sequence	Bacteria	2	Proteobacteria	1224	Gammaproteobacteria	1236	Enterobacteriales	91347	Enterobacteriaceae	543	Escherichia	561	Escherichia coli	562	C321.deltaA	1385755
Bacteria	CP009578.1	0	0.001	4874804	1	997	997	0	0	2	0	0	Escherichia coli FAP1 genome	Bacteria	2	Proteobacteria	1224	Gammaproteobacteria	1236	Enterobacteriales	91347	Enterobacteriaceae	543	Escherichia	561	Escherichia coli	562	FAP1	1412834
Bacteria	CP009106.2	0	0.001	4884464	1	1000	1000	0	0	2	0	0	Escherichia coli strain 94-3024, complete genome	Bacteria	2	Proteobacteria	1224	Gammaproteobacteria	1236	Enterobacteriales	91347	Enterobacteriaceae	543	Escherichia	561	Escherichia coli	562	-	-
Bacteria	CP011018.1	0	0.001	4885378	1	997	997	0	0	2	0	0	Escherichia coli strain CI5, complete genome	Bacteria	2	Proteobacteria	1224	Gammaproteobacteria	1236	Enterobacteriales	91347	Enterobacteriaceae	543	Escherichia	561	Escherichia coli	562	-	-
Bacteria	CP002212.1	0	0.001	5038386	1	1000	1000	0	0	2	0	0	Escherichia coli str. 'clone D i14', complete genome	Bacteria	2	Proteobacteria	1224	Gammaproteobacteria	1236	Enterobacteriales	91347	Enterobacteriaceae	543	Escherichia	561	Escherichia coli	562	clone D i14	885275
Bacteria	CP008697.1	0	0.001	5056598	1	993	993	0	0	2	0	0	Escherichia coli strain ST648, complete genome	Bacteria	2	Proteobacteria	1224	Gammaproteobacteria	1236	Enterobacteriales	91347	Enterobacteriaceae	543	Escherichia	561	Escherichia coli	562	-	-
Bacteria	CP013658.1	0	0.001	5106662	1	1000	1000	0	0	2	0	0	Escherichia coli strain uk_P46212, complete sequence	Bacteria	2	Proteobacteria	1224	Gammaproteobacteria	1236	Enterobacteriales	91347	Enterobacteriaceae	543	Escherichia	561	Escherichia coli	562	-	-
Bacteria	CP013025.1	0	0.001	5155368	1	1000	1000	0	0	2	0	0	Escherichia coli strain 2009C-3133, complete genome	Bacteria	2	Proteobacteria	1224	Gammaproteobacteria	1236	Enterobacteriales	91347	Enterobacteriaceae	543	Escherichia	561	Escherichia coli	562	-	-
Bacteria	CM002879.1	0	0.001	5189487	1	1000	1000	0	0	2	0	0	Bacillus anthracis strain Smith 1013 chromosome, whole genome shotgun sequence	Bacteria	2	Firmicutes	1239	Bacilli	91061	Bacillales	1385	Bacillaceae	186817	Bacillus	1386	Bacillus anthracis	1392	-	-
Bacteria	CU928162.2	0	0.001	5209548	1	1000	1000	0	0	2	0	0	Escherichia coli ED1a chromosome, complete genome	Bacteria	2	Proteobacteria	1224	Gammaproteobacteria	1236	Enterobacteriales	91347	Enterobacteriaceae	543	Escherichia	561	Escherichia coli	562	ED1a	585397
Bacteria	CP008712.1	0	0.001	5223665	1	997	997	0	0	2	0	0	Bacillus cereus strain FT9, complete genome	Bacteria	2	Firmicutes	1239	Bacilli	91061	Bacillales	1385	Bacillaceae	186817	Bacillus	1386	Bacillus cereus	1396	-	-
Bacteria	CP014179.1	0	0.001	5226939	1	997	997	0	0	2	0	0	Bacillus anthracis strain Stendal, complete genome	Bacteria	2	Firmicutes	1239	Bacilli	91061	Bacillales	1385	Bacillaceae	186817	Bacillus	1386	Bacillus anthracis	1392	-	-
Bacteria	CP001970.1	0	0.001	5227898	1	1000	1000	0	0	2	0	0	Bacillus anthracis str. A16, complete genome	Bacteria	2	Firmicutes	1239	Bacilli	91061	Bacillales	1385	Bacillaceae	186817	Bacillus	1386	Bacillus anthracis	1392	A16	743835
Bacteria	CP009331.1	0	0.001	5228730	1	1000	1000	0	0	2	0	0	Bacillus anthracis strain K3, complete genome	Bacteria	2	Firmicutes	1239	Bacilli	91061	Bacillales	1385	Bacillaceae	186817	Bacillus	1386	Bacillus anthracis	1392	-	-
Bacteria	CP007704.1	0	0.001	5230053	1	1000	1000	0	0	2	0	0	Bacillus anthracis strain BFV genome	Bacteria	2	Firmicutes	1239	Bacilli	91061	Bacillales	1385	Bacillaceae	186817	Bacillus	1386	Bacillus anthracis	1392	-	-
Bacteria	CP003297.1	0	0.001	5253138	1	997	997	0	0	2	0	0	Escherichia coli O104:H4 str. 2009EL-2050, complete genome	Bacteria	2	Proteobacteria	1224	Gammaproteobacteria	1236	Enterobacteriales	91347	Enterobacteriaceae	543	Escherichia	561	Escherichia coli	562	2009EL-2050	1134782
Bacteria	HF572917.2	0	0.001	5277676	1	1000	1000	0	0	2	0	0	Escherichia coli HUSEC2011 complete genome	Bacteria	2	Proteobacteria	1224	Gammaproteobacteria	1236	Enterobacteriales	91347	Enterobacteriaceae	543	Escherichia	561	Escherichia coli	562	-	-
Bacteria	CP009968.1	0	0.001	5305318	1	1000	1000	0	0	2	0	0	Bacillus cereus E33L, complete genome	Bacteria	2	Firmicutes	1239	Bacilli	91061	Bacillales	1385	Bacillaceae	186817	Bacillus	1386	Bacillus cereus	1396	E33L	288681
Bacteria	CP013274.1	0	0.001	5327397	1	1000	1000	0	0	2	0	0	Bacillus thuringiensis strain CTC, complete genome	Bacteria	2	Firmicutes	1239	Bacilli	91061	Bacillales	1385	Bacillaceae	186817	Bacillus	1386	Bacillus thuringiensis	1428	-	-
Bacteria	CP012483.1	0	0.001	5370032	1	997	997	0	0	2	0	0	Bacillus cereus strain NJ-W, complete genome	Bacteria	2	Firmicutes	1239	Bacilli	91061	Bacillales	1385	Bacillaceae	186817	Bacillus	1386	Bacillus cereus	1396	-	-
Bacteria	CP006262.1	0	0.001	5402276	1	1000	1000	0	0	2	0	0	Escherichia coli O145:H28 str. RM13516, complete genome	Bacteria	2	Proteobacteria	1224	Gammaproteobacteria	1236	Enterobacteriales	91347	Enterobacteriaceae	543	Escherichia	561	Escherichia coli	562	RM13516	1248915
Bacteria	CP007133.1	0	0.001	5402281	1	996	996	0	0	2	0	0	Escherichia coli O145:H28 str. RM12761, complete genome	Bacteria	2	Proteobacteria	1224	Gammaproteobacteria	1236	Enterobacteriales	91347	Enterobacteriaceae	543	Escherichia	561	Escherichia coli	562	RM12761	1248903
Bacteria	CP010106.1	0	0.001	5429688	1	1000	1000	0	0	2	0	0	Bacillus thuringiensis serovar indiana strain HD521, complete genome	Bacteria	2	Firmicutes	1239	Bacilli	91061	Bacillales	1385	Bacillaceae	186817	Bacillus	1386	Bacillus thuringiensis	1428	HD521	180850
Bacteria	CP010304.1	0	0.001	5488700	1	1000	1000	0	0	2	0	0	Escherichia coli O157:H7 str. SS52, complete genome	Bacteria	2	Proteobacteria	1224	Gammaproteobacteria	1236	Enterobacteriales	91347	Enterobacteriaceae	543	Escherichia	561	Escherichia coli	562	SS52	1330457
Bacteria	AE005174.2	0	0.001	5528445	1	1000	1000	0	0	2	0	0	Escherichia coli O157:H7 EDL933, complete genome	Bacteria	2	Proteobacteria	1224	Gammaproteobacteria	1236	Enterobacteriales	91347	Enterobacteriaceae	543	Escherichia	561	Escherichia coli	562	EDL933	155864
Bacteria	CP001164.1	0	0.001	5572075	1	1000	1000	0	0	2	0	0	Escherichia coli O157:H7 str. EC4115, complete genome	Bacteria	2	Proteobacteria	1224	Gammaproteobacteria	1236	Enterobacteriales	91347	Enterobacteriaceae	543	Escherichia	561	Escherichia coli	562	EC4115	444450
Bacteria	CP006027.1	0	0.001	5585613	1	1000	1000	0	0	2	0	0	Escherichia coli O145:H28 str. RM13514, complete genome	Bacteria	2	Proteobacteria	1224	Gammaproteobacteria	1236	Enterobacteriales	91347	Enterobacteriaceae	543	Escherichia	561	Escherichia coli	562	RM13514	1248902
Bacteria	CP004069.1	0	0.001	5646799	1	1000	1000	0	0	2	0	0	Bacillus thuringiensis serovar kurstaki str. HD73, complete genome	Bacteria	2	Firmicutes	1239	Bacilli	91061	Bacillales	1385	Bacillaceae	186817	Bacillus	1386	Bacillus thuringiensis	1428	HD73	1279365
Bacteria	CP013055.1	0	0.001	5674369	1	1000	1000	0	0	2	0	0	Bacillus thuringiensis strain YWC2-8, complete genome	Bacteria	2	Firmicutes	1239	Bacilli	91061	Bacillales	1385	Bacillaceae	186817	Bacillus	1386	Bacillus thuringiensis	1428	-	-
Bacteria	CP011349.1	0	0.001	5675007	1	997	997	0	0	2	0	0	Bacillus thuringiensis strain YC-10, complete genome	Bacteria	2	Firmicutes	1239	Bacilli	91061	Bacillales	1385	Bacillaceae	186817	Bacillus	1386	Bacillus thuringiensis	1428	-	-
Bacteria	CP010005.1	0	0.001	5675189	1	1000	1000	0	0	2	0	0	Bacillus thuringiensis serovar kurstaki strain HD 1, complete genome	Bacteria	2	Firmicutes	1239	Bacilli	91061	Bacillales	1385	Bacillaceae	186817	Bacillus	1386	Bacillus thuringiensis	1428	HD 1	29339
Bacteria	AP010953.1	0	0.001	5697240	1	1000	1000	0	0	2	0	0	Escherichia coli O26:H11 str. 11368 DNA, complete genome	Bacteria	2	Proteobacteria	1224	Gammaproteobacteria	1236	Enterobacteriales	91347	Enterobacteriaceae	543	Escherichia	561	Escherichia coli	562	11368	573235
Bacteria	CP000949.1	0	0.001	5774330	1	997	997	0	0	2	0	0	Pseudomonas putida W619, complete genome	Bacteria	2	Proteobacteria	1224	Gammaproteobacteria	1236	Pseudomonadales	72274	Pseudomonadaceae	135621	Pseudomonas	286	Pseudomonas putida	303	W619	390235
Bacteria	CP007012.1	0	0.001	5891312	1	996	996	0	0	2	0	0	Pseudomonas sp. FGI182, complete genome	Bacteria	2	Proteobacteria	1224	Gammaproteobacteria	1236	Pseudomonadales	72274	Pseudomonadaceae	135621	Pseudomonas	286	Pseudomonas sp. FGI182	1259844	-	-
Bacteria	CP006979.1	0	0.001	5945120	1	1000	1000	0	0	2	0	0	Pseudomonas monteilii SB3101, complete genome	Bacteria	2	Proteobacteria	1224	Gammaproteobacteria	1236	Pseudomonadales	72274	Pseudomonadaceae	135621	Pseudomonas	286	Pseudomonas monteilii	76759	SB3101	1435058
Bacteria	CP003588.1	0	0.001	6085449	1	1000	1000	0	0	2	0	2	Pseudomonas putida ND6, complete genome	Bacteria	2	Proteobacteria	1224	Gammaproteobacteria	1236	Pseudomonadales	72274	Pseudomonadaceae	135621	Pseudomonas	286	Pseudomonas putida	303	ND6	231023
Bacteria	CM000749.1	0	0.001	6107746	1	997	997	0	0	2	0	0	Bacillus thuringiensis serovar sotto str. T04001 chromosome, whole genome shotgun sequence	Bacteria	2	Firmicutes	1239	Bacilli	91061	Bacillales	1385	Bacillaceae	186817	Bacillus	1386	Bacillus thuringiensis	1428	T04001	527026
Bacteria	CM000756.1	0	0.001	6231196	1	1000	1000	0	0	2	0	0	Bacillus thuringiensis serovar huazhongensis BGSC 4BD1 chromosome, whole genome shotgun sequence	Bacteria	2	Firmicutes	1239	Bacilli	91061	Bacillales	1385	Bacillaceae	186817	Bacillus	1386	Bacillus thuringiensis	1428	BGSC 4BD1	527030
Bacteria	CP010359.1	0	0.001	6233254	1	1000	1000	0	0	2	0	0	Pseudomonas plecoglossicida strain NyZ12, complete genome	Bacteria	2	Proteobacteria	1224	Gammaproteobacteria	1236	Pseudomonadales	72274	Pseudomonadaceae	135621	Pseudomonas	286	Pseudomonas plecoglossicida	70775	-	-

## Sheet: negative.species.Bacteria
Database	Name	Abundance (%)	Size (bp)	Seq_count	Nucleotides	Covered_positions	Coverage	Depth	Reads	Reads_uniq	Edit_distance	Description	Superkingdom	SuperkingdomTax	Phylum	PhylumTax	Class	ClassTax	Order	OrderTax	Family	FamilyTax	Genus	GenusTax	Species	SpeciesTax
Bacteria	Bacillus cereus	0.096	6.988	71072710	13	5183824	4144595	0.058	0.073	10378	969	0	collapsed at species level	Bacteria	2	Firmicutes	1239	Bacilli	91061	Bacillales	1385	Bacillaceae	186817	Bacillus	1386	Bacillus cereus	1396
Bacteria	Streptomyces lividans	0.005	0.545	16842045	2	404840	377499	0.022	0.024	810	0	0	collapsed at species level	Bacteria	2	Actinobacteria	201174	Actinobacteria	1760	Streptomycetales	85011	Streptomycetaceae	2062	Streptomyces	1883	Streptomyces lividans	1916
Bacteria	Bacillus thuringiensis	0.005	0.346	79934926	14	256740	244191	0.003	0.003	514	0	0	collapsed at species level	Bacteria	2	Firmicutes	1239	Bacilli	91061	Bacillales	1385	Bacillaceae	186817	Bacillus	1386	Bacillus thuringiensis	1428
Bacteria	Burkholderia cepacia	0.003	0.132	11938848	4	97957	93590	0.008	0.008	196	0	5	collapsed at species level	Bacteria	2	Proteobacteria	1224	Betaproteobacteria	28216	Burkholderiales	80840	Burkholderiaceae	119060	Burkholderia	32008	Burkholderia cepacia	292
Bacteria	Bacillus methylotrophicus	0.001	0.069	40458219	10	50966	49260	0.001	0.001	102	0	0	collapsed at species level	Bacteria	2	Firmicutes	1239	Bacilli	91061	Bacillales	1385	Bacillaceae	186817	Bacillus	1386	Bacillus methylotrophicus	492670
Bacteria	Bacillus subtilis	0	0.005	11985325	3	3999	3999	0	0	8	0	0	collapsed at species level	Bacteria	2	Firmicutes	1239	Bacilli	91061	Bacillales	1385	Bacillaceae	186817	Bacillus	1386	Bacillus subtilis	1423
Bacteria	Bacillus anthracis	0	0.007	26103107	5	4997	4997	0	0	10	0	0	collapsed at species level	Bacteria	2	Firmicutes	1239	Bacilli	91061	Bacillales	1385	Bacillaceae	186817	Bacillus	1386	Bacillus anthracis	1392
Bacteria	Pseudomonas sp. VLB120	0	0.007	5644569	1	4993	4993	0.001	0.001	10	0	0	collapsed at species level	Bacteria	2	Proteobacteria	1224	Gammaproteobacteria	1236	Pseudomonadales	72274	Pseudomonadaceae	135621	Pseudomonas	286	Pseudomonas sp. VLB120	69328
Bacteria	Pseudomonas monteilii	0	0.005	11945207	2	3996	3996	0	0	8	0	0	collapsed at species level	Bacteria	2	Proteobacteria	1224	Gammaproteobacteria	1236	Pseudomonadales	72274	Pseudomonadaceae	135621	Pseudomonas	286	Pseudomonas monteilii	76759
Bacteria	Burkholderia multivorans	0	0.003	3448421	1	2000	1939	0.001	0.001	4	0	0	collapsed at species level	Bacteria	2	Proteobacteria	1224	Betaproteobacteria	28216	Burkholderiales	80840	Burkholderiaceae	119060	Burkholderia	32008	Burkholderia multivorans	87883
Bacteria	Pseudomonas sp. TKP	0	0.005	7012672	1	3992	3853	0.001	0.001	8	0	0	collapsed at species level	Bacteria	2	Proteobacteria	1224	Gammaproteobacteria	1236	Pseudomonadales	72274	Pseudomonadaceae	135621	Pseudomonas	286	Pseudomonas sp. TKP	1415630
Bacteria	Bacillus sp. Pc3	0	0.003	3982168	1	1993	1993	0.001	0.001	4	0	5	collapsed at species level	Bacteria	2	Firmicutes	1239	Bacilli	91061	Bacillales	1385	Bacillaceae	186817	Bacillus	1386	Bacillus sp. Pc3	1446792
Bacteria	Bacillus sp. BH072	0	0.001	4069641	1	1000	1000	0	0	2	0	0	collapsed at species level	Bacteria	2	Firmicutes	1239	Bacilli	91061	Bacillales	1385	Bacillaceae	186817	Bacillus	1386	Bacillus sp. BH072	1570330
Bacteria	Bacillus sp. JS	0	0.001	4120406	1	997	997	0	0	2	0	0	collapsed at species level	Bacteria	2	Firmicutes	1239	Bacilli	91061	Bacillales	1385	Bacillaceae	186817	Bacillus	1386	Bacillus sp. JS	1127744
Bacteria	Pseudomonas sp. FGI182	0	0.001	5891312	1	996	996	0	0	2	0	0	collapsed at species level	Bacteria	2	Proteobacteria	1224	Gammaproteobacteria	1236	Pseudomonadales	72274	Pseudomonadaceae	135621	Pseudomonas	286	Pseudomonas sp. FGI182	1259844
Bacteria	Pseudomonas plecoglossicida	0	0.001	6233254	1	1000	1000	0	0	2	0	0	collapsed at species level	Bacteria	2	Proteobacteria	1224	Gammaproteobacteria	1236	Pseudomonadales	72274	Pseudomonadaceae	135621	Pseudomonas	286	Pseudomonas plecoglossicida	70775

## Sheet: negative.strain.Plasmid
Database	Name	S_Abundance (%)	R_Abundance (%)	Size (bp)	Seq_count	Nucleotides	Covered_positions	Coverage	Depth	Reads	Reads_uniq	Edit_distance	Description	Superkingdom	SuperkingdomTax	Phylum	PhylumTax	Class	ClassTax	Order	OrderTax	Family	FamilyTax	Genus	GenusTax	Species	SpeciesTax	Strain	StrainTax
Plasmid	CP000461.1	0.001	0.001	164857	1	1001	1001	0.006	0.006	2	1	3	Burkholderia cenocepacia HI2424 plasmid 1, complete sequence	Bacteria	2	Proteobacteria	1224	Betaproteobacteria	28216	Burkholderiales	80840	Burkholderiaceae	119060	Burkholderia	32008	Burkholderia cenocepacia	95486	HI2424	331272
