# Supplementary material for: MGmapper: Reference based mapping and taxonomy annotation of metagenomics sequence reads
Source: PLoS One. 2017 May 3;12(5):e0176469. doi: 10.1371/journal.pone.0176469 (PMC5415185; doi:10.1371/journal.pone.0176469)
Supplement: S9 File — (XLSX) [file pone.0176469.s009.xlsx]

## Sheet: abundance.databases
Mapping mode	database	Percentage	Number of reads mapped
Fullmode	notPhiX	100	74254
Bestmode	Bacteria	99.114	73596
Bestmode	Plasmid	0.838	622
-	Unmapped	0.048	36

## Sheet: insertSizeDistrib
Insert Size	Frequency	Ave insert size
1792	1	0
1795	1
1885	1
1898	1
1902	1
1935	1
1948	1
1956	1
1962	1
1968	1
1971	1
1973	1
1984	1
1988	2
1989	1
1994	1
1995	1
1998	1
2007	1
2015	1
2017	1
2022	1
2023	1
2024	1
2026	2
2029	1
2040	1
2045	1
2047	1
2048	1
2049	1
2051	1
2052	1
2053	1
2054	1
2063	1
2064	1
2065	1
2075	1
2076	1
2077	1
2079	1
2080	3
2081	2
2083	2
2087	1
2088	2
2091	2
2092	2
2099	1
2100	1
2105	1
2107	2
2108	1
2109	1
2110	1
2113	2
2115	2
2116	1
2117	1
2118	1
2119	1
2120	1
2121	2
2123	2
2125	1
2126	1
2131	1
2134	1
2137	2
2138	1
2141	2
2144	1
2145	1
2146	1
2148	2
2149	2
2150	1
2151	1
2152	1
2153	3
2154	1
2155	3
2157	1
2158	1
2161	2
2163	3
2164	1
2165	2
2166	1
2167	2
2168	1
2169	2
2170	2
2171	1
2172	2
2174	2
2175	1
2176	2
2178	3
2179	1
2180	1
2186	3
2188	1
2189	2
2190	1
2191	1
2192	1
2193	1
2194	1
2196	1
2197	2
2198	2
2199	2
2201	1
2202	2
2203	1
2204	1
2205	2
2206	2
2207	2
2208	1
2209	1
2210	1
2211	1
2213	2
2214	1
2215	1
2216	2
2217	2
2220	1
2221	1
2222	1
2223	2
2224	1
2225	1
2226	2
2227	2
2228	2
2229	2
2230	2
2231	1
2232	4
2236	2
2237	1
2238	2
2239	4
2240	4
2241	3
2243	1
2244	1
2245	2
2246	3
2247	2
2248	2
2249	1
2250	3
2251	1
2252	3
2253	2
2254	1
2255	3
2256	5
2257	4
2258	4
2259	5
2260	2
2261	2
2262	2
2264	1
2265	3
2266	1
2267	6
2268	2
2269	6
2271	2
2272	4
2273	5
2274	4
2275	3
2276	3
2277	3
2278	2
2279	2
2280	3
2281	7
2282	9
2283	4
2284	3
2285	1
2286	3
2287	3
2288	3
2289	3
2291	3
2292	5
2293	2
2294	5
2295	3
2296	1
2297	3
2298	1
2299	4
2300	5
2301	2
2302	3
2303	2
2304	2
2305	5
2306	1
2307	3
2309	2
2310	4
2311	3
2312	2
2313	4
2314	2
2315	6
2316	4
2317	3
2318	6
2319	4
2320	2
2321	1
2322	3
2323	1
2324	3
2325	2
2326	2
2327	2
2328	4
2329	5
2330	2
2331	3
2332	4
2333	4
2334	3
2335	5
2336	7
2337	2
2338	3
2339	7
2340	4
2341	4
2342	9
2343	2
2344	3
2345	8
2346	2
2347	3
2348	2
2349	3
2350	3
2351	7
2352	1
2353	1
2354	6
2355	4
2356	1
2357	6
2358	6
2359	6
2360	6
2361	3
2362	7
2363	5
2364	5
2365	4
2366	1
2367	5
2368	7
2369	6
2370	11
2371	2
2372	4
2373	5
2374	6
2375	5
2376	6
2377	3
2378	3
2379	3
2380	6
2381	3
2382	5
2383	3
2384	3
2385	4
2386	8
2387	5
2388	9
2389	1
2390	8
2391	4
2392	9
2393	5
2394	4
2395	11
2396	8
2397	8
2398	8
2399	6
2400	8
2401	9
2402	5
2403	3
2404	7
2405	5
2406	5
2407	3
2408	8
2409	6
2410	9
2411	6
2412	5
2413	5
2414	6
2415	11
2416	9
2417	5
2418	4
2419	8
2420	6
2421	8
2422	7
2423	8
2424	14
2425	7
2426	4
2427	3
2428	9
2429	6
2430	11
2431	4
2432	10
2433	3
2434	7
2435	8
2436	17
2437	8
2438	4
2439	8
2440	6
2441	4
2442	14
2443	7
2444	8
2445	10
2446	6
2447	7
2448	8
2449	7
2450	6
2451	14
2452	9
2453	14
2454	11
2455	10
2456	13
2457	8
2458	15
2459	12
2460	13
2461	8
2462	10
2463	14
2464	6
2465	9
2466	6
2467	11
2468	10
2469	10
2470	10
2471	4
2472	9
2473	8
2474	10
2475	15
2476	7
2477	14
2478	11
2479	11
2480	8
2481	11
2482	12
2483	8
2484	10
2485	18
2486	9
2487	10
2488	22
2489	14
2490	9
2491	12
2492	12
2493	12
2494	9
2495	16
2496	10
2497	12
2498	13
2499	14
2500	17
2501	11
2502	18
2503	7
2504	11
2505	17
2506	17
2507	13
2508	9
2509	12
2510	13
2511	18
2512	15
2513	7
2514	15
2515	12
2516	7
2517	20
2518	12
2519	10
2520	16
2521	12
2522	18
2523	16
2524	18
2525	13
2526	10
2527	11
2528	19
2529	17
2530	18
2531	11
2532	16
2533	13
2534	19
2535	18
2536	20
2537	14
2538	19
2539	20
2540	18
2541	17
2542	7
2543	15
2544	19
2545	12
2546	12
2547	16
2548	17
2549	15
2550	14
2551	12
2552	16
2553	23
2554	23
2555	22
2556	12
2557	17
2558	19
2559	20
2560	18
2561	16
2562	15
2563	15
2564	20
2565	23
2566	21
2567	14
2568	17
2569	23
2570	19
2571	18
2572	17
2573	11
2574	18
2575	23
2576	16
2577	15
2578	17
2579	15
2580	24
2581	18
2582	17
2583	20
2584	19
2585	19
2586	24
2587	20
2588	20
2589	23
2590	19
2591	20
2592	19
2593	18
2594	27
2595	17
2596	25
2597	21
2598	23
2599	18
2600	19
2601	24
2602	13
2603	11
2604	28
2605	17
2606	22
2607	28
2608	30
2609	25
2610	13
2611	22
2612	15
2613	17
2614	16
2615	19
2616	14
2617	16
2618	21
2619	22
2620	16
2621	27
2622	28
2623	20
2624	23
2625	21
2626	23
2627	18
2628	21
2629	18
2630	27
2631	24
2632	23
2633	29
2634	25
2635	32
2636	28
2637	18
2638	26
2639	27
2640	25
2641	21
2642	29
2643	29
2644	26
2645	20
2646	33
2647	19
2648	24
2649	28
2650	19
2651	29
2652	23
2653	29
2654	19
2655	23
2656	26
2657	28
2658	26
2659	26
2660	35
2661	27
2662	23
2663	30
2664	22
2665	24
2666	34
2667	19
2668	35
2669	35
2670	32
2671	24
2672	20
2673	32
2674	27
2675	30
2676	27
2677	27
2678	29
2679	28
2680	20
2681	33
2682	27
2683	33
2684	30
2685	23
2686	25
2687	29
2688	40
2689	27
2690	35
2691	28
2692	38
2693	28
2694	28
2695	29
2696	35
2697	32
2698	27
2699	41
2700	29
2701	21
2702	12
2703	28
2704	35
2705	34
2706	27
2707	36
2708	24
2709	32
2710	32
2711	35
2712	30
2713	23
2714	36
2715	34
2716	30
2717	27
2718	34
2719	28
2720	26
2721	36
2722	37
2723	35
2724	29
2725	32
2726	29
2727	34
2728	31
2729	35
2730	32
2731	27
2732	30
2733	35
2734	36
2735	31
2736	34
2737	26
2738	36
2739	33
2740	30
2741	30
2742	27
2743	43
2744	35
2745	25
2746	39
2747	37
2748	39
2749	43
2750	30
2751	32
2752	36
2753	31
2754	46
2755	33
2756	41
2757	30
2758	33
2759	38
2760	32
2761	38
2762	34
2763	40
2764	36
2765	33
2766	42
2767	37
2768	35
2769	32
2770	32
2771	38
2772	36
2773	29
2774	33
2775	39
2776	39
2777	34
2778	41
2779	29
2780	41
2781	51
2782	38
2783	33
2784	41
2785	32
2786	34
2787	45
2788	37
2789	48
2790	36
2791	46
2792	39
2793	45
2794	38
2795	46
2796	41
2797	38
2798	47
2799	40
2800	37
2801	39
2802	42
2803	48
2804	48
2805	39
2806	39
2807	35
2808	53
2809	51
2810	35
2811	43
2812	36
2813	47
2814	46
2815	40
2816	42
2817	33
2818	31
2819	33
2820	38
2821	50
2822	51
2823	45
2824	32
2825	33
2826	52
2827	47
2828	47
2829	48
2830	41
2831	45
2832	41
2833	35
2834	57
2835	43
2836	37
2837	42
2838	44
2839	52
2840	46
2841	35
2842	41
2843	46
2844	47
2845	42
2846	47
2847	49
2848	59
2849	47
2850	42
2851	51
2852	36
2853	32
2854	36
2855	31
2856	47
2857	56
2858	33
2859	42
2860	39
2861	40
2862	48
2863	39
2864	51
2865	34
2866	48
2867	47
2868	40
2869	59
2870	37
2871	47
2872	49
2873	49
2874	50
2875	56
2876	50
2877	39
2878	52
2879	42
2880	58
2881	48
2882	48
2883	57
2884	52
2885	60
2886	50
2887	40
2888	38
2889	48
2890	52
2891	44
2892	53
2893	51
2894	43
2895	51
2896	65
2897	52
2898	40
2899	50
2900	49
2901	34
2902	54
2903	59
2904	43
2905	56
2906	37
2907	54
2908	34
2909	54
2910	46
2911	47
2912	48
2913	41
2914	40
2915	44
2916	49
2917	41
2918	47
2919	55
2920	43
2921	55
2922	53
2923	49
2924	30
2925	45
2926	45
2927	55
2928	63
2929	47
2930	54
2931	48
2932	49
2933	66
2934	49
2935	50
2936	46
2937	53
2938	45
2939	55
2940	50
2941	46
2942	48
2943	47
2944	52
2945	45
2946	46
2947	44
2948	45
2949	40
2950	44
2951	55
2952	36
2953	63
2954	36
2955	51
2956	57
2957	51
2958	48
2959	43
2960	45
2961	58
2962	49
2963	59
2964	53
2965	57
2966	48
2967	41
2968	55
2969	44
2970	55
2971	42
2972	53
2973	31
2974	50
2975	51
2976	49
2977	45
2978	58
2979	37
2980	33
2981	48
2982	46
2983	39
2984	64
2985	53
2986	48
2987	42
2988	39
2989	40
2990	65
2991	49
2992	55
2993	47
2994	48
2995	48
2996	52
2997	46
2998	59
2999	49
3000	46
3001	42
3002	55
3003	45
3004	49
3005	58
3006	49
3007	56
3008	43
3009	46
3010	55
3011	49
3012	50
3013	46
3014	47
3015	53
3016	54
3017	42
3018	54
3019	50
3020	54
3021	38
3022	53
3023	53
3024	46
3025	36
3026	55
3027	46
3028	40
3029	48
3030	46
3031	49
3032	44
3033	47
3034	34
3035	53
3036	48
3037	48
3038	58
3039	48
3040	31
3041	42
3042	49
3043	59
3044	43
3045	60
3046	51
3047	35
3048	51
3049	45
3050	46
3051	48
3052	40
3053	42
3054	51
3055	51
3056	60
3057	62
3058	48
3059	52
3060	32
3061	55
3062	48
3063	45
3064	45
3065	47
3066	62
3067	52
3068	39
3069	56
3070	50
3071	48
3072	50
3073	41
3074	43
3075	47
3076	53
3077	56
3078	54
3079	40
3080	61
3081	39
3082	49
3083	47
3084	45
3085	40
3086	47
3087	41
3088	50
3089	59
3090	54
3091	55
3092	53
3093	55
3094	43
3095	43
3096	44
3097	52
3098	43
3099	49
3100	54
3101	61
3102	38
3103	48
3104	49
3105	53
3106	42
3107	52
3108	42
3109	54
3110	52
3111	37
3112	53
3113	44
3114	35
3115	47
3116	49
3117	49
3118	40
3119	46
3120	59
3121	41
3122	48
3123	42
3124	35
3125	47
3126	53
3127	55
3128	46
3129	52
3130	43
3131	42
3132	47
3133	48
3134	47
3135	45
3136	40
3137	39
3138	27
3139	44
3140	51
3141	45
3142	50
3143	42
3144	53
3145	57
3146	45
3147	41
3148	46
3149	45
3150	40
3151	49
3152	35
3153	45
3154	55
3155	51
3156	41
3157	45
3158	44
3159	49
3160	45
3161	37
3162	43
3163	42
3164	33
3165	33
3166	49
3167	53
3168	44
3169	40
3170	36
3171	44
3172	34
3173	40
3174	40
3175	42
3176	33
3177	40
3178	44
3179	28
3180	32
3181	39
3182	58
3183	49
3184	41
3185	43
3186	40
3187	34
3188	46
3189	56
3190	33
3191	34
3192	37
3193	47
3194	40
3195	40
3196	44
3197	36
3198	44
3199	46
3200	44
3201	33
3202	40
3203	34
3204	28
3205	36
3206	36
3207	39
3208	38
3209	30
3210	38
3211	39
3212	37
3213	32
3214	43
3215	33
3216	36
3217	34
3218	26
3219	45
3220	37
3221	18
3222	43
3223	42
3224	41
3225	38
3226	40
3227	44
3228	30
3229	27
3230	41
3231	35
3232	33
3233	30
3234	43
3235	49
3236	35
3237	35
3238	29
3239	47
3240	40
3241	45
3242	34
3243	34
3244	39
3245	38
3246	33
3247	39
3248	37
3249	29
3250	42
3251	26
3252	32
3253	45
3254	37
3255	34
3256	35
3257	48
3258	41
3259	26
3260	26
3261	31
3262	36
3263	33
3264	31
3265	42
3266	41
3267	42
3268	39
3269	38
3270	36
3271	34
3272	37
3273	38
3274	38
3275	34
3276	31
3277	32
3278	34
3279	36
3280	29
3281	31
3282	29
3283	44
3284	30
3285	29
3286	27
3287	28
3288	28
3289	33
3290	24
3291	26
3292	32
3293	36
3294	38
3295	25
3296	24
3297	20
3298	25
3299	33
3300	25
3301	28
3302	26
3303	23
3304	27
3305	39
3306	26
3307	28
3308	26
3309	30
3310	21
3311	22
3312	29
3313	37
3314	20
3315	29
3316	23
3317	29
3318	28
3319	27
3320	37
3321	22
3322	25
3323	28
3324	24
3325	24
3326	21
3327	21
3328	15
3329	30
3330	26
3331	30
3332	23
3333	20
3334	19
3335	24
3336	34
3337	24
3338	28
3339	27
3340	22
3341	23
3342	28
3343	26
3344	26
3345	20
3346	22
3347	19
3348	30
3349	18
3350	27
3351	24
3352	20
3353	22
3354	27
3355	22
3356	20
3357	20
3358	26
3359	25
3360	25
3361	29
3362	18
3363	27
3364	19
3365	26
3366	18
3367	21
3368	29
3369	24
3370	19
3371	16
3372	21
3373	20
3374	25
3375	31
3376	19
3377	16
3378	19
3379	20
3380	15
3381	22
3382	18
3383	24
3384	30
3385	16
3386	23
3387	19
3388	18
3389	30
3390	20
3391	22
3392	26
3393	23
3394	24
3395	22
3396	21
3397	16
3398	12
3399	29
3400	21
3401	16
3402	22
3403	15
3404	14
3405	18
3406	15
3407	27
3408	10
3409	26
3410	22
3411	20
3412	13
3413	13
3414	6
3415	20
3416	24
3417	10
3418	11
3419	16
3420	12
3421	16
3422	18
3423	21
3424	11
3425	15
3426	19
3427	20
3428	14
3429	23
3430	15
3431	23
3432	15
3433	15
3434	20
3435	19
3436	16
3437	18
3438	10
3439	25
3440	16
3441	17
3442	15
3443	16
3444	16
3445	16
3446	13
3447	13
3448	20
3449	13
3450	23
3451	20
3452	16
3453	11
3454	14
3455	13
3456	21
3457	12
3458	17
3459	21
3460	18
3461	13
3462	15
3463	15
3464	15
3465	11
3466	14
3467	12
3468	16
3469	20
3470	7
3471	19
3472	14
3473	13
3474	14
3475	24
3476	13
3477	16
3478	15
3479	10
3480	19
3481	11
3482	12
3483	11
3484	16
3485	7
3486	15
3487	21
3488	11
3489	8
3490	14
3491	13
3492	8
3493	15
3494	17
3495	16
3496	8
3497	6
3498	12
3499	10
3500	11
3501	11
3502	10
3503	11
3504	13
3505	7
3506	9
3507	11
3508	3
3509	8
3510	8
3511	15
3512	6
3513	13
3514	11
3515	13
3516	12
3517	14
3518	8
3519	11
3520	7
3521	8
3522	12
3523	5
3524	10
3525	8
3526	12
3527	5
3528	16
3529	10
3530	11
3531	19
3532	11
3533	11
3534	10
3535	9
3536	12
3537	13
3538	12
3539	14
3540	14
3541	11
3542	5
3543	7
3544	11
3545	14
3546	6
3547	7
3548	18
3549	9
3550	11
3551	5
3552	11
3553	7
3554	8
3555	4
3556	5
3557	9
3558	8
3559	13
3560	6
3561	9
3562	8
3563	17
3564	8
3565	7
3566	8
3567	10
3568	7
3569	10
3570	8
3571	7
3572	5
3573	11
3574	11
3575	10
3576	10
3577	6
3578	6
3579	11
3580	4
3581	9
3582	5
3583	5
3584	8
3585	10
3586	11
3587	5
3588	6
3589	11
3590	6
3591	13
3592	4
3593	4
3594	6
3595	9
3596	6
3597	11
3598	12
3599	6
3600	4
3601	5
3602	7
3603	4
3604	6
3605	8
3606	5
3607	8
3608	5
3609	4
3610	8
3611	12
3612	11
3613	5
3614	5
3615	4
3616	8
3617	7
3618	9
3619	3
3620	7
3621	7
3622	2
3623	6
3625	10
3626	5
3627	5
3628	6
3629	1
3630	7
3631	6
3632	9
3633	5
3634	6
3635	7
3636	4
3637	3
3638	2
3639	2
3640	6
3641	4
3642	2
3643	4
3644	2
3645	5
3646	6
3647	4
3648	7
3649	2
3650	4
3651	7
3652	5
3653	3
3654	3
3655	8
3656	3
3657	6
3658	6
3659	5
3660	5
3661	6
3662	2
3663	4
3664	3
3665	6
3666	3
3667	5
3668	2
3669	3
3670	5
3671	4
3672	2
3673	4
3674	4
3675	6
3676	7
3677	3
3678	5
3679	6
3680	1
3681	2
3682	6
3683	5
3684	4
3685	1
3686	2
3687	5
3688	4
3689	3
3690	2
3691	2
3692	1
3693	1
3694	2
3695	6
3697	4
3699	5
3700	4
3701	1
3702	3
3703	2
3704	2
3705	4
3706	3
3707	1
3708	4
3709	6
3710	1
3711	3
3712	2
3713	3
3714	1
3715	6
3716	4
3717	2
3718	3
3719	4
3720	4
3722	4
3723	3
3724	1
3726	3
3727	1
3728	3
3729	2
3730	1
3731	4
3732	2
3733	1
3734	4
3735	1
3736	2
3737	2
3738	3
3739	3
3740	2
3741	7
3742	1
3743	2
3744	2
3745	1
3746	2
3747	4
3748	3
3749	7
3750	4
3751	3
3752	3
3753	1
3754	3
3755	4
3756	4
3757	4
3758	1
3760	2
3761	2
3762	2
3763	1
3764	2
3765	3
3766	4
3767	4
3768	1
3769	2
3770	4
3772	1
3773	1
3774	2
3775	1
3776	2
3777	2
3778	1
3780	2
3781	1
3782	2
3783	1
3785	1
3788	2
3789	1
3791	4
3792	3
3793	2
3794	2
3796	2
3797	1
3798	2
3799	2
3800	1
3801	3
3802	1
3803	1
3805	2
3808	1
3809	2
3810	1
3811	3
3812	1
3813	1
3814	2
3815	3
3818	1
3821	3
3822	2
3824	2
3825	1
3827	1
3828	1
3830	2
3833	1
3836	2
3837	1
3840	3
3841	1
3842	1
3843	3
3844	2
3846	1
3847	1
3848	4
3849	1
3850	1
3854	1
3855	3
3856	2
3858	2
3859	2
3861	1
3863	1
3865	2
3866	1
3868	1
3870	1
3872	1
3874	1
3875	2
3876	1
3878	1
3880	1
3881	2
3882	1
3883	1
3884	1
3887	1
3888	2
3890	1
3892	1
3895	1
3897	1
3898	1
3899	1
3900	1
3901	1
3902	1
3906	1
3907	1
3911	1
3912	1
3916	1
3917	1
3920	1
3922	1
3924	2
3925	1
3926	1
3928	1
3932	1
3934	3
3939	1
3942	1
3943	1
3946	2
3948	1
3949	2
3954	1
3955	1
3964	1
3965	1
3966	1
3968	1
3969	2
3973	1
3975	1
3985	1
3986	1
3991	1
3994	1
3995	1
4002	1
4009	1
4012	1
4013	1
4016	1
4017	1
4026	1
4063	1
4068	1
4071	1
4079	1
4098	1
4100	1
4357	1

## Sheet: positive.strain.Bacteria
Database	Name	S_Abundance (%)	R_Abundance (%)	Size (bp)	Seq_count	Nucleotides	Covered_positions	Coverage	Depth	Reads	Reads_uniq	Edit_distance	Description	Superkingdom	SuperkingdomTax	Phylum	PhylumTax	Class	ClassTax	Order	OrderTax	Family	FamilyTax	Genus	GenusTax	Species	SpeciesTax	Strain	StrainTax
Bacteria	AM747722.1	0.053	1.258	875977	1	933763	583906	0.667	1.066	934	908	0	Burkholderia cenocepacia J2315 chromosome 3, complete genome	Bacteria	2	Proteobacteria	1224	Betaproteobacteria	28216	Burkholderiales	80840	Burkholderiaceae	119060	Burkholderia	32008	Burkholderia cenocepacia	95486	J2315	216591
Bacteria	AM747721.1	0.051	4.38	3217062	1	3251208	2043955	0.635	1.011	3252	3033	0	Burkholderia cenocepacia J2315 chromosome 2, complete genome	Bacteria	2	Proteobacteria	1224	Betaproteobacteria	28216	Burkholderiales	80840	Burkholderiaceae	119060	Burkholderia	32008	Burkholderia cenocepacia	95486	J2315	216591
Bacteria	AM747720.1	0.05	5.255	3870082	1	3901040	2486198	0.642	1.008	3902	3371	0	Burkholderia cenocepacia J2315 chromosome 1, complete genome	Bacteria	2	Proteobacteria	1224	Betaproteobacteria	28216	Burkholderiales	80840	Burkholderiaceae	119060	Burkholderia	32008	Burkholderia cenocepacia	95486	J2315	216591
Bacteria	AE015451.1	0.05	8.374	6181863	1	6216252	3873217	0.627	1.006	6218	6104	0	Pseudomonas putida KT2440 complete genome	Bacteria	2	Proteobacteria	1224	Gammaproteobacteria	1236	Pseudomonadales	72274	Pseudomonadaceae	135621	Pseudomonas	286	Pseudomonas putida	303	KT2440	160488
Bacteria	CP000076.1	0.05	9.494	7074893	1	7048049	4423562	0.625	0.996	7050	6938	0	Pseudomonas protegens Pf-5, complete genome	Bacteria	2	Proteobacteria	1224	Gammaproteobacteria	1236	Pseudomonadales	72274	Pseudomonadaceae	135621	Pseudomonas	286	Pseudomonas protegens	380021	Pf-5	220664
Bacteria	CP001312.1	0.05	5.002	3738958	1	3712914	2335769	0.625	0.993	3714	3677	0	Rhodobacter capsulatus SB 1003, complete genome	Bacteria	2	Proteobacteria	1224	Alphaproteobacteria	28211	Rhodobacterales	204455	Rhodobacteraceae	31989	Rhodobacter	1060	Rhodobacter capsulatus	1061	SB 1003	272942
Bacteria	CP000509.1	0.05	6.669	4985871	1	4950915	3123625	0.626	0.993	4952	4908	0	Nocardioides sp. JS614, complete genome	Bacteria	2	Actinobacteria	201174	Actinobacteria	1760	Propionibacteriales	85009	Nocardioidaceae	85015	Nocardioides	1839	Nocardioides sp. JS614	196162	-	-
Bacteria	CP000249.1	0.049	7.127	5433628	1	5290625	3407502	0.627	0.974	5292	5225	0	Frankia sp. CcI3, complete genome	Bacteria	2	Actinobacteria	201174	Actinobacteria	1760	Frankiales	85013	Frankiaceae	74712	Frankia	1854	Frankia sp. CcI3	106370	-	-
Bacteria	AL645882.2	0.048	11.296	8667507	1	8386290	5415905	0.625	0.968	8388	7613	0	Streptomyces coelicolor A3(2) complete genome	Bacteria	2	Actinobacteria	201174	Actinobacteria	1760	Streptomycetales	85011	Streptomycetaceae	2062	Streptomyces	1883	Streptomyces coelicolor	1902	A3(2)	100226
Bacteria	CP000508.1	0.045	0.372	307814	1	275926	191357	0.622	0.896	276	272	0	Nocardioides sp. JS614, complete sequence	Bacteria	2	Actinobacteria	201174	Actinobacteria	1760	Propionibacteriales	85009	Nocardioidaceae	85015	Nocardioides	1839	Nocardioides sp. JS614	196162	-	-
Bacteria	AE016877.1	0.034	4.897	5411809	1	3634389	2584617	0.478	0.672	3636	941	0	Bacillus cereus ATCC 14579, complete genome	Bacteria	2	Firmicutes	1239	Bacilli	91061	Bacillales	1385	Bacillaceae	186817	Bacillus	1386	Bacillus cereus	1396	ATCC 14579	226900
Bacteria	CP001628.1	0.029	1.961	2501097	1	1455705	1096610	0.438	0.582	1456	220	0	Micrococcus luteus NCTC 2665, complete genome	Bacteria	2	Actinobacteria	201174	Actinobacteria	1760	Micrococcales	85006	Micrococcaceae	1268	Micrococcus	1269	Micrococcus luteus	1270	NCTC 2665	465515
Bacteria	CP000560.1	0.026	2.726	3918589	1	2023141	1599160	0.408	0.516	2024	32	0	Bacillus amyloliquefaciens subsp. plantarum str. FZB42, complete genome	Bacteria	2	Firmicutes	1239	Bacilli	91061	Bacillales	1385	Bacillaceae	186817	Bacillus	1386	Bacillus amyloliquefaciens	1390	FZB42	326423
Bacteria	CP000438.1	0.021	3.66	6537648	1	2717369	2169000	0.332	0.416	2718	463	4	Pseudomonas aeruginosa UCBPP-PA14, complete genome	Bacteria	2	Proteobacteria	1224	Gammaproteobacteria	1236	Pseudomonadales	72274	Pseudomonadaceae	135621	Pseudomonas	286	Pseudomonas aeruginosa	287	UCBPP-PA14	208963
Bacteria	AE004091.2	0.01	1.691	6264404	1	1255749	1125697	0.18	0.2	1256	28	0	Pseudomonas aeruginosa PAO1, complete genome	Bacteria	2	Proteobacteria	1224	Gammaproteobacteria	1236	Pseudomonadales	72274	Pseudomonadaceae	135621	Pseudomonas	286	Pseudomonas aeruginosa	287	PAO1	208964

## Sheet: positive.species.Bacteria
Database	Name	S_Abundance (%)	R_Abundance (%)	Size (bp)	Seq_count	Nucleotides	Covered_positions	Coverage	Depth	Reads	Reads_uniq	Edit_distance	Description	Superkingdom	SuperkingdomTax	Phylum	PhylumTax	Class	ClassTax	Order	OrderTax	Family	FamilyTax	Genus	GenusTax	Species	SpeciesTax
Bacteria	Burkholderia cenocepacia	0.155	10.919	20473780	8	8106008	5133884	0.251	0.396	8108	7313	13	collapsed at species level	Bacteria	2	Proteobacteria	1224	Betaproteobacteria	28216	Burkholderiales	80840	Burkholderiaceae	119060	Burkholderia	32008	Burkholderia cenocepacia	95486
Bacteria	Pseudomonas aeruginosa	0.101	17.464	428120161	65	12965136	11300920	0.026	0.03	12968	491	4	collapsed at species level	Bacteria	2	Proteobacteria	1224	Gammaproteobacteria	1236	Pseudomonadales	72274	Pseudomonadaceae	135621	Pseudomonas	286	Pseudomonas aeruginosa	287
Bacteria	Nocardioides sp. JS614	0.094	7.041	5293685	2	5226841	3314982	0.626	0.987	5228	5180	0	collapsed at species level	Bacteria	2	Actinobacteria	201174	Actinobacteria	1760	Propionibacteriales	85009	Nocardioidaceae	85015	Nocardioides	1839	Nocardioides sp. JS614	196162
Bacteria	Pseudomonas putida	0.051	8.436	48779095	8	6262238	3914603	0.08	0.128	6264	6104	3	collapsed at species level	Bacteria	2	Proteobacteria	1224	Gammaproteobacteria	1236	Pseudomonadales	72274	Pseudomonadaceae	135621	Pseudomonas	286	Pseudomonas putida	303
Bacteria	Bacillus cereus	0.051	7.377	49040516	9	5475619	4149742	0.085	0.112	5478	941	0	collapsed at species level	Bacteria	2	Firmicutes	1239	Bacilli	91061	Bacillales	1385	Bacillaceae	186817	Bacillus	1386	Bacillus cereus	1396
Bacteria	Pseudomonas protegens	0.05	9.508	20770765	3	7058046	4432029	0.213	0.34	7060	6938	0	collapsed at species level	Bacteria	2	Proteobacteria	1224	Gammaproteobacteria	1236	Pseudomonadales	72274	Pseudomonadaceae	135621	Pseudomonas	286	Pseudomonas protegens	380021
Bacteria	Rhodobacter capsulatus	0.05	5.002	3738958	1	3712914	2335769	0.625	0.993	3714	3677	0	collapsed at species level	Bacteria	2	Proteobacteria	1224	Alphaproteobacteria	28211	Rhodobacterales	204455	Rhodobacteraceae	31989	Rhodobacter	1060	Rhodobacter capsulatus	1061
Bacteria	Micrococcus luteus	0.049	3.329	5002397	2	2471445	1912835	0.382	0.494	2472	220	0	collapsed at species level	Bacteria	2	Actinobacteria	201174	Actinobacteria	1760	Micrococcales	85006	Micrococcaceae	1268	Micrococcus	1269	Micrococcus luteus	1270
Bacteria	Escherichia coli	0.049	6.114	387133772	82	4538402	4489049	0.012	0.012	4540	3	0	collapsed at species level	Bacteria	2	Proteobacteria	1224	Gammaproteobacteria	1236	Enterobacteriales	91347	Enterobacteriaceae	543	Escherichia	561	Escherichia coli	562
Bacteria	Bacillus amyloliquefaciens	0.049	5.169	27846138	7	3836418	3054975	0.11	0.138	3838	32	2	collapsed at species level	Bacteria	2	Firmicutes	1239	Bacilli	91061	Bacillales	1385	Bacillaceae	186817	Bacillus	1386	Bacillus amyloliquefaciens	1390
Bacteria	Frankia sp. CcI3	0.049	7.127	5433628	1	5290625	3407502	0.627	0.974	5292	5225	0	collapsed at species level	Bacteria	2	Actinobacteria	201174	Actinobacteria	1760	Frankiales	85013	Frankiaceae	74712	Frankia	1854	Frankia sp. CcI3	106370
Bacteria	Streptomyces coelicolor	0.048	11.296	8667507	1	8386290	5415905	0.625	0.968	8388	7613	0	collapsed at species level	Bacteria	2	Actinobacteria	201174	Actinobacteria	1760	Streptomycetales	85011	Streptomycetaceae	2062	Streptomyces	1883	Streptomyces coelicolor	1902

## Sheet: positive.strain.Plasmid
Database	Name	S_Abundance (%)	R_Abundance (%)	Size (bp)	Seq_count	Nucleotides	Covered_positions	Coverage	Depth	Reads	Reads_uniq	Edit_distance	Description	Superkingdom	SuperkingdomTax	Phylum	PhylumTax	Class	ClassTax	Order	OrderTax	Family	FamilyTax	Genus	GenusTax	Species	SpeciesTax	Strain	StrainTax
Plasmid	AM747723.1	0.056	0.14	92661	1	103937	61677	0.666	1.122	104	104	0	Burkholderia cenocepacia J2315 pBCJ2315 plasmid, complete genome	Bacteria	2	Proteobacteria	1224	Betaproteobacteria	28216	Burkholderiales	80840	Burkholderiaceae	119060	Burkholderia	32008	Burkholderia cenocepacia	95486	J2315	216591
Plasmid	AL589148.1	0.05	0.482	356023	1	357903	218283	0.613	1.005	358	196	0	Streptomyces coelicolor plasmid SCP1	Bacteria	2	Actinobacteria	201174	Actinobacteria	1760	Streptomycetales	85011	Streptomycetaceae	2062	Streptomyces	1883	Streptomyces coelicolor	1902	A3(2)	100226
Plasmid	CP001313.1	0.047	0.167	132962	1	123978	77022	0.579	0.932	124	124	0	Rhodobacter capsulatus SB 1003 plasmid pRCB133, complete sequence	Bacteria	2	Proteobacteria	1224	Alphaproteobacteria	28211	Rhodobacterales	204455	Rhodobacteraceae	31989	Rhodobacter	1060	Rhodobacter capsulatus	1061	SB 1003	272942
Plasmid	AL645771.1	0.045	0.038	31317	1	27994	18351	0.586	0.894	28	26	0	Streptomyces coelicolor A3(2) plasmid SCP2	Bacteria	2	Actinobacteria	201174	Actinobacteria	1760	Streptomycetales	85011	Streptomycetaceae	2062	Streptomyces	1883	Streptomyces coelicolor	1902	A3(2)	100226

## Sheet: positive.species.Plasmid
Database	Name	S_Abundance (%)	R_Abundance (%)	Size (bp)	Seq_count	Nucleotides	Covered_positions	Coverage	Depth	Reads	Reads_uniq	Edit_distance	Description	Superkingdom	SuperkingdomTax	Phylum	PhylumTax	Class	ClassTax	Order	OrderTax	Family	FamilyTax	Genus	GenusTax	Species	SpeciesTax
Plasmid	Streptomyces coelicolor	0.095	0.52	387340	2	385897	236634	0.611	0.996	386	222	0	collapsed at species level	Bacteria	2	Actinobacteria	201174	Actinobacteria	1760	Streptomycetales	85011	Streptomycetaceae	2062	Streptomyces	1883	Streptomyces coelicolor	1902
Plasmid	Burkholderia cenocepacia	0.056	0.14	92661	1	103937	61677	0.666	1.122	104	104	0	collapsed at species level	Bacteria	2	Proteobacteria	1224	Betaproteobacteria	28216	Burkholderiales	80840	Burkholderiaceae	119060	Burkholderia	32008	Burkholderia cenocepacia	95486
Plasmid	Rhodobacter capsulatus	0.047	0.167	132962	1	123978	77022	0.579	0.932	124	124	0	collapsed at species level	Bacteria	2	Proteobacteria	1224	Alphaproteobacteria	28211	Rhodobacterales	204455	Rhodobacteraceae	31989	Rhodobacter	1060	Rhodobacter capsulatus	1061
