# Supplementary material for: MGmapper: Reference based mapping and taxonomy annotation of metagenomics sequence reads
Source: PLoS One. 2017 May 3;12(5):e0176469. doi: 10.1371/journal.pone.0176469 (PMC5415185; doi:10.1371/journal.pone.0176469)
Supplement: S10 File — (XLSX) [file pone.0176469.s010.xlsx]

## Sheet: negative.strain.Bacteria
Database	Name	S_Abundance (%)	R_Abundance (%)	Size (bp)	Seq_count	Nucleotides	Covered_positions	Coverage	Depth	Reads	Reads_uniq	Edit_distance	Description	Superkingdom	SuperkingdomTax	Phylum	PhylumTax	Class	ClassTax	Order	OrderTax	Family	FamilyTax	Genus	GenusTax	Species	SpeciesTax	Strain	StrainTax
Bacteria	CP006845.1	0.023	2.416	3916828	1	1793282	1435820	0.367	0.458	1794	0	0	Bacillus amyloliquefaciens CC178, complete genome	Bacteria	2	Firmicutes	1239	Bacilli	91061	Bacillales	1385	Bacillaceae	186817	Bacillus	1386	Bacillus amyloliquefaciens	1390	CC178	1412898
Bacteria	CP007437.1	0.02	1.368	2501300	1	1015740	816225	0.326	0.406	1016	0	0	Micrococcus luteus strain trpE16 genome	Bacteria	2	Actinobacteria	201174	Actinobacteria	1760	Micrococcales	85006	Micrococcaceae	1268	Micrococcus	1269	Micrococcus luteus	1270	-	-
Bacteria	CM000726.1	0.015	2.252	5397450	1	1671286	1402276	0.26	0.31	1672	0	0	Bacillus cereus BDRD-Cer4 chromosome, whole genome shotgun sequence	Bacteria	2	Firmicutes	1239	Bacilli	91061	Bacillales	1385	Bacillaceae	186817	Bacillus	1386	Bacillus cereus	1396	BDRD-Cer4	526978
Bacteria	CP008863.1	0.015	2.753	6897231	1	2043478	1746869	0.253	0.296	2044	0	0	Pseudomonas aeruginosa strain M37351, complete genome	Bacteria	2	Proteobacteria	1224	Gammaproteobacteria	1236	Pseudomonadales	72274	Pseudomonadaceae	135621	Pseudomonas	286	Pseudomonas aeruginosa	287	-	-
Bacteria	CP008862.1	0.014	2.51	6475385	1	1863569	1607029	0.248	0.288	1864	0	0	Pseudomonas aeruginosa strain M1608, complete genome	Bacteria	2	Proteobacteria	1224	Gammaproteobacteria	1236	Pseudomonadales	72274	Pseudomonadaceae	135621	Pseudomonas	286	Pseudomonas aeruginosa	287	-	-
Bacteria	CP006831.1	0.01	1.646	6265484	1	1221723	1108839	0.177	0.195	1222	0	0	Pseudomonas aeruginosa PAO1-VE2 genome	Bacteria	2	Proteobacteria	1224	Gammaproteobacteria	1236	Pseudomonadales	72274	Pseudomonadaceae	135621	Pseudomonas	286	Pseudomonas aeruginosa	287	PAO1-VE2	1367493
Bacteria	LN871187.1	0.009	1.535	6276469	1	1139770	1043796	0.166	0.182	1140	0	0	Pseudomonas aeruginosa genome assembly PAO1OR, chromosome : I	Bacteria	2	Proteobacteria	1224	Gammaproteobacteria	1236	Pseudomonadales	72274	Pseudomonadaceae	135621	Pseudomonas	286	Pseudomonas aeruginosa	287	-	-
Bacteria	CP006832.1	0.009	1.524	6265484	1	1131802	1026188	0.164	0.181	1132	0	0	Pseudomonas aeruginosa PAO1-VE13 genome	Bacteria	2	Proteobacteria	1224	Gammaproteobacteria	1236	Pseudomonadales	72274	Pseudomonadaceae	135621	Pseudomonas	286	Pseudomonas aeruginosa	287	PAO1-VE13	1367494
Bacteria	CP006705.1	0.008	1.382	6043974	1	1025771	928325	0.154	0.17	1026	0	0	Pseudomonas aeruginosa PAO581 genome	Bacteria	2	Proteobacteria	1224	Gammaproteobacteria	1236	Pseudomonadales	72274	Pseudomonadaceae	135621	Pseudomonas	286	Pseudomonas aeruginosa	287	PAO581	1352354
Bacteria	CP011323.1	0.001	0.159	4599702	1	117959	114314	0.025	0.026	118	0	0	Escherichia coli strain SQ171, complete genome	Bacteria	2	Proteobacteria	1224	Gammaproteobacteria	1236	Enterobacteriales	91347	Enterobacteriaceae	543	Escherichia	561	Escherichia coli	562	-	-
Bacteria	CP010445.1	0.001	0.154	4682086	1	113949	113949	0.024	0.024	114	0	0	Escherichia coli K-12 strain ER3435, complete genome	Bacteria	2	Proteobacteria	1224	Gammaproteobacteria	1236	Enterobacteriales	91347	Enterobacteriaceae	543	Escherichia	561	Escherichia coli	562	ER3435	83333
Bacteria	AKVX01000001.1	0.001	0.151	4638970	1	111967	110305	0.024	0.024	112	0	0	Escherichia coli str. K-12 substr. MG1655 chromosome, whole genome shotgun sequence	Bacteria	2	Proteobacteria	1224	Gammaproteobacteria	1236	Enterobacteriales	91347	Enterobacteriaceae	543	Escherichia	561	Escherichia coli	562	K-12 substr. MG1655	511145
Bacteria	LM995446.1	0.001	0.148	4585620	1	109968	109439	0.024	0.024	110	0	0	Escherichia coli genome assembly EcRV308Chr, chromosome : 1	Bacteria	2	Proteobacteria	1224	Gammaproteobacteria	1236	Enterobacteriales	91347	Enterobacteriaceae	543	Escherichia	561	Escherichia coli	562	-	-
Bacteria	CP010439.1	0.001	0.148	4604543	1	109963	109243	0.024	0.024	110	0	0	Escherichia coli K-12 strain ER3440, complete genome	Bacteria	2	Proteobacteria	1224	Gammaproteobacteria	1236	Enterobacteriales	91347	Enterobacteriaceae	543	Escherichia	561	Escherichia coli	562	ER3440	83333
Bacteria	AP012306.1	0.001	0.127	3976195	1	93973	93360	0.023	0.024	94	0	0	Escherichia coli str. K-12 substr. MDS42 DNA, complete genome	Bacteria	2	Proteobacteria	1224	Gammaproteobacteria	1236	Enterobacteriales	91347	Enterobacteriaceae	543	Escherichia	561	Escherichia coli	562	K-12 substr. MDS42	1110693
Bacteria	CP001637.1	0.001	0.143	4630707	1	105945	104383	0.023	0.023	106	0	0	Escherichia coli DH1, complete genome	Bacteria	2	Proteobacteria	1224	Gammaproteobacteria	1236	Enterobacteriales	91347	Enterobacteriaceae	543	Escherichia	561	Escherichia coli	562	DH1	536056
Bacteria	CP010443.1	0.001	0.14	4606859	1	103951	103951	0.023	0.023	104	0	0	Escherichia coli K-12 strain ER3446, complete genome	Bacteria	2	Proteobacteria	1224	Gammaproteobacteria	1236	Enterobacteriales	91347	Enterobacteriaceae	543	Escherichia	561	Escherichia coli	562	ER3446	83333
Bacteria	HG738867.1	0.001	0.135	4527247	1	99951	97316	0.021	0.022	100	0	0	Escherichia coli str. K-12 substr. MC4100 complete genome	Bacteria	2	Proteobacteria	1224	Gammaproteobacteria	1236	Enterobacteriales	91347	Enterobacteriaceae	543	Escherichia	561	Escherichia coli	562	K-12 substr. MC4100	1403831
Bacteria	CP011320.1	0.001	0.137	4633461	1	101970	100596	0.022	0.022	102	0	0	Escherichia coli strain SQ37, complete genome	Bacteria	2	Proteobacteria	1224	Gammaproteobacteria	1236	Enterobacteriales	91347	Enterobacteriaceae	543	Escherichia	561	Escherichia coli	562	-	-
Bacteria	CP011495.1	0.001	0.137	4678046	1	101969	101189	0.022	0.022	102	0	0	Escherichia coli strain NCM3722, complete genome	Bacteria	2	Proteobacteria	1224	Gammaproteobacteria	1236	Enterobacteriales	91347	Enterobacteriaceae	543	Escherichia	561	Escherichia coli	562	-	-
Bacteria	CP011343.2	0.001	0.135	4621656	1	99975	98518	0.021	0.022	100	0	0	Escherichia coli K-12 GM4792 Lac-, complete genome	Bacteria	2	Proteobacteria	1224	Gammaproteobacteria	1236	Enterobacteriales	91347	Enterobacteriaceae	543	Escherichia	561	Escherichia coli	562	K-12 substr. GM4792	83333
Bacteria	CP011324.1	0.001	0.132	4605301	1	97966	97173	0.021	0.021	98	0	0	Escherichia coli strain SQ2203, complete genome	Bacteria	2	Proteobacteria	1224	Gammaproteobacteria	1236	Enterobacteriales	91347	Enterobacteriaceae	543	Escherichia	561	Escherichia coli	562	-	-
Bacteria	CP010441.1	0.001	0.129	4607634	1	95959	95959	0.021	0.021	96	0	0	Escherichia coli K-12 strain ER3445, complete genome	Bacteria	2	Proteobacteria	1224	Gammaproteobacteria	1236	Enterobacteriales	91347	Enterobacteriaceae	543	Escherichia	561	Escherichia coli	562	ER3445	83333
Bacteria	CP009273.1	0.001	0.129	4631469	1	95968	95968	0.021	0.021	96	0	0	Escherichia coli BW25113, complete genome	Bacteria	2	Proteobacteria	1224	Gammaproteobacteria	1236	Enterobacteriales	91347	Enterobacteriaceae	543	Escherichia	561	Escherichia coli	562	K-12 substr. BW25113	679895
Bacteria	CP012870.1	0.001	0.129	4641689	1	95950	94494	0.02	0.021	96	0	0	Escherichia coli strain K-12 substrain MG1655_TMP32XR2, complete genome	Bacteria	2	Proteobacteria	1224	Gammaproteobacteria	1236	Enterobacteriales	91347	Enterobacteriaceae	543	Escherichia	561	Escherichia coli	562	-	-
Bacteria	AP009048.1	0.001	0.129	4646332	1	95983	94004	0.02	0.021	96	3	0	Escherichia coli str. K12 substr. W3110 DNA, complete genome	Bacteria	2	Proteobacteria	1224	Gammaproteobacteria	1236	Enterobacteriales	91347	Enterobacteriaceae	543	Escherichia	561	Escherichia coli	562	K-12 substr. W3110	316407
Bacteria	CP001396.1	0.001	0.127	4578159	1	93961	93190	0.02	0.021	94	0	0	Escherichia coli BW2952, complete genome	Bacteria	2	Proteobacteria	1224	Gammaproteobacteria	1236	Enterobacteriales	91347	Enterobacteriaceae	543	Escherichia	561	Escherichia coli	562	K-12 substr. BW2952	595496
Bacteria	LM993812.1	0.001	0.127	4584860	1	93980	93472	0.02	0.02	94	0	0	Escherichia coli genome assembly EcHMS174Chr, chromosome : 1	Bacteria	2	Proteobacteria	1224	Gammaproteobacteria	1236	Enterobacteriales	91347	Enterobacteriaceae	543	Escherichia	561	Escherichia coli	562	-	-
Bacteria	AKBV01000001.1	0.001	0.127	4638970	1	93963	93687	0.02	0.02	94	0	0	Escherichia coli str. K-12 substr. MG1655 chromosome, whole genome shotgun sequence	Bacteria	2	Proteobacteria	1224	Gammaproteobacteria	1236	Enterobacteriales	91347	Enterobacteriaceae	543	Escherichia	561	Escherichia coli	562	K-12 substr. MG1655	511145
Bacteria	CP014272.1	0.001	0.127	4745255	1	93985	92855	0.02	0.02	94	0	0	Escherichia coli K-12 strain C3026, complete genome	Bacteria	2	Proteobacteria	1224	Gammaproteobacteria	1236	Enterobacteriales	91347	Enterobacteriaceae	543	Escherichia	561	Escherichia coli	562	C3026	83333
Bacteria	CP011322.1	0.001	0.121	4605135	1	89969	89793	0.019	0.02	90	0	0	Escherichia coli strain SQ110, complete genome	Bacteria	2	Proteobacteria	1224	Gammaproteobacteria	1236	Enterobacteriales	91347	Enterobacteriaceae	543	Escherichia	561	Escherichia coli	562	-	-
Bacteria	CP009685.1	0.001	0.121	4636831	1	89974	88292	0.019	0.019	90	0	0	Escherichia coli str. K-12 substr. MG1655, complete genome	Bacteria	2	Proteobacteria	1224	Gammaproteobacteria	1236	Enterobacteriales	91347	Enterobacteriaceae	543	Escherichia	561	Escherichia coli	562	K-12 substr. MG1655	511145
Bacteria	U00096.3	0.001	0.121	4641652	1	89961	87772	0.019	0.019	90	0	0	Escherichia coli str. K-12 substr. MG1655, complete genome	Bacteria	2	Proteobacteria	1224	Gammaproteobacteria	1236	Enterobacteriales	91347	Enterobacteriaceae	543	Escherichia	561	Escherichia coli	562	K-12 substr. MG1655	511145
Bacteria	CP012869.1	0.001	0.121	4641684	1	89969	89095	0.019	0.019	90	0	0	Escherichia coli strain K-12 substrain MG1655_TMP32XR1, complete genome	Bacteria	2	Proteobacteria	1224	Gammaproteobacteria	1236	Enterobacteriales	91347	Enterobacteriaceae	543	Escherichia	561	Escherichia coli	562	-	-
Bacteria	CP009789.1	0.001	0.119	4558660	1	87981	87981	0.019	0.019	88	0	0	Escherichia coli K-12 strain ER3413, complete genome	Bacteria	2	Proteobacteria	1224	Gammaproteobacteria	1236	Enterobacteriales	91347	Enterobacteriaceae	543	Escherichia	561	Escherichia coli	562	ER3413	83333
Bacteria	CP010440.1	0.001	0.116	4621164	1	85962	83170	0.018	0.019	86	0	0	Escherichia coli K-12 strain ER3476, complete genome	Bacteria	2	Proteobacteria	1224	Gammaproteobacteria	1236	Enterobacteriales	91347	Enterobacteriaceae	543	Escherichia	561	Escherichia coli	562	ER3476	83333
Bacteria	CP013253.1	0.001	0.113	4579074	1	83981	83981	0.018	0.018	84	0	0	Escherichia coli strain CQSW20, complete genome	Bacteria	2	Proteobacteria	1224	Gammaproteobacteria	1236	Enterobacteriales	91347	Enterobacteriaceae	543	Escherichia	561	Escherichia coli	562	-	-
Bacteria	CP012868.1	0.001	0.113	4641665	1	83960	83960	0.018	0.018	84	0	0	Escherichia coli str. K-12 substr. MG1655, complete genome	Bacteria	2	Proteobacteria	1224	Gammaproteobacteria	1236	Enterobacteriales	91347	Enterobacteriaceae	543	Escherichia	561	Escherichia coli	562	K-12 substr. MG1655	511145
Bacteria	CP014225.1	0.001	0.113	4659625	1	83976	83148	0.018	0.018	84	0	0	Escherichia coli str. K-12 substr. MG1655, complete genome	Bacteria	2	Proteobacteria	1224	Gammaproteobacteria	1236	Enterobacteriales	91347	Enterobacteriaceae	543	Escherichia	561	Escherichia coli	562	K-12 substr. MG1655	511145
Bacteria	CP012127.1	0.001	0.11	4609522	1	81967	81367	0.018	0.018	82	0	0	Escherichia coli strain DH1Ec169, complete genome	Bacteria	2	Proteobacteria	1224	Gammaproteobacteria	1236	Enterobacteriales	91347	Enterobacteriaceae	543	Escherichia	561	Escherichia coli	562	-	-
Bacteria	CP012126.1	0.001	0.11	4612363	1	81982	81823	0.018	0.018	82	0	0	Escherichia coli strain DH1Ec104, complete genome	Bacteria	2	Proteobacteria	1224	Gammaproteobacteria	1236	Enterobacteriales	91347	Enterobacteriaceae	543	Escherichia	561	Escherichia coli	562	-	-
Bacteria	CP010438.1	0.001	0.11	4619729	1	81967	80485	0.017	0.018	82	0	0	Escherichia coli K-12 strain ER3454, complete genome	Bacteria	2	Proteobacteria	1224	Gammaproteobacteria	1236	Enterobacteriales	91347	Enterobacteriaceae	543	Escherichia	561	Escherichia coli	562	ER3454	83333
Bacteria	CP000948.1	0.001	0.11	4686137	1	81980	80520	0.017	0.017	82	0	0	Escherichia coli str. K12 substr. DH10B, complete genome	Bacteria	2	Proteobacteria	1224	Gammaproteobacteria	1236	Enterobacteriales	91347	Enterobacteriaceae	543	Escherichia	561	Escherichia coli	562	K-12 substr. DH10B	316385
Bacteria	AP012030.1	0.001	0.108	4621430	1	79956	77154	0.017	0.017	80	0	0	Escherichia coli DH1 (ME8569) DNA, complete genome	Bacteria	2	Proteobacteria	1224	Gammaproteobacteria	1236	Enterobacteriales	91347	Enterobacteriaceae	543	Escherichia	561	Escherichia coli	562	DH1	536056
Bacteria	CP014270.1	0.001	0.105	4546849	1	77985	76933	0.017	0.017	78	0	0	Escherichia coli K-12 strain DHB4, complete genome	Bacteria	2	Proteobacteria	1224	Gammaproteobacteria	1236	Enterobacteriales	91347	Enterobacteriaceae	543	Escherichia	561	Escherichia coli	562	DHB4	83333
Bacteria	CP011113.1	0.001	0.105	4587291	1	77973	77973	0.017	0.017	78	0	0	Escherichia coli strain RR1, complete genome	Bacteria	2	Proteobacteria	1224	Gammaproteobacteria	1236	Enterobacteriales	91347	Enterobacteriaceae	543	Escherichia	561	Escherichia coli	562	-	-
Bacteria	LN832404.1	0.001	0.105	4638126	1	77975	77897	0.017	0.017	78	0	0	Escherichia coli K-12 genome assembly EcoliK12AG100, chromosome : I	Bacteria	2	Proteobacteria	1224	Gammaproteobacteria	1236	Enterobacteriales	91347	Enterobacteriaceae	543	Escherichia	561	Escherichia coli	562	K-12 substr. AG100	83333
Bacteria	CP011342.2	0.001	0.102	4622342	1	75967	73415	0.016	0.016	76	0	0	Escherichia coli K-12 GM4792 Lac+, complete genome	Bacteria	2	Proteobacteria	1224	Gammaproteobacteria	1236	Enterobacteriales	91347	Enterobacteriaceae	543	Escherichia	561	Escherichia coli	562	K-12 substr. GM4792	83333
Bacteria	CP010442.1	0.001	0.102	4660432	1	75987	74069	0.016	0.016	76	0	0	Escherichia coli K-12 strain ER3466, complete genome	Bacteria	2	Proteobacteria	1224	Gammaproteobacteria	1236	Enterobacteriales	91347	Enterobacteriaceae	543	Escherichia	561	Escherichia coli	562	ER3466	83333
Bacteria	CP011321.1	0.001	0.1	4610881	1	73970	73592	0.016	0.016	74	0	0	Escherichia coli strain SQ88, complete genome	Bacteria	2	Proteobacteria	1224	Gammaproteobacteria	1236	Enterobacteriales	91347	Enterobacteriaceae	543	Escherichia	561	Escherichia coli	562	-	-
Bacteria	CM000960.1	0.001	0.1	4639637	1	73979	73979	0.016	0.016	74	0	0	Escherichia coli str. K-12 substr. MG1655star chromosome, whole genome shotgun sequence	Bacteria	2	Proteobacteria	1224	Gammaproteobacteria	1236	Enterobacteriales	91347	Enterobacteriaceae	543	Escherichia	561	Escherichia coli	562	K-12 substr. MG1655star	879462
Bacteria	CP008801.1	0.001	0.1	4718545	1	73974	72013	0.015	0.016	74	0	0	Escherichia coli KLY, complete genome	Bacteria	2	Proteobacteria	1224	Gammaproteobacteria	1236	Enterobacteriales	91347	Enterobacteriaceae	543	Escherichia	561	Escherichia coli	562	KLY	1435461
Bacteria	CP010444.1	0.001	0.097	4609629	1	71964	71964	0.016	0.016	72	0	0	Escherichia coli K-12 strain ER3475, complete genome	Bacteria	2	Proteobacteria	1224	Gammaproteobacteria	1236	Enterobacteriales	91347	Enterobacteriaceae	543	Escherichia	561	Escherichia coli	562	ER3475	83333
Bacteria	CP012125.1	0.001	0.092	4614223	1	67974	65822	0.014	0.015	68	0	0	Escherichia coli strain DH1Ec095, complete genome	Bacteria	2	Proteobacteria	1224	Gammaproteobacteria	1236	Enterobacteriales	91347	Enterobacteriaceae	543	Escherichia	561	Escherichia coli	562	-	-
Bacteria	CP009644.1	0.001	0.081	4558663	1	59977	58275	0.013	0.013	60	0	0	Escherichia coli ER2796, complete genome	Bacteria	2	Proteobacteria	1224	Gammaproteobacteria	1236	Enterobacteriales	91347	Enterobacteriaceae	543	Escherichia	561	Escherichia coli	562	ER2796	1245474
Bacteria	LN877770.1	0.001	0.075	5027063	1	55969	55969	0.011	0.011	56	0	0	Escherichia coli genome assembly ERS742059, chromosome : I	Bacteria	2	Proteobacteria	1224	Gammaproteobacteria	1236	Enterobacteriales	91347	Enterobacteriaceae	543	Escherichia	561	Escherichia coli	562	-	-
Bacteria	CP008869.1	0	0.092	6829406	1	67985	63940	0.009	0.01	68	0	0	Pseudomonas aeruginosa strain W16407, complete genome	Bacteria	2	Proteobacteria	1224	Gammaproteobacteria	1236	Pseudomonadales	72274	Pseudomonadaceae	135621	Pseudomonas	286	Pseudomonas aeruginosa	287	-	-
Bacteria	CP011145.1	0	0.07	5418913	1	51991	50487	0.009	0.01	52	0	0	Bacillus cereus strain FORC_013, complete sequence	Bacteria	2	Firmicutes	1239	Bacilli	91061	Bacillales	1385	Bacillaceae	186817	Bacillus	1386	Bacillus cereus	1396	-	-
Bacteria	CP009124.1	0	0.105	8345283	1	77976	70719	0.008	0.009	78	0	0	Streptomyces lividans TK24, complete genome	Bacteria	2	Actinobacteria	201174	Actinobacteria	1760	Streptomycetales	85011	Streptomycetaceae	2062	Streptomyces	1883	Streptomyces lividans	1916	TK24	457428
Bacteria	CP010371.1	0	0.059	4761012	1	43983	43983	0.009	0.009	44	0	0	Escherichia coli strain 6409, complete genome	Bacteria	2	Proteobacteria	1224	Gammaproteobacteria	1236	Enterobacteriales	91347	Enterobacteriaceae	543	Escherichia	561	Escherichia coli	562	-	-
Bacteria	CP011134.1	0	0.054	5000386	1	39990	39990	0.008	0.008	40	0	0	Escherichia coli VR50, complete genome	Bacteria	2	Proteobacteria	1224	Gammaproteobacteria	1236	Enterobacteriales	91347	Enterobacteriaceae	543	Escherichia	561	Escherichia coli	562	VR50	941323
Bacteria	CP009166.1	0	0.051	4948797	1	37988	37988	0.008	0.008	38	0	0	Escherichia coli 1303, complete genome	Bacteria	2	Proteobacteria	1224	Gammaproteobacteria	1236	Enterobacteriales	91347	Enterobacteriaceae	543	Escherichia	561	Escherichia coli	562	1303	745156
Bacteria	CM000723.1	0	0.054	5436173	1	39982	38715	0.007	0.007	40	0	0	Bacillus cereus BDRD-ST24 chromosome, whole genome shotgun sequence	Bacteria	2	Firmicutes	1239	Bacilli	91061	Bacillales	1385	Bacillaceae	186817	Bacillus	1386	Bacillus cereus	1396	BDRD-ST24	526974
Bacteria	CP001903.1	0	0.046	5330088	1	33987	32352	0.006	0.006	34	0	0	Bacillus thuringiensis BMB171, complete genome	Bacteria	2	Firmicutes	1239	Bacilli	91061	Bacillales	1385	Bacillaceae	186817	Bacillus	1386	Bacillus thuringiensis	1428	BMB171	714359
Bacteria	HG974234.1	0	0.057	6762448	1	41996	41662	0.006	0.006	42	0	0	Pseudomonas aeruginosa strain PSE305, genome	Bacteria	2	Proteobacteria	1224	Gammaproteobacteria	1236	Pseudomonadales	72274	Pseudomonadaceae	135621	Pseudomonas	286	Pseudomonas aeruginosa	287	-	-
Bacteria	AP014864.1	0	0.046	5896839	1	33971	33971	0.006	0.006	34	0	0	Bacillus thuringiensis serovar tolworthi DNA, complete genome, strain: Pasteur Institute Standard strain	Bacteria	2	Firmicutes	1239	Bacilli	91061	Bacillales	1385	Bacillaceae	186817	Bacillus	1386	Bacillus thuringiensis	1428	Pasteur Institute Standard strain	1442
Bacteria	CP007786.1	0	0.024	3206581	1	17997	13745	0.004	0.006	18	1	4	Burkholderia cepacia strain DDS 7H-2 chromosome 2, complete sequence	Bacteria	2	Proteobacteria	1224	Betaproteobacteria	28216	Burkholderiales	80840	Burkholderiaceae	119060	Burkholderia	32008	Burkholderia cepacia	292	-	-
Bacteria	CM000738.1	0	0.04	5594747	1	29987	27850	0.005	0.005	30	0	0	Bacillus cereus AH676 chromosome, whole genome shotgun sequence	Bacteria	2	Firmicutes	1239	Bacilli	91061	Bacillales	1385	Bacillaceae	186817	Bacillus	1386	Bacillus cereus	1396	AH676	526991
Bacteria	CM001889.1	0	0.057	8496762	1	41991	41693	0.005	0.005	42	0	0	Streptomyces lividans 1326 chromosome, whole genome shotgun sequence	Bacteria	2	Actinobacteria	201174	Actinobacteria	1760	Streptomycetales	85011	Streptomycetaceae	2062	Streptomyces	1883	Streptomyces lividans	1916	1326	1200984
Bacteria	CP014268.1	0	0.03	4478948	1	21991	21365	0.005	0.005	22	0	0	Escherichia coli B strain C2566, complete genome	Bacteria	2	Proteobacteria	1224	Gammaproteobacteria	1236	Enterobacteriales	91347	Enterobacteriaceae	543	Escherichia	561	Escherichia coli	562	C2566	37762
Bacteria	AGTD01000001.1	0	0.032	5239207	1	23988	23988	0.005	0.005	24	0	0	Escherichia coli UMNF18 chromosome, whole genome shotgun sequence	Bacteria	2	Proteobacteria	1224	Gammaproteobacteria	1236	Enterobacteriales	91347	Enterobacteriaceae	543	Escherichia	561	Escherichia coli	562	UMNF18	1050617
Bacteria	CP002291.1	0	0.03	4935294	1	21981	21981	0.004	0.004	22	0	0	Escherichia coli P12b, complete genome	Bacteria	2	Proteobacteria	1224	Gammaproteobacteria	1236	Enterobacteriales	91347	Enterobacteriaceae	543	Escherichia	561	Escherichia coli	562	P12b	910348
Bacteria	CM000729.1	0	0.032	5766278	1	23994	23994	0.004	0.004	24	0	0	Bacillus cereus Rock1-15 chromosome, whole genome shotgun sequence	Bacteria	2	Firmicutes	1239	Bacilli	91061	Bacillales	1385	Bacillaceae	186817	Bacillus	1386	Bacillus cereus	1396	Rock1-15	526982
Bacteria	AP017302.1	0	0.035	6897018	1	25995	23132	0.003	0.004	26	0	0	Pseudomonas aeruginosa DNA, complete genome, strain: IOMTU 133	Bacteria	2	Proteobacteria	1224	Gammaproteobacteria	1236	Pseudomonadales	72274	Pseudomonadaceae	135621	Pseudomonas	286	Pseudomonas aeruginosa	287	-	-
Bacteria	CP008870.1	0	0.032	6804266	1	23997	23535	0.003	0.004	24	0	0	Pseudomonas aeruginosa strain W36662, complete genome	Bacteria	2	Proteobacteria	1224	Gammaproteobacteria	1236	Pseudomonadales	72274	Pseudomonadaceae	135621	Pseudomonas	286	Pseudomonas aeruginosa	287	-	-
Bacteria	CP002290.1	0	0.027	5731541	1	19996	17971	0.003	0.003	20	0	0	Pseudomonas putida BIRD-1, complete genome	Bacteria	2	Proteobacteria	1224	Gammaproteobacteria	1236	Pseudomonadales	72274	Pseudomonadaceae	135621	Pseudomonas	286	Pseudomonas putida	303	BIRD-1	931281
Bacteria	CP008861.1	0	0.03	6836415	1	22000	19902	0.003	0.003	22	0	0	Pseudomonas aeruginosa strain H47921, complete genome	Bacteria	2	Proteobacteria	1224	Gammaproteobacteria	1236	Pseudomonadales	72274	Pseudomonadaceae	135621	Pseudomonas	286	Pseudomonas aeruginosa	287	-	-
Bacteria	CP011369.1	0	0.03	7099963	1	22000	21531	0.003	0.003	22	0	0	Pseudomonas aeruginosa strain S04 90 genome	Bacteria	2	Proteobacteria	1224	Gammaproteobacteria	1236	Pseudomonadales	72274	Pseudomonadaceae	135621	Pseudomonas	286	Pseudomonas aeruginosa	287	-	-
Bacteria	HG938370.1	0	0.013	3572953	1	10000	10000	0.003	0.003	10	0	0	Burkholderia cenocepacia H111 chromosome 1 complete genome	Bacteria	2	Proteobacteria	1224	Betaproteobacteria	28216	Burkholderiales	80840	Burkholderiaceae	119060	Burkholderia	32008	Burkholderia cenocepacia	95486	H111	1055524
Bacteria	CP007224.1	0	0.024	6444091	1	17995	16606	0.003	0.003	18	0	0	Pseudomonas aeruginosa PA96 genome	Bacteria	2	Proteobacteria	1224	Gammaproteobacteria	1236	Pseudomonadales	72274	Pseudomonadaceae	135621	Pseudomonas	286	Pseudomonas aeruginosa	287	PA96	1457392
Bacteria	CP001665.1	0	0.016	4570938	1	11994	11994	0.003	0.003	12	0	0	Escherichia coli 'BL21-Gold(DE3)pLysS AG', complete genome	Bacteria	2	Proteobacteria	1224	Gammaproteobacteria	1236	Enterobacteriales	91347	Enterobacteriaceae	543	Escherichia	561	Escherichia coli	562	BL21-Gold(DE3)pLysS AG	866768
Bacteria	CP001176.1	0	0.019	5419036	1	13997	13050	0.002	0.003	14	0	0	Bacillus cereus B4264, complete genome	Bacteria	2	Firmicutes	1239	Bacilli	91061	Bacillales	1385	Bacillaceae	186817	Bacillus	1386	Bacillus cereus	1396	B4264	405532
Bacteria	CP010556.1	0	0.013	3905973	1	9994	9994	0.003	0.003	10	0	0	Bacillus amyloliquefaciens strain L-H15, complete genome	Bacteria	2	Firmicutes	1239	Bacilli	91061	Bacillales	1385	Bacillaceae	186817	Bacillus	1386	Bacillus amyloliquefaciens	1390	-	-
Bacteria	CP006728.1	0	0.022	6262305	1	16000	14597	0.002	0.003	16	0	0	Pseudomonas aeruginosa c7447m genome	Bacteria	2	Proteobacteria	1224	Gammaproteobacteria	1236	Pseudomonadales	72274	Pseudomonadaceae	135621	Pseudomonas	286	Pseudomonas aeruginosa	287	C7447m	1352355
Bacteria	CP010555.1	0	0.022	6712339	1	15997	15098	0.002	0.002	16	0	0	Pseudomonas aeruginosa strain FRD1, complete genome	Bacteria	2	Proteobacteria	1224	Gammaproteobacteria	1236	Pseudomonadales	72274	Pseudomonadaceae	135621	Pseudomonas	286	Pseudomonas aeruginosa	287	-	-
Bacteria	FN649414.1	0	0.016	5153435	1	12000	12000	0.002	0.002	12	0	0	Escherichia coli ETEC H10407, complete genome	Bacteria	2	Proteobacteria	1224	Gammaproteobacteria	1236	Enterobacteriales	91347	Enterobacteriaceae	543	Escherichia	561	Escherichia coli	562	ETEC H10407	316401
Bacteria	CP011938.1	0	0.013	4501450	1	9994	9994	0.002	0.002	10	0	0	Escherichia coli strain C43(DE3), complete genome	Bacteria	2	Proteobacteria	1224	Gammaproteobacteria	1236	Enterobacteriales	91347	Enterobacteriaceae	543	Escherichia	561	Escherichia coli	562	-	-
Bacteria	CP013680.1	0	0.019	6343337	1	13997	13770	0.002	0.002	14	0	0	Pseudomonas aeruginosa AES-1R, complete genome	Bacteria	2	Proteobacteria	1224	Gammaproteobacteria	1236	Pseudomonadales	72274	Pseudomonadaceae	135621	Pseudomonas	286	Pseudomonas aeruginosa	287	AES-1R	1000561
Bacteria	CP008871.1	0	0.019	6803881	1	14000	12588	0.002	0.002	14	0	0	Pseudomonas aeruginosa strain W45909, complete genome	Bacteria	2	Proteobacteria	1224	Gammaproteobacteria	1236	Pseudomonadales	72274	Pseudomonadaceae	135621	Pseudomonas	286	Pseudomonas aeruginosa	287	-	-
Bacteria	CP007391.1	0	0.013	4875682	1	9997	9997	0.002	0.002	10	0	0	Escherichia coli strain ST540, complete genome	Bacteria	2	Proteobacteria	1224	Gammaproteobacteria	1236	Enterobacteriales	91347	Enterobacteriaceae	543	Escherichia	561	Escherichia coli	562	-	-
Bacteria	CP011919.1	0	0.003	989585	1	2000	2000	0.002	0.002	2	1	13	Burkholderia cenocepacia strain ST32 chromosome 3, complete sequence	Bacteria	2	Proteobacteria	1224	Betaproteobacteria	28216	Burkholderiales	80840	Burkholderiaceae	119060	Burkholderia	32008	Burkholderia cenocepacia	95486	-	-
Bacteria	CP002729.1	0	0.013	5186416	1	9997	9997	0.002	0.002	10	0	0	Escherichia coli UMNK88, complete genome	Bacteria	2	Proteobacteria	1224	Gammaproteobacteria	1236	Enterobacteriales	91347	Enterobacteriaceae	543	Escherichia	561	Escherichia coli	562	UMNK88	696406
Bacteria	HG938372.1	0	0.003	1039263	1	2000	2000	0.002	0.002	2	0	0	Burkholderia cenocepacia H111 chromosome 3, complete genome	Bacteria	2	Proteobacteria	1224	Betaproteobacteria	28216	Burkholderiales	80840	Burkholderiaceae	119060	Burkholderia	32008	Burkholderia cenocepacia	95486	H111	1055524
Bacteria	CP012066.1	0	0.016	6368008	1	12000	11302	0.002	0.002	12	0	0	Pseudomonas aeruginosa strain F9676, complete genome	Bacteria	2	Proteobacteria	1224	Gammaproteobacteria	1236	Pseudomonadales	72274	Pseudomonadaceae	135621	Pseudomonas	286	Pseudomonas aeruginosa	287	-	-
Bacteria	CP008872.1	0	0.016	6371121	1	12000	11836	0.002	0.002	12	0	0	Pseudomonas aeruginosa strain X78812, complete genome	Bacteria	2	Proteobacteria	1224	Gammaproteobacteria	1236	Pseudomonadales	72274	Pseudomonadaceae	135621	Pseudomonas	286	Pseudomonas aeruginosa	287	-	-
Bacteria	CP010585.1	0	0.011	4557511	1	7994	7994	0.002	0.002	8	0	0	Escherichia coli strain C41(DE3), complete genome	Bacteria	2	Proteobacteria	1224	Gammaproteobacteria	1236	Enterobacteriales	91347	Enterobacteriaceae	543	Escherichia	561	Escherichia coli	562	-	-
Bacteria	CP006636.1	0	0.011	4603777	1	7997	7997	0.002	0.002	8	0	0	Escherichia coli PCN061, complete genome	Bacteria	2	Proteobacteria	1224	Gammaproteobacteria	1236	Enterobacteriales	91347	Enterobacteriaceae	543	Escherichia	561	Escherichia coli	562	PCN061	1358422
Bacteria	CP000946.1	0	0.011	4746218	1	7997	7997	0.002	0.002	8	0	0	Escherichia coli ATCC 8739, complete genome	Bacteria	2	Proteobacteria	1224	Gammaproteobacteria	1236	Enterobacteriales	91347	Enterobacteriaceae	543	Escherichia	561	Escherichia coli	562	ATCC 8739	481805
Bacteria	CP007390.1	0	0.011	4807977	1	7997	7997	0.002	0.002	8	0	0	Escherichia coli strain ST540, complete genome	Bacteria	2	Proteobacteria	1224	Gammaproteobacteria	1236	Enterobacteriales	91347	Enterobacteriaceae	543	Escherichia	561	Escherichia coli	562	-	-
Bacteria	CP011317.1	0	0.016	7497593	1	11997	11997	0.002	0.002	12	0	0	Pseudomonas aeruginosa strain Carb01 63, complete genome	Bacteria	2	Proteobacteria	1224	Gammaproteobacteria	1236	Pseudomonadales	72274	Pseudomonadaceae	135621	Pseudomonas	286	Pseudomonas aeruginosa	287	-	-
Bacteria	CP008749.1	0	0.013	6264404	1	10000	10000	0.002	0.002	10	0	0	Pseudomonas aeruginosa PAO1H2O genome	Bacteria	2	Proteobacteria	1224	Gammaproteobacteria	1236	Pseudomonadales	72274	Pseudomonadaceae	135621	Pseudomonas	286	Pseudomonas aeruginosa	287	PAO1H2O	1147787
Bacteria	CP003838.1	0	0.008	3961368	1	6000	6000	0.002	0.002	6	0	0	Bacillus methylotrophicus AS43.3, complete genome	Bacteria	2	Firmicutes	1239	Bacilli	91061	Bacillales	1385	Bacillaceae	186817	Bacillus	1386	Bacillus methylotrophicus	492670	AS43.3	1225788
Bacteria	CP008739.2	0	0.013	6818030	1	10000	10000	0.001	0.001	10	0	0	Pseudomonas aeruginosa VRFPA04, complete genome	Bacteria	2	Proteobacteria	1224	Gammaproteobacteria	1236	Pseudomonadales	72274	Pseudomonadaceae	135621	Pseudomonas	286	Pseudomonas aeruginosa	287	VRFPA04	1400868
Bacteria	CP013993.1	0	0.013	7055752	1	9997	9997	0.001	0.001	10	0	0	Pseudomonas aeruginosa DHS01, complete genome	Bacteria	2	Proteobacteria	1224	Gammaproteobacteria	1236	Pseudomonadales	72274	Pseudomonadaceae	135621	Pseudomonas	286	Pseudomonas aeruginosa	287	DHS01	1411700
Bacteria	AP014651.1	0	0.013	7090694	1	10000	9402	0.001	0.001	10	0	0	Pseudomonas aeruginosa DNA, complete genome, strain: NCGM257	Bacteria	2	Proteobacteria	1224	Gammaproteobacteria	1236	Pseudomonadales	72274	Pseudomonadaceae	135621	Pseudomonas	286	Pseudomonas aeruginosa	287	-	-
Bacteria	CP003738.1	0	0.011	5875750	1	8000	5892	0.001	0.001	8	0	0	Pseudomonas putida HB3267, complete genome	Bacteria	2	Proteobacteria	1224	Gammaproteobacteria	1236	Pseudomonadales	72274	Pseudomonadaceae	135621	Pseudomonas	286	Pseudomonas putida	303	PC9	1215088
Bacteria	AM946981.2	0	0.008	4558947	1	6000	6000	0.001	0.001	6	0	0	Escherichia coli BL21(DE3), complete genome	Bacteria	2	Proteobacteria	1224	Gammaproteobacteria	1236	Enterobacteriales	91347	Enterobacteriaceae	543	Escherichia	561	Escherichia coli	562	BL21(DE3)	469008
Bacteria	CP001509.3	0	0.008	4558953	1	6000	6000	0.001	0.001	6	0	0	Escherichia coli BL21(DE3), complete genome	Bacteria	2	Proteobacteria	1224	Gammaproteobacteria	1236	Enterobacteriales	91347	Enterobacteriaceae	543	Escherichia	561	Escherichia coli	562	BL21(DE3)	469008
Bacteria	AP013070.1	0	0.011	6156701	1	7997	7530	0.001	0.001	8	0	0	Pseudomonas putida NBRC 14164 DNA, complete genome	Bacteria	2	Proteobacteria	1224	Gammaproteobacteria	1236	Pseudomonadales	72274	Pseudomonadaceae	135621	Pseudomonas	286	Pseudomonas putida	303	NBRC 14164	1211579
Bacteria	CP011918.1	0	0.005	3086109	1	4000	3828	0.001	0.001	4	0	0	Burkholderia cenocepacia strain ST32 chromosome 2, complete sequence	Bacteria	2	Proteobacteria	1224	Betaproteobacteria	28216	Burkholderiales	80840	Burkholderiaceae	119060	Burkholderia	32008	Burkholderia cenocepacia	95486	-	-
Bacteria	CP000819.1	0	0.008	4629812	1	6000	6000	0.001	0.001	6	0	0	Escherichia coli B str. REL606, complete genome	Bacteria	2	Proteobacteria	1224	Gammaproteobacteria	1236	Enterobacteriales	91347	Enterobacteriaceae	543	Escherichia	561	Escherichia coli	562	REL606	413997
Bacteria	CP013048.1	0	0.008	4689408	1	5997	5997	0.001	0.001	6	0	0	Escherichia coli strain RS76 genome	Bacteria	2	Proteobacteria	1224	Gammaproteobacteria	1236	Enterobacteriales	91347	Enterobacteriaceae	543	Escherichia	561	Escherichia coli	562	-	-
Bacteria	CP004055.1	0	0.011	6309305	1	7997	7997	0.001	0.001	8	0	0	Pseudomonas aeruginosa PA1R, complete genome	Bacteria	2	Proteobacteria	1224	Gammaproteobacteria	1236	Pseudomonadales	72274	Pseudomonadaceae	135621	Pseudomonas	286	Pseudomonas aeruginosa	287	PA1R	1279008
Bacteria	CP008859.1	0	0.011	6351710	1	8000	8000	0.001	0.001	8	0	0	Pseudomonas aeruginosa strain H5708, complete genome	Bacteria	2	Proteobacteria	1224	Gammaproteobacteria	1236	Pseudomonadales	72274	Pseudomonadaceae	135621	Pseudomonas	286	Pseudomonas aeruginosa	287	-	-
Bacteria	CP013989.1	0	0.011	6364583	1	8000	8000	0.001	0.001	8	0	0	Pseudomonas aeruginosa strain USDA-ARS-USMARC-41639, complete genome	Bacteria	2	Proteobacteria	1224	Gammaproteobacteria	1236	Pseudomonadales	72274	Pseudomonadaceae	135621	Pseudomonas	286	Pseudomonas aeruginosa	287	-	-
Bacteria	CP013245.1	0	0.011	6400418	1	8000	6288	0.001	0.001	8	0	0	Pseudomonas aeruginosa strain VA-134, complete genome	Bacteria	2	Proteobacteria	1224	Gammaproteobacteria	1236	Pseudomonadales	72274	Pseudomonadaceae	135621	Pseudomonas	286	Pseudomonas aeruginosa	287	-	-
Bacteria	CP006584.1	0	0.008	4835601	1	6000	6000	0.001	0.001	6	0	0	Escherichia coli LY180, complete genome	Bacteria	2	Proteobacteria	1224	Gammaproteobacteria	1236	Enterobacteriales	91347	Enterobacteriaceae	543	Escherichia	561	Escherichia coli	562	LY180	1335916
Bacteria	CP008868.1	0	0.011	6456866	1	7997	7997	0.001	0.001	8	0	0	Pseudomonas aeruginosa strain T63266, complete genome	Bacteria	2	Proteobacteria	1224	Gammaproteobacteria	1236	Pseudomonadales	72274	Pseudomonadaceae	135621	Pseudomonas	286	Pseudomonas aeruginosa	287	-	-
Bacteria	CP002516.1	0	0.008	4920168	1	5997	5997	0.001	0.001	6	0	0	Escherichia coli KO11, complete genome	Bacteria	2	Proteobacteria	1224	Gammaproteobacteria	1236	Enterobacteriales	91347	Enterobacteriaceae	543	Escherichia	561	Escherichia coli	562	KO11	595495
Bacteria	AFXJ01000001.1	0	0.011	6742964	1	7993	7993	0.001	0.001	8	0	0	Pseudomonas aeruginosa 19BR chromosome, whole genome shotgun sequence	Bacteria	2	Proteobacteria	1224	Gammaproteobacteria	1236	Pseudomonadales	72274	Pseudomonadaceae	135621	Pseudomonas	286	Pseudomonas aeruginosa	287	19BR	1051003
Bacteria	AP014646.1	0	0.011	6850954	1	8000	8000	0.001	0.001	8	0	0	Pseudomonas aeruginosa DNA, complete genome, strain: NCGM 1984	Bacteria	2	Proteobacteria	1224	Gammaproteobacteria	1236	Pseudomonadales	72274	Pseudomonadaceae	135621	Pseudomonas	286	Pseudomonas aeruginosa	287	-	-
Bacteria	CM000722.1	0	0.008	5246493	1	5996	4756	0.001	0.001	6	0	0	Bacillus cereus m1550 chromosome, whole genome shotgun sequence	Bacteria	2	Firmicutes	1239	Bacilli	91061	Bacillales	1385	Bacillaceae	186817	Bacillus	1386	Bacillus cereus	1396	m1550	526969
Bacteria	CP006852.1	0	0.011	7012672	1	8000	8000	0.001	0.001	8	0	0	Pseudomonas sp. TKP, complete genome	Bacteria	2	Proteobacteria	1224	Gammaproteobacteria	1236	Pseudomonadales	72274	Pseudomonadaceae	135621	Pseudomonas	286	Pseudomonas sp. TKP	1415630	-	-
Bacteria	CP007787.1	0	0.005	3760231	1	4000	4000	0.001	0.001	4	0	0	Burkholderia cepacia strain DDS 7H-2 chromosome 1, complete sequence	Bacteria	2	Proteobacteria	1224	Betaproteobacteria	28216	Burkholderiales	80840	Burkholderiaceae	119060	Burkholderia	32008	Burkholderia cepacia	292	-	-
Bacteria	CP011278.1	0	0.005	3903017	1	4000	4000	0.001	0.001	4	0	0	Bacillus amyloliquefaciens strain L-S60, complete genome	Bacteria	2	Firmicutes	1239	Bacilli	91061	Bacillales	1385	Bacillaceae	186817	Bacillus	1386	Bacillus amyloliquefaciens	1390	-	-
Bacteria	HF563562.1	0	0.005	3910324	1	4000	3366	0.001	0.001	4	0	0	Bacillus amyloliquefaciens subsp. plantarum UCMB5036 complete genome	Bacteria	2	Firmicutes	1239	Bacilli	91061	Bacillales	1385	Bacillaceae	186817	Bacillus	1386	Bacillus methylotrophicus	492670	UCMB5036	1150475
Bacteria	CP013144.1	0	0.008	6123018	1	6000	6000	0.001	0.001	6	0	0	Pseudomonas aeruginosa strain Cu1510, complete genome	Bacteria	2	Proteobacteria	1224	Gammaproteobacteria	1236	Pseudomonadales	72274	Pseudomonadaceae	135621	Pseudomonas	286	Pseudomonas aeruginosa	287	-	-
Bacteria	CP012001.1	0	0.008	6317050	1	5997	5997	0.001	0.001	6	0	0	Pseudomonas aeruginosa DSM 50071, complete genome	Bacteria	2	Proteobacteria	1224	Gammaproteobacteria	1236	Pseudomonadales	72274	Pseudomonadaceae	135621	Pseudomonas	286	Pseudomonas aeruginosa	287	DSM 50071	1123015
Bacteria	CP006245.1	0	0.008	6342034	1	5996	5996	0.001	0.001	6	0	0	Pseudomonas aeruginosa RP73, complete genome	Bacteria	2	Proteobacteria	1224	Gammaproteobacteria	1236	Pseudomonadales	72274	Pseudomonadaceae	135621	Pseudomonas	286	Pseudomonas aeruginosa	287	RP73	1340851
Bacteria	CP003149.1	0	0.008	6402658	1	5997	5997	0.001	0.001	6	0	0	Pseudomonas aeruginosa DK2, complete genome	Bacteria	2	Proteobacteria	1224	Gammaproteobacteria	1236	Pseudomonadales	72274	Pseudomonadaceae	135621	Pseudomonas	286	Pseudomonas aeruginosa	287	DK2	1093787
Bacteria	CP004061.1	0	0.008	6421010	1	6000	5236	0.001	0.001	6	0	0	Pseudomonas aeruginosa B136-33, complete genome	Bacteria	2	Proteobacteria	1224	Gammaproteobacteria	1236	Pseudomonadales	72274	Pseudomonadaceae	135621	Pseudomonas	286	Pseudomonas aeruginosa	287	B136-33	1280938
Bacteria	CP013696.1	0	0.008	6431911	1	6000	6000	0.001	0.001	6	0	0	Pseudomonas aeruginosa strain 12-4-4(59), complete genome	Bacteria	2	Proteobacteria	1224	Gammaproteobacteria	1236	Pseudomonadales	72274	Pseudomonadaceae	135621	Pseudomonas	286	Pseudomonas aeruginosa	287	-	-
Bacteria	CP006984.1	0	0.008	6509070	1	6000	6000	0.001	0.001	6	0	0	Pseudomonas aeruginosa LESlike1 sequence	Bacteria	2	Proteobacteria	1224	Gammaproteobacteria	1236	Pseudomonadales	72274	Pseudomonadaceae	135621	Pseudomonas	286	Pseudomonas aeruginosa	287	LESlike1	1408274
Bacteria	CP006983.1	0	0.008	6527005	1	6000	6000	0.001	0.001	6	0	0	Pseudomonas aeruginosa LESB65 sequence	Bacteria	2	Proteobacteria	1224	Gammaproteobacteria	1236	Pseudomonadales	72274	Pseudomonadaceae	135621	Pseudomonas	286	Pseudomonas aeruginosa	287	LESB65	1408273
Bacteria	CP006980.1	0	0.008	6543350	1	6000	6000	0.001	0.001	6	0	0	Pseudomonas aeruginosa LESlike5 sequence	Bacteria	2	Proteobacteria	1224	Gammaproteobacteria	1236	Pseudomonadales	72274	Pseudomonadaceae	135621	Pseudomonas	286	Pseudomonas aeruginosa	287	LESlike5	1408276
Bacteria	CP006982.1	0	0.008	6591121	1	5996	5996	0.001	0.001	6	0	0	Pseudomonas aeruginosa LES400 sequence	Bacteria	2	Proteobacteria	1224	Gammaproteobacteria	1236	Pseudomonadales	72274	Pseudomonadaceae	135621	Pseudomonas	286	Pseudomonas aeruginosa	287	LES400	1408271
Bacteria	FM209186.1	0	0.008	6601757	1	5997	5997	0.001	0.001	6	0	0	Pseudomonas aeruginosa LESB58 complete genome sequence	Bacteria	2	Proteobacteria	1224	Gammaproteobacteria	1236	Pseudomonadales	72274	Pseudomonadaceae	135621	Pseudomonas	286	Pseudomonas aeruginosa	287	LESB58	557722
Bacteria	CP007399.1	0	0.008	6603099	1	6000	6000	0.001	0.001	6	0	0	Pseudomonas aeruginosa strain F22031, complete genome	Bacteria	2	Proteobacteria	1224	Gammaproteobacteria	1236	Pseudomonadales	72274	Pseudomonadaceae	135621	Pseudomonas	286	Pseudomonas aeruginosa	287	-	-
Bacteria	CP010816.1	0	0.005	4528118	1	3992	3992	0.001	0.001	4	0	0	Escherichia coli strain BL21 (TaKaRa), complete genome	Bacteria	2	Proteobacteria	1224	Gammaproteobacteria	1236	Enterobacteriales	91347	Enterobacteriaceae	543	Escherichia	561	Escherichia coli	562	-	-
Bacteria	CP014269.1	0	0.005	4569185	1	4000	4000	0.001	0.001	4	0	0	Escherichia coli B strain C3029, complete genome	Bacteria	2	Proteobacteria	1224	Gammaproteobacteria	1236	Enterobacteriales	91347	Enterobacteriaceae	543	Escherichia	561	Escherichia coli	562	C3029	37762
Bacteria	CM001020.1	0	0.008	6866064	1	6000	6000	0.001	0.001	6	0	0	Pseudomonas aeruginosa 39016 chromosome, whole genome shotgun sequence	Bacteria	2	Proteobacteria	1224	Gammaproteobacteria	1236	Pseudomonadales	72274	Pseudomonadaceae	135621	Pseudomonas	286	Pseudomonas aeruginosa	287	39016	798130
Bacteria	CP003190.1	0	0.008	6867980	1	5997	4467	0.001	0.001	6	0	0	Pseudomonas protegens CHA0, complete genome	Bacteria	2	Proteobacteria	1224	Gammaproteobacteria	1236	Pseudomonadales	72274	Pseudomonadaceae	135621	Pseudomonas	286	Pseudomonas protegens	380021	CHA0	1124983
Bacteria	CP008864.1	0	0.008	6907606	1	6000	6000	0.001	0.001	6	0	0	Pseudomonas aeruginosa strain W60856, complete genome	Bacteria	2	Proteobacteria	1224	Gammaproteobacteria	1236	Pseudomonadales	72274	Pseudomonadaceae	135621	Pseudomonas	286	Pseudomonas aeruginosa	287	-	-
Bacteria	CP008865.1	0	0.008	6951288	1	5997	5997	0.001	0.001	6	0	0	Pseudomonas aeruginosa strain S86968, complete genome	Bacteria	2	Proteobacteria	1224	Gammaproteobacteria	1236	Pseudomonadales	72274	Pseudomonadaceae	135621	Pseudomonas	286	Pseudomonas aeruginosa	287	-	-
Bacteria	CP000802.1	0	0.005	4643538	1	4000	4000	0.001	0.001	4	0	0	Escherichia coli HS, complete genome	Bacteria	2	Proteobacteria	1224	Gammaproteobacteria	1236	Enterobacteriales	91347	Enterobacteriaceae	543	Escherichia	561	Escherichia coli	562	HS	331112
Bacteria	CP007265.1	0	0.005	4758629	1	4000	4000	0.001	0.001	4	0	0	Escherichia coli strain ST540, complete genome	Bacteria	2	Proteobacteria	1224	Gammaproteobacteria	1236	Enterobacteriales	91347	Enterobacteriaceae	543	Escherichia	561	Escherichia coli	562	-	-
Bacteria	CP009104.1	0	0.005	4827630	1	4000	4000	0.001	0.001	4	0	0	Escherichia coli strain RM9387, complete genome	Bacteria	2	Proteobacteria	1224	Gammaproteobacteria	1236	Enterobacteriales	91347	Enterobacteriaceae	543	Escherichia	561	Escherichia coli	562	-	-
Bacteria	FN554766.1	0	0.005	5241977	1	4000	4000	0.001	0.001	4	0	0	Escherichia coli 042 complete genome	Bacteria	2	Proteobacteria	1224	Gammaproteobacteria	1236	Enterobacteriales	91347	Enterobacteriaceae	543	Escherichia	561	Escherichia coli	562	42	216592
Bacteria	CP009686.1	0	0.005	5349617	1	3997	3997	0.001	0.001	4	0	0	Bacillus cereus strain FORC_005, complete genome	Bacteria	2	Firmicutes	1239	Bacilli	91061	Bacillales	1385	Bacillaceae	186817	Bacillus	1386	Bacillus cereus	1396	-	-
Bacteria	CM000750.1	0	0.005	6037513	1	3997	3997	0.001	0.001	4	0	0	Bacillus thuringiensis serovar pakistani str. T13001 chromosome, whole genome shotgun sequence	Bacteria	2	Firmicutes	1239	Bacilli	91061	Bacillales	1385	Bacillaceae	186817	Bacillus	1386	Bacillus thuringiensis	1428	T13001	527027
Bacteria	CP010359.1	0	0.005	6233254	1	4000	4000	0.001	0.001	4	0	0	Pseudomonas plecoglossicida strain NyZ12, complete genome	Bacteria	2	Proteobacteria	1224	Gammaproteobacteria	1236	Pseudomonadales	72274	Pseudomonadaceae	135621	Pseudomonas	286	Pseudomonas plecoglossicida	70775	-	-
Bacteria	LN831024.1	0	0.005	6316979	1	4000	4000	0.001	0.001	4	0	0	Pseudomonas aeruginosa genome assembly NCTC10332, chromosome : 1	Bacteria	2	Proteobacteria	1224	Gammaproteobacteria	1236	Pseudomonadales	72274	Pseudomonadaceae	135621	Pseudomonas	286	Pseudomonas aeruginosa	287	-	-
Bacteria	CP008867.1	0	0.005	6322459	1	3997	3997	0.001	0.001	4	0	0	Pseudomonas aeruginosa strain T52373, complete genome	Bacteria	2	Proteobacteria	1224	Gammaproteobacteria	1236	Pseudomonadales	72274	Pseudomonadaceae	135621	Pseudomonas	286	Pseudomonas aeruginosa	287	-	-
Bacteria	CP002496.1	0	0.005	6327754	1	4000	4000	0.001	0.001	4	0	0	Pseudomonas aeruginosa M18, complete genome	Bacteria	2	Proteobacteria	1224	Gammaproteobacteria	1236	Pseudomonadales	72274	Pseudomonadaceae	135621	Pseudomonas	286	Pseudomonas aeruginosa	287	M18	941193
Bacteria	CP006981.1	0	0.005	6467914	1	3997	3997	0.001	0.001	4	0	0	Pseudomonas aeruginosa LESlike7 sequence	Bacteria	2	Proteobacteria	1224	Gammaproteobacteria	1236	Pseudomonadales	72274	Pseudomonadaceae	135621	Pseudomonas	286	Pseudomonas aeruginosa	287	LESlike7	1408277
Bacteria	AAQW01000001.1	0	0.005	6492423	1	4000	4000	0.001	0.001	4	0	0	Pseudomonas aeruginosa PACS2 chromosome, whole genome shotgun sequence	Bacteria	2	Proteobacteria	1224	Gammaproteobacteria	1236	Pseudomonadales	72274	Pseudomonadaceae	135621	Pseudomonas	286	Pseudomonas aeruginosa	287	PACS2	388272
Bacteria	CP006985.1	0	0.005	6524053	1	3997	3997	0.001	0.001	4	0	0	Pseudomonas aeruginosa LESlike4 sequence	Bacteria	2	Proteobacteria	1224	Gammaproteobacteria	1236	Pseudomonadales	72274	Pseudomonadaceae	135621	Pseudomonas	286	Pseudomonas aeruginosa	287	LESlike4	1408275
Bacteria	CP006937.1	0	0.005	6550070	1	3997	3997	0.001	0.001	4	0	0	Pseudomonas aeruginosa LES431, complete genome	Bacteria	2	Proteobacteria	1224	Gammaproteobacteria	1236	Pseudomonadales	72274	Pseudomonadaceae	135621	Pseudomonas	286	Pseudomonas aeruginosa	287	LES431	1408272
Bacteria	CP006853.1	0	0.005	6580038	1	4000	4000	0.001	0.001	4	0	0	Pseudomonas aeruginosa MTB-1, complete genome	Bacteria	2	Proteobacteria	1224	Gammaproteobacteria	1236	Pseudomonadales	72274	Pseudomonadaceae	135621	Pseudomonas	286	Pseudomonas aeruginosa	287	MTB-1	1415629
Bacteria	CP008860.1	0	0.005	6598021	1	4000	2809	0	0.001	4	0	0	Pseudomonas aeruginosa strain H27930, complete genome	Bacteria	2	Proteobacteria	1224	Gammaproteobacteria	1236	Pseudomonadales	72274	Pseudomonadaceae	135621	Pseudomonas	286	Pseudomonas aeruginosa	287	-	-
Bacteria	AP014839.2	0	0.005	6613260	1	4000	4000	0.001	0.001	4	0	0	Pseudomonas aeruginosa DNA, complete genome, strain: 8380	Bacteria	2	Proteobacteria	1224	Gammaproteobacteria	1236	Pseudomonadales	72274	Pseudomonadaceae	135621	Pseudomonas	286	Pseudomonas aeruginosa	287	-	-
Bacteria	AP012280.1	0	0.005	6764661	1	4000	4000	0.001	0.001	4	0	0	Pseudomonas aeruginosa NCGM2.S1 DNA, complete genome	Bacteria	2	Proteobacteria	1224	Gammaproteobacteria	1236	Pseudomonadales	72274	Pseudomonadaceae	135621	Pseudomonas	286	Pseudomonas aeruginosa	287	NCGM2.S1	1089456
Bacteria	CP008873.1	0	0.005	6794354	1	3997	3997	0.001	0.001	4	0	0	Pseudomonas aeruginosa strain F9670, complete genome	Bacteria	2	Proteobacteria	1224	Gammaproteobacteria	1236	Pseudomonadales	72274	Pseudomonadaceae	135621	Pseudomonas	286	Pseudomonas aeruginosa	287	-	-
Bacteria	AP014622.1	0	0.005	6814936	1	4000	4000	0.001	0.001	4	0	0	Pseudomonas aeruginosa DNA, complete genome, strain: NCGM 1900	Bacteria	2	Proteobacteria	1224	Gammaproteobacteria	1236	Pseudomonadales	72274	Pseudomonadaceae	135621	Pseudomonas	286	Pseudomonas aeruginosa	287	-	-
Bacteria	AP014522.1	0	0.005	6827892	1	4000	4000	0.001	0.001	4	0	0	Pseudomonas protegens Cab57 DNA, complete genome	Bacteria	2	Proteobacteria	1224	Gammaproteobacteria	1236	Pseudomonadales	72274	Pseudomonadaceae	135621	Pseudomonas	286	Pseudomonas protegens	380021	unknown	1420599
Bacteria	CP005976.1	0	0.005	6870827	1	3996	3996	0.001	0.001	4	0	0	Pseudomonas putida H8234, complete genome	Bacteria	2	Proteobacteria	1224	Gammaproteobacteria	1236	Pseudomonadales	72274	Pseudomonadaceae	135621	Pseudomonas	286	Pseudomonas putida	303	H8234	1331671
Bacteria	CP008857.1	0	0.005	7273258	1	4000	4000	0.001	0.001	4	0	0	Pseudomonas aeruginosa strain F30658, complete genome	Bacteria	2	Proteobacteria	1224	Gammaproteobacteria	1236	Pseudomonadales	72274	Pseudomonadaceae	135621	Pseudomonas	286	Pseudomonas aeruginosa	287	-	-
Bacteria	CP011917.1	0	0.003	3822749	1	1997	1997	0.001	0.001	2	0	0	Burkholderia cenocepacia strain ST32 chromosome 1, complete sequence	Bacteria	2	Proteobacteria	1224	Betaproteobacteria	28216	Burkholderiales	80840	Burkholderiaceae	119060	Burkholderia	32008	Burkholderia cenocepacia	95486	-	-
Bacteria	HG328254.1	0	0.003	3889532	1	1997	1997	0.001	0.001	2	0	0	Bacillus amyloliquefaciens subsp. plantarum UCMB5113, complete genome	Bacteria	2	Firmicutes	1239	Bacilli	91061	Bacillales	1385	Bacillaceae	186817	Bacillus	1386	Bacillus methylotrophicus	492670	UCMB5113	1150476
Bacteria	CP007242.1	0	0.003	3953361	1	2001	2001	0.001	0.001	2	0	2	Bacillus amyloliquefaciens subsp. amyloliquefaciens KHG19, complete genome	Bacteria	2	Firmicutes	1239	Bacilli	91061	Bacillales	1385	Bacillaceae	186817	Bacillus	1386	Bacillus amyloliquefaciens	1390	KHG19	1292358
Bacteria	CP011686.1	0	0.003	4009746	1	2000	2000	0	0	2	0	0	Bacillus amyloliquefaciens strain G341, complete genome	Bacteria	2	Firmicutes	1239	Bacilli	91061	Bacillales	1385	Bacillaceae	186817	Bacillus	1386	Bacillus amyloliquefaciens	1390	-	-
Bacteria	HG514499.1	0	0.003	4196170	1	2000	2000	0	0	2	0	0	Bacillus amyloliquefaciens subsp. plantarum NAU-B3, complete genome	Bacteria	2	Firmicutes	1239	Bacilli	91061	Bacillales	1385	Bacillaceae	186817	Bacillus	1386	Bacillus methylotrophicus	492670	NAU-B3	1385727
Bacteria	CP003332.1	0	0.003	4238624	1	2000	2000	0	0	2	0	0	Bacillus amyloliquefaciens Y2, complete genome	Bacteria	2	Firmicutes	1239	Bacilli	91061	Bacillales	1385	Bacillaceae	186817	Bacillus	1386	Bacillus amyloliquefaciens	1390	Y2	1126211
Bacteria	CU928160.2	0	0.003	4700560	1	2000	2000	0	0	2	0	0	Escherichia coli IAI1 chromosome, complete genome	Bacteria	2	Proteobacteria	1224	Gammaproteobacteria	1236	Enterobacteriales	91347	Enterobacteriaceae	543	Escherichia	561	Escherichia coli	562	IAI1	585034
Bacteria	CP007442.1	0	0.003	4936576	1	2000	2000	0	0	2	0	0	Escherichia coli ACN001, complete genome	Bacteria	2	Proteobacteria	1224	Gammaproteobacteria	1236	Enterobacteriales	91347	Enterobacteriaceae	543	Escherichia	561	Escherichia coli	562	ACN001	1311757
Bacteria	CP005998.1	0	0.003	4944397	1	1997	1997	0	0	2	0	0	Escherichia coli B7A, complete genome	Bacteria	2	Proteobacteria	1224	Gammaproteobacteria	1236	Enterobacteriales	91347	Enterobacteriaceae	543	Escherichia	561	Escherichia coli	562	B7A	340184
Bacteria	CP007592.1	0	0.003	5104557	1	2000	2000	0	0	2	0	0	Escherichia coli O157:H16 strain Santai, complete genome	Bacteria	2	Proteobacteria	1224	Gammaproteobacteria	1236	Enterobacteriales	91347	Enterobacteriaceae	543	Escherichia	561	Escherichia coli	562	Santai	930406
Bacteria	CP012625.1	0	0.003	5142799	1	2000	2000	0	0	2	0	0	Escherichia coli strain SF-468, complete genome	Bacteria	2	Proteobacteria	1224	Gammaproteobacteria	1236	Enterobacteriales	91347	Enterobacteriaceae	543	Escherichia	561	Escherichia coli	562	-	-
Bacteria	CU928145.2	0	0.003	5154862	1	2000	2000	0	0	2	0	0	Escherichia coli 55989 chromosome, complete genome	Bacteria	2	Proteobacteria	1224	Gammaproteobacteria	1236	Enterobacteriales	91347	Enterobacteriaceae	543	Escherichia	561	Escherichia coli	562	55989	585055
Bacteria	CP013274.1	0	0.003	5327397	1	1997	1997	0	0	2	0	0	Bacillus thuringiensis strain CTC, complete genome	Bacteria	2	Firmicutes	1239	Bacilli	91061	Bacillales	1385	Bacillaceae	186817	Bacillus	1386	Bacillus thuringiensis	1428	-	-
Bacteria	CP007133.1	0	0.003	5402281	1	2000	2000	0	0	2	0	0	Escherichia coli O145:H28 str. RM12761, complete genome	Bacteria	2	Proteobacteria	1224	Gammaproteobacteria	1236	Enterobacteriales	91347	Enterobacteriaceae	543	Escherichia	561	Escherichia coli	562	RM12761	1248903
Bacteria	CP003687.1	0	0.003	5414494	1	1996	1996	0	0	2	0	0	Bacillus thuringiensis MC28, complete genome	Bacteria	2	Firmicutes	1239	Bacilli	91061	Bacillales	1385	Bacillaceae	186817	Bacillus	1386	Bacillus thuringiensis	1428	MC28	1195464
Bacteria	CP006027.1	0	0.003	5585613	1	1997	1997	0	0	2	0	0	Escherichia coli O145:H28 str. RM13514, complete genome	Bacteria	2	Proteobacteria	1224	Gammaproteobacteria	1236	Enterobacteriales	91347	Enterobacteriaceae	543	Escherichia	561	Escherichia coli	562	RM13514	1248902
Bacteria	CP004870.1	0	0.003	5631672	1	2000	2000	0	0	2	0	0	Bacillus thuringiensis serovar kurstaki str. HD-1, complete genome	Bacteria	2	Firmicutes	1239	Bacilli	91061	Bacillales	1385	Bacillaceae	186817	Bacillus	1386	Bacillus thuringiensis	1428	HD-1	1261129
Bacteria	CP009974.1	0	0.003	5798534	1	2000	2000	0	0	2	0	0	Pseudomonas putida S12, complete genome	Bacteria	2	Proteobacteria	1224	Gammaproteobacteria	1236	Pseudomonadales	72274	Pseudomonadaceae	135621	Pseudomonas	286	Pseudomonas putida	303	S12	1215087
Bacteria	CP000926.1	0	0.003	6078430	1	2000	2000	0	0	2	0	0	Pseudomonas putida GB-1, complete genome	Bacteria	2	Proteobacteria	1224	Gammaproteobacteria	1236	Pseudomonadales	72274	Pseudomonadaceae	135621	Pseudomonas	286	Pseudomonas putida	303	GB-1	76869
Bacteria	CP003588.1	0	0.003	6085449	1	1997	1997	0	0	2	0	3	Pseudomonas putida ND6, complete genome	Bacteria	2	Proteobacteria	1224	Gammaproteobacteria	1236	Pseudomonadales	72274	Pseudomonadaceae	135621	Pseudomonas	286	Pseudomonas putida	303	ND6	231023
Bacteria	CP007147.1	0	0.003	6433441	1	2000	2000	0	0	2	0	0	Pseudomonas aeruginosa YL84, complete genome	Bacteria	2	Proteobacteria	1224	Gammaproteobacteria	1236	Pseudomonadales	72274	Pseudomonadaceae	135621	Pseudomonas	286	Pseudomonas aeruginosa	287	YL84	1448140
Bacteria	CP008856.1	0	0.003	6535112	1	2000	2000	0	0	2	0	0	Pseudomonas aeruginosa strain F23197, complete genome	Bacteria	2	Proteobacteria	1224	Gammaproteobacteria	1236	Pseudomonadales	72274	Pseudomonadaceae	135621	Pseudomonas	286	Pseudomonas aeruginosa	287	-	-
Bacteria	CP008866.1	0	0.003	6809437	1	1997	1997	0	0	2	0	0	Pseudomonas aeruginosa strain T38079, complete genome	Bacteria	2	Proteobacteria	1224	Gammaproteobacteria	1236	Pseudomonadales	72274	Pseudomonadaceae	135621	Pseudomonas	286	Pseudomonas aeruginosa	287	-	-

## Sheet: negative.species.Bacteria
Database	Name	Abundance (%)	Size (bp)	Seq_count	Nucleotides	Covered_positions	Coverage	Depth	Reads	Reads_uniq	Edit_distance	Description	Superkingdom	SuperkingdomTax	Phylum	PhylumTax	Class	ClassTax	Order	OrderTax	Family	FamilyTax	Genus	GenusTax	Species	SpeciesTax
Bacteria	Streptomyces lividans	0.001	0.162	16842045	2	119967	112412	0.007	0.007	120	0	0	collapsed at species level	Bacteria	2	Actinobacteria	201174	Actinobacteria	1760	Streptomycetales	85011	Streptomycetaceae	2062	Streptomyces	1883	Streptomyces lividans	1916
Bacteria	Bacillus thuringiensis	0.001	0.105	33638003	6	77948	76313	0.002	0.002	78	0	0	collapsed at species level	Bacteria	2	Firmicutes	1239	Bacilli	91061	Bacillales	1385	Bacillaceae	186817	Bacillus	1386	Bacillus thuringiensis	1428
Bacteria	Burkholderia cepacia	0	0.03	6966812	2	21997	17745	0.003	0.003	22	1	4	collapsed at species level	Bacteria	2	Proteobacteria	1224	Betaproteobacteria	28216	Burkholderiales	80840	Burkholderiaceae	119060	Burkholderia	32008	Burkholderia cepacia	292
Bacteria	Bacillus methylotrophicus	0	0.019	15957394	4	13997	13363	0.001	0.001	14	0	0	collapsed at species level	Bacteria	2	Firmicutes	1239	Bacilli	91061	Bacillales	1385	Bacillaceae	186817	Bacillus	1386	Bacillus methylotrophicus	492670
Bacteria	Pseudomonas sp. TKP	0	0.011	7012672	1	8000	8000	0.001	0.001	8	0	0	collapsed at species level	Bacteria	2	Proteobacteria	1224	Gammaproteobacteria	1236	Pseudomonadales	72274	Pseudomonadaceae	135621	Pseudomonas	286	Pseudomonas sp. TKP	1415630
Bacteria	Pseudomonas plecoglossicida	0	0.005	6233254	1	4000	4000	0.001	0.001	4	0	0	collapsed at species level	Bacteria	2	Proteobacteria	1224	Gammaproteobacteria	1236	Pseudomonadales	72274	Pseudomonadaceae	135621	Pseudomonas	286	Pseudomonas plecoglossicida	70775

## Sheet: negative.strain.Plasmid
Database	Name	S_Abundance (%)	R_Abundance (%)	Size (bp)	Seq_count	Nucleotides	Covered_positions	Coverage	Depth	Reads	Reads_uniq	Edit_distance	Description	Superkingdom	SuperkingdomTax	Phylum	PhylumTax	Class	ClassTax	Order	OrderTax	Family	FamilyTax	Genus	GenusTax	Species	SpeciesTax	Strain	StrainTax
Plasmid	AE016878.2	0.026	0.011	15274	1	7989	6492	0.425	0.523	8	8	0	Bacillus cereus ATCC 14579 plasmid pBClin15, complete sequence	Bacteria	2	Firmicutes	1239	Bacilli	91061	Bacillales	1385	Bacillaceae	186817	Bacillus	1386	Bacillus cereus	1396	ATCC 14579	226900

## Sheet: negative.species.Plasmid
Database	Name	Abundance (%)	Size (bp)	Seq_count	Nucleotides	Covered_positions	Coverage	Depth	Reads	Reads_uniq	Edit_distance	Description	Superkingdom	SuperkingdomTax	Phylum	PhylumTax	Class	ClassTax	Order	OrderTax	Family	FamilyTax	Genus	GenusTax	Species	SpeciesTax
Plasmid	Bacillus cereus	0.026	0.011	15274	1	7989	6492	0.425	0.523	8	8	0	collapsed at species level	Bacteria	2	Firmicutes	1239	Bacilli	91061	Bacillales	1385	Bacillaceae	186817	Bacillus	1386	Bacillus cereus	1396
